# Supplementary material for: Comprehensive analysis of geographic and breed-purpose influences on genetic diversity and inherited disease risk in the Doberman dog breed
Source: Canine Med Genet. 2023 Jun 5;10:7. doi: 10.1186/s40575-023-00130-3 (PMC10240686; doi:10.1186/s40575-023-00130-3)
Supplement: Supplementary file 1 — Additional file 1. [file 40575_2023_130_MOESM1_ESM.xlsx]

## Sheet: Table_S1_LifeTable
Age interval in years	Probability of dying in interval (x, x + 1)	Number living at age x	Number dying in interval (x, x + 1)	Fraction of last year of lifea	Number of years lived in interval (x, x + 1)	Total number of years lived beyond age x	Expectation of life at age x
x to x + 1	qˆx	lx	dx	a′x	Lx	Tx	eˆx
0-1	0.00632911	1738	11	0.620909	1733.83	15882.2	9.13821
1-2	0.0133179	1727	23	0.52	1715.96	14148.4	8.19246
2-3	0.0158451	1704	27	0.536522	1691.49	12432.4	7.29602
3-4	0.0262373	1677	44	0.486	1654.38	10740.9	6.40485
4-5	0.0361298	1633	59	0.5066	1603.89	9086.54	5.56433
5-6	0.0711563	1574	112	0.447789	1512.15	7482.65	4.75391
6-7	0.0902873	1462	132	0.469909	1392.03	5970.5	4.08379
7-8	0.128571	1330	171	0.48403	1241.77	4578.47	3.44246
8-9	0.164797	1159	191	0.50526	1064.5	3336.71	2.87895
9-10	0.224174	968	217	0.466595	852.251	2272.2	2.34731
10-11	0.318242	751	239	0.468465	623.963	1419.95	1.89075
11-12	0.392578	512	201	0.473036	406.08	795.986	1.55466
12-13	0.501608	311	156	0.46877	228.128	389.906	1.25372
13-14	0.56129	155	87	0.358361	99.1774	161.778	1.04373
14-15	0.661765	68	45	0.468235	44.0706	62.6006	0.920597
15-16	0.695652	23	16	0.445	14.12	18.53	0.805652
16-17	0.857143	7	6	0.526667	4.16	4.41	0.63
17-18	1	1	1	0.25	0.25	0.25	0.25
a integer age at death values removed as likely guesses for this column

## Sheet: Table_S2_MDS_cluster
Animal Identifier	C1	C2	Locale (Identified dogs)	Purpose (Identified dogs)	Plink_Cluster	Refined_cluster	Notes	Summary of Clusters
doberman_pinscher_for_ddp_20200721_1	-0.0912638	0.0389073	-	-	0	0		Cluster	Un-identified (N)	Identified (N)
doberman_pinscher_for_ddp_20200721_2	-0.0304925	-0.00242189	-	-	1	1		0	886	11
doberman_pinscher_for_ddp_20200721_3	-0.0769483	-0.0510118	-	-	2	2A		1	386	5
doberman_pinscher_for_ddp_20200721_4	-0.113055	0.00669406	-	-	0	0		2	561	13
doberman_pinscher_for_ddp_20200721_5	-0.0752373	-0.0369183	-	-	0	0		2A	309	10
doberman_pinscher_for_ddp_20200721_6	0.0724398	-0.0592717	-	-	1	1		3	768	10
doberman_pinscher_for_ddp_20200721_7	-0.117457	0.0321962	-	-	0	0		3A	687	7
doberman_pinscher_for_ddp_20200721_8	-0.0518239	-0.00352857	-	-	2	2A		4	625	9
doberman_pinscher_for_ddp_20200721_9	0.121614	0.00843818	-	-	3	3A
doberman_pinscher_for_ddp_20200721_10	-0.0994356	-0.0533557	-	-	2	2A
doberman_pinscher_for_ddp_20200721_11	-0.00265719	-0.0403155	-	-	1	1
doberman_pinscher_for_ddp_20200721_12	-0.0829271	-0.0646782	-	-	2	2A
doberman_pinscher_for_ddp_20200721_13	-0.0874012	0.0317542	-	-	0	0
doberman_pinscher_for_ddp_20200721_14	-0.0977928	-0.0253308	-	-	0	0
doberman_pinscher_for_ddp_20200721_15	-0.114714	0.00660261	-	-	0	0
doberman_pinscher_for_ddp_20200721_16	0.133451	0.0336709	-	-	3	3A
doberman_pinscher_for_ddp_20200721_17	0.0829733	-0.0190308	-	-	4	4
doberman_pinscher_for_ddp_20200721_18	-0.101562	0.0141605	-	-	0	0
doberman_pinscher_for_ddp_20200721_19	0.0676792	-0.0501315	-	-	3		SLC45A2
doberman_pinscher_for_ddp_20200721_20	0.0150986	0.0208356	-	-	1	1
doberman_pinscher_for_ddp_20200721_21	0.0957141	0.00888174	-	-	4	4	natural bobtail?
doberman_pinscher_for_ddp_20200721_22	-0.114343	0.0386072	-	-	0	0
doberman_pinscher_for_ddp_20200721_23	-0.0301823	-0.00963995	-	-	1	1
doberman_pinscher_for_ddp_20200721_24	-0.122734	0.0234154	-	-	0	0
doberman_pinscher_for_ddp_20200721_25	-0.117346	0.0435749	-	-	0	0
doberman_pinscher_for_ddp_20200721_26	0.00467443	-0.0225789	-	-	1	1
doberman_pinscher_for_ddp_20200721_27	-0.105284	0.0235152	-	-	0	0
doberman_pinscher_for_ddp_20200721_28	-0.108266	0.0249907	-	-	0	0
doberman_pinscher_for_ddp_20200721_29	0.0668144	-0.0449049	-	-	4	4
doberman_pinscher_for_ddp_20200721_30	0.0933367	0.0127648	-	-	3	3A
doberman_pinscher_for_ddp_20200721_31	0.0150412	-0.0414436	-	-	1	1
doberman_pinscher_for_ddp_20200721_32	-0.0991258	0.0236086	-	-	0	0
doberman_pinscher_for_ddp_20200721_33	0.12291	0.0118951	-	-	3	3A
doberman_pinscher_for_ddp_20200721_34	0.0639236	-0.00257735	-	-	4	4
doberman_pinscher_for_ddp_20200721_35	0.0331701	-0.00667221	-	-	1	1
doberman_pinscher_for_ddp_20200721_36	-0.0595811	0.000650245	-	-	2
doberman_pinscher_for_ddp_20200721_37	0.0790193	-0.0453082	-	-	4	4
doberman_pinscher_for_ddp_20200721_38	-0.0751455	-0.0836936	-	-	2	2A
doberman_pinscher_for_ddp_20200721_39	-0.0666367	-0.0400508	-	-	2	2A
doberman_pinscher_for_ddp_20200721_40	-0.00885083	-0.0468193	-	-	1	1
doberman_pinscher_for_ddp_20200721_41	-0.104771	0.0287539	-	-	0	0
doberman_pinscher_for_ddp_20200721_42	-0.0410207	-0.00744001	-	-	2		natural bobtail?
doberman_pinscher_for_ddp_20200721_43	-0.00147896	0.00177031	-	-	2
doberman_pinscher_for_ddp_20200721_44	-0.112937	0.022203	-	-	0	0
doberman_pinscher_for_ddp_20200721_45	-0.0811185	-0.0654785	-	-	2	2A
doberman_pinscher_for_ddp_20200721_46	0.121715	0.0436605	-	-	3	3A
doberman_pinscher_for_ddp_20200721_47	0.0320008	-0.0214773	-	-	1	1
doberman_pinscher_for_ddp_20200721_48	0.12374	0.015642	-	-	3	3A
doberman_pinscher_for_ddp_20200721_49	-0.0940709	0.0141037	-	-	0	0
doberman_pinscher_for_ddp_20200721_50	0.129916	0.0310372	-	-	3	3A
doberman_pinscher_for_ddp_20200721_51	0.0229307	-0.0277567	-	-	1	1
doberman_pinscher_for_ddp_20200721_52	-0.112601	0.0480312	-	-	0	0
doberman_pinscher_for_ddp_20200721_53	0.00971859	-0.0147997	-	-	2
doberman_pinscher_for_ddp_20200721_54	-0.0511814	-0.0122689	-	-	2	2A
doberman_pinscher_for_ddp_20200721_55	-0.0794059	-0.0325991	-	-	2	2A
doberman_pinscher_for_ddp_20200721_56	-0.0966801	-0.0619893	-	-	2	2A
doberman_pinscher_for_ddp_20200721_57	0.107429	-0.00244494	-	-	4	4
doberman_pinscher_for_ddp_20200721_58	0.0654526	-0.0263935	-	-	4	4
doberman_pinscher_for_ddp_20200721_59	0.012621	0.0293593	-	-	4	4
doberman_pinscher_for_ddp_20200721_60	-0.091402	0.0112802	-	-	0	0
doberman_pinscher_for_ddp_20200721_61	-0.0823161	0.0352138	-	-	0	0
doberman_pinscher_for_ddp_20200721_62	0.0119119	0.00548256	-	-	1	1
doberman_pinscher_for_ddp_20200721_63	-0.08621	-0.0750861	-	-	2	2A
doberman_pinscher_for_ddp_20200721_64	0.0591147	-0.0380475	-	-	4	4
doberman_pinscher_for_ddp_20200721_65	-0.0718277	-0.000254463	-	-	0	0
doberman_pinscher_for_ddp_20200721_66	-0.111938	0.0419152	-	-	0	0
doberman_pinscher_for_ddp_20200721_67	-0.0953551	-0.00757803	-	-	0	0
doberman_pinscher_for_ddp_20200721_68	-0.106681	0.0104751	-	-	0	0
doberman_pinscher_for_ddp_20200721_69	-0.112109	0.0102007	-	-	0	0
doberman_pinscher_for_ddp_20200721_70	0.00903901	-0.0299661	-	-	4	4
doberman_pinscher_for_ddp_20200721_71	-0.103732	0.0352208	-	-	0	0
doberman_pinscher_for_ddp_20200721_72	0.11283	0.0248805	-	-	3	3A
doberman_pinscher_for_ddp_20200721_73	0.109267	-0.00376345	-	-	3	3A
doberman_pinscher_for_ddp_20200721_74	-0.116722	0.0266384	-	-	0	0
doberman_pinscher_for_ddp_20200721_75	0.120702	0.0180395	-	-	3	3A
doberman_pinscher_for_ddp_20200721_76	-0.0649003	0.0127463	-	-	2
doberman_pinscher_for_ddp_20200721_77	-0.101746	0.0515015	-	-	0	0
doberman_pinscher_for_ddp_20200721_78	-0.0821956	-0.0654884	-	-	2	2A
doberman_pinscher_for_ddp_20200721_79	-0.0512863	0.00277163	-	-	2
doberman_pinscher_for_ddp_20200721_80	0.0740634	-0.0384743	-	-	4	4
doberman_pinscher_for_ddp_20200721_81	-0.113979	0.0244948	-	-	0	0
doberman_pinscher_for_ddp_20200721_82	0.0100677	-0.0210932	-	-	1	1
doberman_pinscher_for_ddp_20200721_83	-0.112758	0.0419889	-	-	0	0
doberman_pinscher_for_ddp_20200721_84	0.084839	0.0126844	-	-	3
doberman_pinscher_for_ddp_20200721_85	0.100671	0.0142534	-	-	3	3A
doberman_pinscher_for_ddp_20200721_86	0.00128987	-0.022485	-	-	1	1
doberman_pinscher_for_ddp_20200721_87	0.0524942	-0.0243993	-	-	4	4
doberman_pinscher_for_ddp_20200721_88	0.051098	-0.0312079	-	-	4	4
doberman_pinscher_for_ddp_20200721_89	-0.0294806	0.00163892	-	-	2
doberman_pinscher_for_ddp_20200721_90	-0.102071	0.0419732	-	-	0	0
doberman_pinscher_for_ddp_20200721_91	0.103792	0.0375259	-	-	3	3A
doberman_pinscher_for_ddp_20200721_92	0.0854677	-0.00422	-	-	4	4
doberman_pinscher_for_ddp_20200721_93	0.0706728	-0.0589002	-	-	4	4
doberman_pinscher_for_ddp_20200721_94	-0.110783	0.0406126	-	-	0	0
doberman_pinscher_for_ddp_20200721_95	0.034399	-0.0301513	-	-	4	4
doberman_pinscher_for_ddp_20200721_96	-0.00417275	-0.0287951	-	-	1	1
doberman_pinscher_for_ddp_20200721_97	-0.0698481	0.0491475	-	-	0	0
doberman_pinscher_for_ddp_20200721_98	-0.0965066	-0.0286326	-	-	2	2A
doberman_pinscher_for_ddp_20200721_99	0.104386	0.012835	-	-	3	3A
doberman_pinscher_for_ddp_20200721_100	-0.113152	0.0368846	-	-	0	0
doberman_pinscher_for_ddp_20200721_101	-0.103749	-0.0330282	-	-	2	2A
doberman_pinscher_for_ddp_20200721_102	0.077696	-0.00452056	-	-	4	4
doberman_pinscher_for_ddp_20200721_103	0.120679	0.0420376	-	-	3	3A
doberman_pinscher_for_ddp_20200721_104	0.0106713	0.0239718	-	-	4	4
doberman_pinscher_for_ddp_20200721_105	-0.0858238	-0.0787802	-	-	2	2A
doberman_pinscher_for_ddp_20200721_106	0.11814	0.0296382	-	-	3	3A
doberman_pinscher_for_ddp_20200721_107	-0.00774198	0.0095142	-	-	1	1
doberman_pinscher_for_ddp_20200721_108	-0.122327	0.0363522	-	-	0	0
doberman_pinscher_for_ddp_20200721_109	-0.0996825	0.0175646	-	-	0	0
doberman_pinscher_for_ddp_20200721_110	-0.111638	0.0156934	-	-	0	0
doberman_pinscher_for_ddp_20200721_111	-0.111008	0.0389369	-	-	0	0
doberman_pinscher_for_ddp_20200721_112	-0.0513087	-0.00022521	-	-	2	2A
doberman_pinscher_for_ddp_20200721_113	-0.107197	0.03466	-	-	0	0
doberman_pinscher_for_ddp_20200721_114	-0.101174	0.00644875	-	-	0	0
doberman_pinscher_for_ddp_20200721_115	0.0684856	-0.0500984	-	-	4	4
doberman_pinscher_for_ddp_20200721_116	-0.0991386	-0.00228665	-	-	0	0
doberman_pinscher_for_ddp_20200721_117	0.0871488	-0.0338067	-	-	4	4
doberman_pinscher_for_ddp_20200721_118	0.050337	-0.0134721	-	-	4	4
doberman_pinscher_for_ddp_20200721_119	-0.00999142	-0.017029	-	-	1	1
doberman_pinscher_for_ddp_20200721_120	0.148225	0.0590558	-	-	3	3A
doberman_pinscher_for_ddp_20200721_121	0.0684543	-0.0658095	-	-	4	4
doberman_pinscher_for_ddp_20200721_122	0.0387655	-0.0338137	-	-	4	4
doberman_pinscher_for_ddp_20200721_123	0.120809	0.0384516	-	-	3	3A
doberman_pinscher_for_ddp_20200721_124	-0.0837325	0.0445096	-	-	0	0
doberman_pinscher_for_ddp_20200721_125	0.00149642	-0.0255293	-	-	1	1	natural bobtail?
doberman_pinscher_for_ddp_20200721_126	-0.116605	0.0285862	-	-	0	0
doberman_pinscher_for_ddp_20200721_127	0.0671589	-0.0406369	-	-	4	4
doberman_pinscher_for_ddp_20200721_128	-0.010226	-0.0119785	-	-	1	1	natural bobtail?
doberman_pinscher_for_ddp_20200721_129	0.107833	0.0128776	-	-	3	3A
doberman_pinscher_for_ddp_20200721_130	-0.0368946	-0.00935763	-	-	2
doberman_pinscher_for_ddp_20200721_131	0.0506835	0.0243224	-	-	4	4
doberman_pinscher_for_ddp_20200721_132	-0.113014	-0.0298788	-	-	2	2A
doberman_pinscher_for_ddp_20200721_133	0.123895	0.0292286	-	-	3	3A
doberman_pinscher_for_ddp_20200721_134	-0.0612144	-0.00545687	-	-	4	4
doberman_pinscher_for_ddp_20200721_135	-0.115752	0.0324796	-	-	0	0
doberman_pinscher_for_ddp_20200721_136	-0.0340558	-0.0419077	-	-	1	1
doberman_pinscher_for_ddp_20200721_137	-0.0965853	-0.0587421	-	-	2	2A
doberman_pinscher_for_ddp_20200721_138	-0.00726257	0.0187082	-	-	1	1
doberman_pinscher_for_ddp_20200721_139	-0.11213	0.0342318	-	-	0	0
doberman_pinscher_for_ddp_20200721_140	0.0773401	0.000676388	-	-	3
doberman_pinscher_for_ddp_20200721_141	0.118393	-0.00373263	-	-	3	3A
doberman_pinscher_for_ddp_20200721_142	-0.114654	0.0247582	-	-	0	0
doberman_pinscher_for_ddp_20200721_143	-0.0866027	-0.0288104	-	-	0	0
doberman_pinscher_for_ddp_20200721_144	0.0843869	0.0101158	-	-	4	4
doberman_pinscher_for_ddp_20200721_145	-0.088949	-0.0265876	-	-	0	0
doberman_pinscher_for_ddp_20200721_146	-0.113063	0.0290665	-	-	0	0
doberman_pinscher_for_ddp_20200721_147	0.0935829	-0.0414702	-	-	3	3A	SLC45A2
doberman_pinscher_for_ddp_20200721_148	0.0537451	-0.0392054	-	-	4	4
doberman_pinscher_for_ddp_20200721_149	-0.117659	0.0213307	-	-	0	0
doberman_pinscher_for_ddp_20200721_150	0.108858	0.00630974	-	-	3	3A
doberman_pinscher_for_ddp_20200721_151	0.105897	0.023408	-	-	3	3A
doberman_pinscher_for_ddp_20200721_152	0.111872	0.00370073	-	-	4	4
doberman_pinscher_for_ddp_20200721_153	0.0477814	-0.0357862	-	-	4	4
doberman_pinscher_for_ddp_20200721_154	0.0622963	0.0174969	-	-	4	4
doberman_pinscher_for_ddp_20200721_155	-0.114923	0.0273421	-	-	0	0
doberman_pinscher_for_ddp_20200721_156	0.0750705	-0.0572183	-	-	3
doberman_pinscher_for_ddp_20200721_157	0.126153	0.0352502	-	-	3	3A
doberman_pinscher_for_ddp_20200721_158	-0.0558289	-0.0103917	-	-	1	1
doberman_pinscher_for_ddp_20200721_159	0.0123129	0.0219077	-	-	4	4
doberman_pinscher_for_ddp_20200721_160	-0.090856	0.0432412	-	-	0	0
doberman_pinscher_for_ddp_20200721_161	0.116515	0.0431894	-	-	3	3A
doberman_pinscher_for_ddp_20200721_162	-0.0850456	-0.0720431	-	-	2	2A
doberman_pinscher_for_ddp_20200721_163	0.00087913	-0.000649204	-	-	1	1
doberman_pinscher_for_ddp_20200721_164	0.0131333	-0.0361554	-	-	1	1
doberman_pinscher_for_ddp_20200721_165	0.0190104	-0.0118203	-	-	1	1
doberman_pinscher_for_ddp_20200721_166	-0.110379	-0.0354904	-	-	2	2A
doberman_pinscher_for_ddp_20200721_167	-0.107273	-0.00188808	-	-	0	0
doberman_pinscher_for_ddp_20200721_168	-0.0896018	-0.0153688	-	-	0	0
doberman_pinscher_for_ddp_20200721_169	0.0514516	-0.0455105	-	-	1	1
doberman_pinscher_for_ddp_20200721_170	-0.0755107	0.0147846	-	-	2
doberman_pinscher_for_ddp_20200721_171	0.126333	0.0331531	-	-	3	3A
doberman_pinscher_for_ddp_20200721_172	0.0629773	-0.0574211	-	-	4	4
doberman_pinscher_for_ddp_20200721_173	0.0105955	0.0197297	-	-	4	4
doberman_pinscher_for_ddp_20200721_174	-0.0264579	0.0143507	-	-	2		natural bobtail?
doberman_pinscher_for_ddp_20200721_175	0.113584	0.0293676	-	-	3	3A
doberman_pinscher_for_ddp_20200721_176	-0.0028144	-0.0186158	-	-	1	1	natural bobtail?
doberman_pinscher_for_ddp_20200721_177	-0.0836479	-0.0447929	-	-	2	2A
doberman_pinscher_for_ddp_20200721_178	-0.0898676	-0.0605119	-	-	2	2A
doberman_pinscher_for_ddp_20200721_179	0.0112828	-0.0498611	-	-	4	4
doberman_pinscher_for_ddp_20200721_180	-0.0232988	-0.0131463	-	-	2
doberman_pinscher_for_ddp_20200721_181	0.127874	0.016916	-	-	3	3A
doberman_pinscher_for_ddp_20200721_182	-0.0529156	0.00624529	-	-	2
doberman_pinscher_for_ddp_20200721_183	-0.0961568	-0.000985492	-	-	0	0
doberman_pinscher_for_ddp_20200721_184	0.126306	0.0404486	-	-	3	3A
doberman_pinscher_for_ddp_20200721_185	-0.0681386	0.00776814	-	-	2
doberman_pinscher_for_ddp_20200721_186	0.0634932	-0.0201026	-	-	4	4	natural bobtail?
doberman_pinscher_for_ddp_20200721_187	0.00268495	0.0311331	-	-	1	1
doberman_pinscher_for_ddp_20200721_188	0.0041788	0.0295408	-	-	4	4
doberman_pinscher_for_ddp_20200721_189	0.0985949	0.0313022	-	-	3	3A
doberman_pinscher_for_ddp_20200721_190	0.13261	0.047541	-	-	3	3A
doberman_pinscher_for_ddp_20200721_191	-0.0362464	-0.00300313	-	-	4	4
doberman_pinscher_for_ddp_20200721_192	-0.114079	0.0333466	-	-	0	0
doberman_pinscher_for_ddp_20200721_193	0.112163	0.0300025	-	-	3	3A
doberman_pinscher_for_ddp_20200721_194	0.0121932	-0.0168551	-	-	1	1
doberman_pinscher_for_ddp_20200721_195	-0.00661292	0.0360611	-	-	1	1
doberman_pinscher_for_ddp_20200721_196	-0.120033	0.02449	-	-	0	0
doberman_pinscher_for_ddp_20200721_197	0.0734568	-0.0362161	-	-	4	4
doberman_pinscher_for_ddp_20200721_198	0.00783964	-0.0157297	-	-	1	1	natural bobtail?
doberman_pinscher_for_ddp_20200721_199	-0.021207	0.000706792	-	-	2
doberman_pinscher_for_ddp_20200721_200	0.118077	0.0197786	-	-	3	3A
doberman_pinscher_for_ddp_20200721_201	0.00186032	0.00182778	-	-	2
doberman_pinscher_for_ddp_20200721_202	-0.0929243	-0.055481	-	-	2	2A
doberman_pinscher_for_ddp_20200721_203	0.0356731	-0.0204329	-	-	4	4
doberman_pinscher_for_ddp_20200721_204	-0.0101453	-0.0129657	-	-	2
doberman_pinscher_for_ddp_20200721_205	-0.0264053	0.000892379	-	-	2
doberman_pinscher_for_ddp_20200721_206	-0.0769863	0.0120134	-	-	0	0
doberman_pinscher_for_ddp_20200721_207	-0.0870953	-0.0728395	-	-	2	2A
doberman_pinscher_for_ddp_20200721_208	-0.117511	0.0395621	-	-	0	0
doberman_pinscher_for_ddp_20200721_209	0.117677	0.0121957	-	-	3	3A
doberman_pinscher_for_ddp_20200721_210	0.135525	0.00912284	-	-	3	3A
doberman_pinscher_for_ddp_20200721_211	-0.0965263	0.0314077	-	-	0	0
doberman_pinscher_for_ddp_20200721_212	-0.031196	-0.0146483	-	-	1	1
doberman_pinscher_for_ddp_20200721_213	0.068174	0.018608	-	-	4	4
doberman_pinscher_for_ddp_20200721_214	0.0141194	-0.016845	-	-	1	1
doberman_pinscher_for_ddp_20200721_215	-0.0898184	-0.069017	-	-	2	2A
doberman_pinscher_for_ddp_20200721_216	-0.10192	0.0268478	-	-	0	0
doberman_pinscher_for_ddp_20200721_217	0.0376829	-0.0678101	-	-	4	4
doberman_pinscher_for_ddp_20200721_218	-0.0755384	0.0228472	-	-	0	0	natural bobtail?
doberman_pinscher_for_ddp_20200721_219	-0.110594	0.014909	-	-	0	0	natural bobtail?
doberman_pinscher_for_ddp_20200721_220	-0.109648	0.0349389	-	-	0	0
doberman_pinscher_for_ddp_20200721_221	-0.0442785	-0.000795201	-	-	2
doberman_pinscher_for_ddp_20200721_222	0.063934	-0.0525743	-	-	4	4
doberman_pinscher_for_ddp_20200721_223	0.0783776	0.0194195	-	-	1	1
doberman_pinscher_for_ddp_20200721_224	0.100807	0.010592	-	-	3	3A
doberman_pinscher_for_ddp_20200721_225	-0.0993106	0.00103258	-	-	0	0
doberman_pinscher_for_ddp_20200721_226	-0.114847	0.044198	-	-	0	0
doberman_pinscher_for_ddp_20200721_227	-0.127129	0.0357889	-	-	0	0
doberman_pinscher_for_ddp_20200721_228	-0.0765304	-0.0387764	-	-	2	2A
doberman_pinscher_for_ddp_20200721_229	0.0119453	0.0323189	-	-	4	4
doberman_pinscher_for_ddp_20200721_230	0.00910008	0.023336	-	-	2
doberman_pinscher_for_ddp_20200721_231	0.112393	0.0167729	-	-	3	3A
doberman_pinscher_for_ddp_20200721_232	0.125992	0.018357	-	-	3	3A
doberman_pinscher_for_ddp_20200721_233	-0.0337748	0.0150416	-	-	2
doberman_pinscher_for_ddp_20200721_234	0.101724	0.0475011	-	-	3	3A
doberman_pinscher_for_ddp_20200721_235	0.116591	0.0317535	-	-	4	4
doberman_pinscher_for_ddp_20200721_236	0.122777	0.0228769	-	-	3	3A
doberman_pinscher_for_ddp_20200721_237	0.12063	0.0450376	-	-	3	3A
doberman_pinscher_for_ddp_20200721_238	0.126484	0.0246776	-	-	3	3A
doberman_pinscher_for_ddp_20200721_239	-0.0776665	-0.0625919	-	-	2	2A
doberman_pinscher_for_ddp_20200721_240	-0.11213	0.0419422	-	-	0	0
doberman_pinscher_for_ddp_20200721_241	0.0779099	-0.0432146	-	-	4	4
doberman_pinscher_for_ddp_20200721_242	0.0826574	0.00325681	-	-	4	4
doberman_pinscher_for_ddp_20200721_243	-0.0809784	0.0531033	-	-	0	0
doberman_pinscher_for_ddp_20200721_244	-0.109188	0.0216477	-	-	0	0
doberman_pinscher_for_ddp_20200721_245	0.0276799	-0.0397341	-	-	4	4
doberman_pinscher_for_ddp_20200721_246	0.132858	0.0313619	-	-	3	3A
doberman_pinscher_for_ddp_20200721_247	0.130769	0.0387203	-	-	3	3A
doberman_pinscher_for_ddp_20200721_248	0.0952372	-0.02565	-	-	4	4
doberman_pinscher_for_ddp_20200721_249	0.0866678	-0.0311198	-	-	4	4
doberman_pinscher_for_ddp_20200721_250	0.0453542	-0.0377206	-	-	4	4
doberman_pinscher_for_ddp_20200721_251	0.0868972	-0.0336089	-	-	4	4	natural bobtail?
doberman_pinscher_for_ddp_20200721_252	0.115853	0.0243471	-	-	3	3A
doberman_pinscher_for_ddp_20200721_253	-0.114683	0.0370488	-	-	0	0
doberman_pinscher_for_ddp_20200721_254	0.0163005	-0.0224356	-	-	1	1	natural bobtail?
doberman_pinscher_for_ddp_20200721_255	0.102965	0.0254438	-	-	3	3A
doberman_pinscher_for_ddp_20200721_256	0.118095	0.0169772	-	-	3	3A
doberman_pinscher_for_ddp_20200721_257	-0.0954398	-0.00156232	-	-	0	0
doberman_pinscher_for_ddp_20200721_258	-0.0421465	-0.0143537	-	-	1	1
doberman_pinscher_for_ddp_20200721_259	0.144865	0.0524859	-	-	3	3A
doberman_pinscher_for_ddp_20200721_260	-0.0970591	0.0299981	-	-	0	0
doberman_pinscher_for_ddp_20200721_261	-0.000326733	0.0237031	-	-	1	1
doberman_pinscher_for_ddp_20200721_262	0.0479849	-0.0350595	-	-	4	4
doberman_pinscher_for_ddp_20200721_263	0.0554991	-0.0420607	-	-	4	4
doberman_pinscher_for_ddp_20200721_264	-0.0883477	-0.0539731	-	-	2	2A
doberman_pinscher_for_ddp_20200721_265	-0.067432	0.0033001	-	-	2
doberman_pinscher_for_ddp_20200721_266	-0.040088	-0.000862107	-	-	2
doberman_pinscher_for_ddp_20200721_267	-0.102478	0.00374506	-	-	0	0
doberman_pinscher_for_ddp_20200721_268	-0.0846747	-0.0646553	-	-	2	2A
doberman_pinscher_for_ddp_20200721_269	0.0659422	-0.0186769	-	-	4	4
doberman_pinscher_for_ddp_20200721_270	0.0727635	-0.0433369	-	-	4	4
doberman_pinscher_for_ddp_20200721_271	-0.117417	0.0168105	-	-	0	0
doberman_pinscher_for_ddp_20200721_272	0.125742	0.027919	-	-	3	3A
doberman_pinscher_for_ddp_20200721_273	0.0648226	-0.0349511	-	-	4	4
doberman_pinscher_for_ddp_20200721_274	0.0113758	0.037835	-	-	2
doberman_pinscher_for_ddp_20200721_275	0.0514246	-0.0285863	-	-	4	4
doberman_pinscher_for_ddp_20200721_276	-0.108864	0.0424129	-	-	0	0
doberman_pinscher_for_ddp_20200721_277	-0.112854	0.0453318	-	-	0	0
doberman_pinscher_for_ddp_20200721_278	0.113559	0.0350199	-	-	3	3A
doberman_pinscher_for_ddp_20200721_279	0.0178437	-0.0239721	-	-	1	1	natural bobtail?
doberman_pinscher_for_ddp_20200721_280	-0.0645844	0.00768018	-	-	2
doberman_pinscher_for_ddp_20200721_281	-0.10459	0.0288172	-	-	0	0
doberman_pinscher_for_ddp_20200721_282	-0.0939289	-0.0644109	-	-	2	2A
doberman_pinscher_for_ddp_20200721_283	-0.0295634	-0.00391772	-	-	1	1
doberman_pinscher_for_ddp_20200721_284	0.094616	0.0143646	-	-	3	3A
doberman_pinscher_for_ddp_20200721_285	0.0317927	-0.022896	-	-	1	1
doberman_pinscher_for_ddp_20200721_286	-0.103504	-0.00358041	-	-	0	0
doberman_pinscher_for_ddp_20200721_287	-0.0108541	0.00276751	-	-	2
doberman_pinscher_for_ddp_20200721_288	-0.117939	0.0299358	-	-	0	0
doberman_pinscher_for_ddp_20200721_289	0.0838516	0.0027926	-	-	3
doberman_pinscher_for_ddp_20200721_290	-0.105275	0.00695791	-	-	0	0
doberman_pinscher_for_ddp_20200721_291	-0.102321	0.0322294	-	-	0	0
doberman_pinscher_for_ddp_20200721_292	0.130178	0.0357964	-	-	3	3A
doberman_pinscher_for_ddp_20200721_293	-0.100233	0.0265671	-	-	0	0
doberman_pinscher_for_ddp_20200721_294	-0.0941949	-0.0452261	-	-	2	2A
doberman_pinscher_for_ddp_20200721_295	-0.101412	-0.0396292	-	-	2	2A
doberman_pinscher_for_ddp_20200721_296	0.120516	0.0358448	-	-	3	3A
doberman_pinscher_for_ddp_20200721_297	-0.0529269	0.00629002	-	-	2
doberman_pinscher_for_ddp_20200721_298	-0.0406072	0.00190006	-	-	2
doberman_pinscher_for_ddp_20200721_299	-0.0198502	0.022095	-	-	1	1
doberman_pinscher_for_ddp_20200721_300	0.0949281	0.0349384	-	-	3	3A
doberman_pinscher_for_ddp_20200721_301	0.0815648	-0.0587192	-	-	4	4
doberman_pinscher_for_ddp_20200721_302	-0.0878541	-0.0740323	-	-	2	2A
doberman_pinscher_for_ddp_20200721_303	0.106585	0.0436832	-	-	3	3A
doberman_pinscher_for_ddp_20200721_304	-0.103073	0.0193553	-	-	0	0
doberman_pinscher_for_ddp_20200721_305	0.0818824	-0.055583	-	-	4	4
doberman_pinscher_for_ddp_20200721_306	-0.11528	0.00320288	-	-	0	0
doberman_pinscher_for_ddp_20200721_307	0.124268	0.00347586	-	-	3	3A
doberman_pinscher_for_ddp_20200721_308	-0.0557623	0.0197656	-	-	2
doberman_pinscher_for_ddp_20200721_309	-0.0851626	-0.0444395	-	-	0	0
doberman_pinscher_for_ddp_20200721_310	-0.123687	0.0434468	-	-	0	0
doberman_pinscher_for_ddp_20200721_311	-0.0969968	0.0239354	-	-	0	0
doberman_pinscher_for_ddp_20200721_312	0.0631194	-0.03464	-	-	4	4
doberman_pinscher_for_ddp_20200721_313	-0.108978	0.0515296	-	-	0	0
doberman_pinscher_for_ddp_20200721_314	0.128584	0.028795	-	-	3	3A
doberman_pinscher_for_ddp_20200721_315	0.120079	0.0230085	-	-	3	3A
doberman_pinscher_for_ddp_20200721_316	0.106676	0.0133108	-	-	3	3A
doberman_pinscher_for_ddp_20200721_317	0.130198	0.0511533	-	-	3	3A
doberman_pinscher_for_ddp_20200721_318	0.0765724	-0.0444635	-	-	4	4
doberman_pinscher_for_ddp_20200721_319	-0.0928018	-0.050784	-	-	2	2A
doberman_pinscher_for_ddp_20200721_320	0.0824329	-0.0308646	-	-	3
doberman_pinscher_for_ddp_20200721_321	0.0736292	0.00840341	-	-	1	1
doberman_pinscher_for_ddp_20200721_322	-0.0965386	-0.0490352	-	-	2	2A
doberman_pinscher_for_ddp_20200721_323	0.0727327	-0.060401	-	-	4	4	SLC45A2
doberman_pinscher_for_ddp_20200721_324	0.122071	0.0317145	-	-	3	3A
doberman_pinscher_for_ddp_20200721_325	-0.113636	0.0255874	-	-	0	0
doberman_pinscher_for_ddp_20200721_326	-0.118651	0.0420099	-	-	0	0
doberman_pinscher_for_ddp_20200721_327	-0.0911462	-0.0633022	-	-	2	2A
doberman_pinscher_for_ddp_20200721_328	-0.00114048	0.00959691	-	-	1	1
doberman_pinscher_for_ddp_20200721_329	0.119707	0.0105423	-	-	3	3A
doberman_pinscher_for_ddp_20200721_330	0.077948	0.00687675	-	-	4	4
doberman_pinscher_for_ddp_20200721_331	0.129343	0.0354831	-	-	3	3A
doberman_pinscher_for_ddp_20200721_332	0.00953407	-0.0302271	-	-	4	4
doberman_pinscher_for_ddp_20200721_333	0.0914196	0.0185189	-	-	3	3A
doberman_pinscher_for_ddp_20200721_334	0.118567	0.0340802	-	-	3	3A
doberman_pinscher_for_ddp_20200721_335	-0.0335484	0.00270708	-	-	2
doberman_pinscher_for_ddp_20200721_336	0.0507415	-0.0442506	-	-	1	1
doberman_pinscher_for_ddp_20200721_337	-0.074888	-0.0706033	-	-	2	2A
doberman_pinscher_for_ddp_20200721_338	0.0564335	-0.0613237	-	-	4	4
doberman_pinscher_for_ddp_20200721_339	-0.0407489	0.0158277	-	-	2
doberman_pinscher_for_ddp_20200721_340	-0.0964266	0.0259912	-	-	0	0
doberman_pinscher_for_ddp_20200721_341	-0.0336731	0.030645	-	-	2
doberman_pinscher_for_ddp_20200721_342	0.0663366	-0.0384283	-	-	4	4
doberman_pinscher_for_ddp_20200721_343	-0.0816933	-0.0836659	-	-	2	2A
doberman_pinscher_for_ddp_20200721_344	-0.0129278	-0.0100465	-	-	1	1
doberman_pinscher_for_ddp_20200721_345	0.0625307	-0.044853	-	-	4	4
doberman_pinscher_for_ddp_20200721_346	-0.0988025	0.0370571	-	-	0	0
doberman_pinscher_for_ddp_20200721_347	0.0849232	-0.0358403	-	-	3		SLC45A2
doberman_pinscher_for_ddp_20200721_348	0.128205	0.0370423	-	-	3	3A
doberman_pinscher_for_ddp_20200721_349	0.115139	0.0227084	-	-	3	3A
doberman_pinscher_for_ddp_20200721_350	0.0206857	-0.0322611	-	-	1	1
doberman_pinscher_for_ddp_20200721_351	0.113106	0.0264676	-	-	3	3A
doberman_pinscher_for_ddp_20200721_352	-0.111688	0.0113584	-	-	0	0
doberman_pinscher_for_ddp_20200721_353	0.0947267	0.000327937	-	-	1	1
doberman_pinscher_for_ddp_20200721_354	-0.112979	0.00878939	-	-	0	0
doberman_pinscher_for_ddp_20200721_355	-0.103431	0.00531297	-	-	0	0
doberman_pinscher_for_ddp_20200721_356	-0.120572	0.0275133	-	-	0	0
doberman_pinscher_for_ddp_20200721_357	0.0185932	-0.0174652	-	-	1	1
doberman_pinscher_for_ddp_20200721_358	-0.0712655	-0.0187061	-	-	0	0
doberman_pinscher_for_ddp_20200721_359	0.0178499	-0.0194743	-	-	1	1
doberman_pinscher_for_ddp_20200721_360	-0.0862999	-0.0701376	-	-	2	2A
doberman_pinscher_for_ddp_20200721_361	-0.0282644	-0.00828058	-	-	4	4
doberman_pinscher_for_ddp_20200721_362	0.124732	0.021806	-	-	3	3A
doberman_pinscher_for_ddp_20200721_363	0.099249	0.0404949	-	-	3	3A
doberman_pinscher_for_ddp_20200721_364	-0.0785174	-0.0562761	-	-	2	2A
doberman_pinscher_for_ddp_20200721_365	0.111819	0.041897	-	-	3	3A
doberman_pinscher_for_ddp_20200721_366	-0.0781549	-0.069915	-	-	2	2A
doberman_pinscher_for_ddp_20200721_367	0.0641295	-0.0477595	-	-	4	4
doberman_pinscher_for_ddp_20200721_368	-0.10102	-0.0158772	-	-	2	2A
doberman_pinscher_for_ddp_20200721_369	0.127643	0.0404191	-	-	3	3A
doberman_pinscher_for_ddp_20200721_370	-0.0854703	-0.0493624	-	-	2	2A
doberman_pinscher_for_ddp_20200721_371	0.110562	0.0261773	-	-	3	3A
doberman_pinscher_for_ddp_20200721_372	0.0801081	-0.0498296	-	-	4	4
doberman_pinscher_for_ddp_20200721_373	-0.104827	-0.0160959	-	-	2	2A
doberman_pinscher_for_ddp_20200721_374	-0.111987	0.0336652	-	-	0	0
doberman_pinscher_for_ddp_20200721_375	0.0250116	-0.0378455	-	-	1	1
doberman_pinscher_for_ddp_20200721_376	0.116787	0.0297733	-	-	3	3A
doberman_pinscher_for_ddp_20200721_377	0.117945	0.026092	-	-	3	3A
doberman_pinscher_for_ddp_20200721_378	0.101437	0.00917167	-	-	3	3A
doberman_pinscher_for_ddp_20200721_379	0.0737948	-0.0566756	-	-	4	4	SLC45A2
doberman_pinscher_for_ddp_20200721_380	0.122879	0.0229143	-	-	3	3A
doberman_pinscher_for_ddp_20200721_381	0.0303433	-0.0223552	-	-	1	1
doberman_pinscher_for_ddp_20200721_382	-0.0822859	-0.0694664	-	-	2	2A
doberman_pinscher_for_ddp_20200721_383	-0.0302726	0.0249704	-	-	2
doberman_pinscher_for_ddp_20200721_384	-0.107941	0.0495543	-	-	0	0
doberman_pinscher_for_ddp_20200721_385	0.131842	0.0173822	-	-	3	3A
doberman_pinscher_for_ddp_20200721_386	-0.107827	0.0185087	-	-	0	0
doberman_pinscher_for_ddp_20200721_387	0.0132012	-0.020571	-	-	1	1
doberman_pinscher_for_ddp_20200721_388	-0.0731035	-0.00547954	-	-	2	2A
doberman_pinscher_for_ddp_20200721_389	0.108575	0.0444646	-	-	3	3A
doberman_pinscher_for_ddp_20200721_390	0.0719363	0.0190637	-	-	4	4
doberman_pinscher_for_ddp_20200721_391	-0.0892628	-0.0434783	-	-	2	2A
doberman_pinscher_for_ddp_20200721_392	-0.120133	0.0307474	-	-	0	0
doberman_pinscher_for_ddp_20200721_393	0.0748231	-0.0230883	-	-	4	4
doberman_pinscher_for_ddp_20200721_394	-0.0856755	-0.00444394	-	-	0	0
doberman_pinscher_for_ddp_20200721_395	0.0746073	-0.0539239	-	-	4	4	SLC45A2
doberman_pinscher_for_ddp_20200721_396	-0.0963526	0.0172272	-	-	2
doberman_pinscher_for_ddp_20200721_397	0.0338479	-0.00105792	-	-	1	1
doberman_pinscher_for_ddp_20200721_398	-0.0920817	0.00982499	-	-	0	0
doberman_pinscher_for_ddp_20200721_399	0.0823446	-0.0453161	-	-	4	4
doberman_pinscher_for_ddp_20200721_400	0.132624	0.0147116	-	-	3	3A
doberman_pinscher_for_ddp_20200721_401	0.0138959	0.0280894	-	-	4	4
doberman_pinscher_for_ddp_20200721_402	-0.116677	0.0218007	-	-	0	0
doberman_pinscher_for_ddp_20200721_403	-0.054299	0.00603634	-	-	4	4
doberman_pinscher_for_ddp_20200721_404	0.0715697	-0.0348874	-	-	4	4
doberman_pinscher_for_ddp_20200721_405	-0.104584	0.0257457	-	-	0	0
doberman_pinscher_for_ddp_20200721_406	-0.0377012	0.00436776	-	-	2
doberman_pinscher_for_ddp_20200721_407	-0.0438347	0.00386141	-	-	2
doberman_pinscher_for_ddp_20200721_408	0.0115321	0.0199588	-	-	0	0
doberman_pinscher_for_ddp_20200721_409	-0.109845	0.0337494	-	-	0	0
doberman_pinscher_for_ddp_20200721_410	-0.104888	0.031675	-	-	0	0
doberman_pinscher_for_ddp_20200721_411	0.124455	0.0298226	-	-	3	3A
doberman_pinscher_for_ddp_20200721_412	0.111916	0.000562287	-	-	3	3A
doberman_pinscher_for_ddp_20200721_413	0.0475436	-0.0305437	-	-	4	4
doberman_pinscher_for_ddp_20200721_414	0.128788	0.0381361	-	-	3	3A
doberman_pinscher_for_ddp_20200721_415	0.0613659	-0.00915875	-	-	3
doberman_pinscher_for_ddp_20200721_416	-0.0131519	0.0140691	-	-	1	1
doberman_pinscher_for_ddp_20200721_417	0.0848266	0.00997284	-	-	3
doberman_pinscher_for_ddp_20200721_418	-0.121215	0.0362275	-	-	0	0
doberman_pinscher_for_ddp_20200721_419	0.121746	0.0130243	-	-	3	3A
doberman_pinscher_for_ddp_20200721_420	0.0631871	-0.0479762	-	-	4	4
doberman_pinscher_for_ddp_20200721_421	0.0145217	-0.0217907	-	-	1	1
doberman_pinscher_for_ddp_20200721_422	0.00849832	-0.018241	-	-	1	1
doberman_pinscher_for_ddp_20200721_423	-0.0934703	-0.0408935	-	-	2	2A
doberman_pinscher_for_ddp_20200721_424	-0.0167699	0.0003881	-	-	2
doberman_pinscher_for_ddp_20200721_425	0.0492227	-0.0482592	-	-	4	4
doberman_pinscher_for_ddp_20200721_426	-0.0941728	-0.0129071	-	-	0	0
doberman_pinscher_for_ddp_20200721_427	0.0897685	-0.0343531	-	-	4	4
doberman_pinscher_for_ddp_20200721_428	0.0246939	-0.0301293	-	-	4	4
doberman_pinscher_for_ddp_20200721_429	0.0868553	0.0356809	-	-	3
doberman_pinscher_for_ddp_20200721_430	0.0946782	0.0150633	-	-	3	3A
doberman_pinscher_for_ddp_20200721_431	-0.114365	0.0370505	-	-	0	0
doberman_pinscher_for_ddp_20200721_432	-0.0531879	-0.00803929	-	-	0	0
doberman_pinscher_for_ddp_20200721_433	-0.0844044	-0.017827	-	-	2	2A
doberman_pinscher_for_ddp_20200721_434	0.120509	0.0192993	-	-	3	3A
doberman_pinscher_for_ddp_20200721_435	0.111576	0.0139373	-	-	3	3A
doberman_pinscher_for_ddp_20200721_436	-0.0681973	-0.064159	-	-	2	2A
doberman_pinscher_for_ddp_20200721_437	-0.0155466	-0.0283831	-	-	2
doberman_pinscher_for_ddp_20200721_438	0.0699581	-0.0455794	-	-	4	4	SLC45A2
doberman_pinscher_for_ddp_20200721_439	0.0937041	-0.00784025	-	-	3	3A
doberman_pinscher_for_ddp_20200721_440	0.128194	0.0149252	-	-	3	3A
doberman_pinscher_for_ddp_20200721_441	0.0316548	-0.0268145	-	-	1	1	natural bobtail?
doberman_pinscher_for_ddp_20200721_442	-0.0247202	0.0353095	-	-	2
doberman_pinscher_for_ddp_20200721_443	0.118446	0.0146472	-	-	3	3A
doberman_pinscher_for_ddp_20200721_444	0.0705708	-0.0372039	-	-	4	4
doberman_pinscher_for_ddp_20200721_445	-0.0795748	0.017839	-	-	0	0
doberman_pinscher_for_ddp_20200721_446	0.00765462	-0.0029882	-	-	4	4
doberman_pinscher_for_ddp_20200721_447	0.0439208	-0.0452448	-	-	1	1
doberman_pinscher_for_ddp_20200721_448	0.121939	0.0478116	-	-	3	3A
doberman_pinscher_for_ddp_20200721_449	0.00785448	0.0341138	-	-	4	4
doberman_pinscher_for_ddp_20200721_450	-0.0544729	-0.0123859	-	-	1	1
doberman_pinscher_for_ddp_20200721_451	-0.0937455	-0.0327478	-	-	2	2A
doberman_pinscher_for_ddp_20200721_452	0.0702725	-0.0427177	-	-	4	4
doberman_pinscher_for_ddp_20200721_453	-0.0772852	-0.0534181	-	-	2	2A
doberman_pinscher_for_ddp_20200721_454	-0.102361	0.0258245	-	-	0	0
doberman_pinscher_for_ddp_20200721_455	-0.0994787	0.0125243	-	-	0	0
doberman_pinscher_for_ddp_20200721_456	0.125876	-0.00218936	-	-	3	3A
doberman_pinscher_for_ddp_20200721_457	-0.0986169	0.0142885	-	-	0	0
doberman_pinscher_for_ddp_20200721_458	0.014819	-0.0109946	-	-	1	1
doberman_pinscher_for_ddp_20200721_459	0.0422589	-0.0116734	-	-	4	4
doberman_pinscher_for_ddp_20200721_460	-0.0308417	-0.0031518	-	-	2
doberman_pinscher_for_ddp_20200721_461	-0.00299576	-0.00953206	-	-	4	4
doberman_pinscher_for_ddp_20200721_462	-0.117455	0.0402246	-	-	0	0
doberman_pinscher_for_ddp_20200721_463	-0.086628	-0.0710993	-	-	2	2A
doberman_pinscher_for_ddp_20200721_464	0.0192754	-0.022061	-	-	2
doberman_pinscher_for_ddp_20200721_465	-0.0896424	-0.0464909	-	-	2	2A
doberman_pinscher_for_ddp_20200721_466	0.0398656	-0.0450793	-	-	4	4
doberman_pinscher_for_ddp_20200721_467	-0.0977324	-0.00893585	-	-	0	0
doberman_pinscher_for_ddp_20200721_468	-0.0216993	-0.00844861	-	-	2
doberman_pinscher_for_ddp_20200721_469	0.0185932	-0.0393705	-	-	1	1
doberman_pinscher_for_ddp_20200721_470	0.0857969	-0.0196562	-	-	3
doberman_pinscher_for_ddp_20200721_471	0.0692509	-0.0370487	-	-	4	4
doberman_pinscher_for_ddp_20200721_472	-0.11077	0.0356437	-	-	0	0
doberman_pinscher_for_ddp_20200721_473	-0.0766014	-0.000444025	-	-	0	0
doberman_pinscher_for_ddp_20200721_474	-0.0994911	-0.0221056	-	-	0	0
doberman_pinscher_for_ddp_20200721_475	0.125099	0.0321932	-	-	3	3A
doberman_pinscher_for_ddp_20200721_476	-0.084962	0.0225807	-	-	0	0
doberman_pinscher_for_ddp_20200721_477	0.0644335	-0.0442663	-	-	4	4
doberman_pinscher_for_ddp_20200721_478	0.115876	0.005294	-	-	3	3A
doberman_pinscher_for_ddp_20200721_479	-0.0856873	0.0521923	-	-	0	0
doberman_pinscher_for_ddp_20200721_480	-0.100015	-0.0459634	-	-	2	2A
doberman_pinscher_for_ddp_20200721_481	-0.0545915	-0.00839483	-	-	0	0
doberman_pinscher_for_ddp_20200721_482	-0.10581	0.0180689	-	-	0	0
doberman_pinscher_for_ddp_20200721_483	0.0722097	-0.0411787	-	-	4	4	SLC45A2
doberman_pinscher_for_ddp_20200721_484	0.0758497	-0.0518186	-	-	4	4
doberman_pinscher_for_ddp_20200721_485	-0.100528	0.0084366	-	-	0	0
doberman_pinscher_for_ddp_20200721_486	0.0077815	0.0423564	-	-	2
doberman_pinscher_for_ddp_20200721_487	-0.0554882	0.0522129	-	-	0	0
doberman_pinscher_for_ddp_20200721_488	-0.10773	0.0324424	-	-	0	0
doberman_pinscher_for_ddp_20200721_489	0.108021	0.0205357	-	-	3	3A
doberman_pinscher_for_ddp_20200721_490	0.0586786	-0.0603029	-	-	4	4
doberman_pinscher_for_ddp_20200721_491	0.00979857	-0.0174673	-	-	2
doberman_pinscher_for_ddp_20200721_492	-0.0820462	-0.0942084	-	-	2	2A
doberman_pinscher_for_ddp_20200721_493	0.0701707	-0.0234354	-	-	3
doberman_pinscher_for_ddp_20200721_494	0.00627472	0.0250657	-	-	4	4
doberman_pinscher_for_ddp_20200721_495	-0.0787256	-0.0397049	-	-	2	2A
doberman_pinscher_for_ddp_20200721_496	0.120065	0.0264554	-	-	3	3A
doberman_pinscher_for_ddp_20200721_497	-0.0894728	0.0412777	-	-	0	0
doberman_pinscher_for_ddp_20200721_498	-0.00675145	0.0161337	-	-	2
doberman_pinscher_for_ddp_20200721_499	0.127235	0.0311485	-	-	3	3A
doberman_pinscher_for_ddp_20200721_500	-0.0267755	-0.00314874	-	-	2
doberman_pinscher_for_ddp_20200721_501	0.119723	0.0302452	-	-	3	3A
doberman_pinscher_for_ddp_20200721_502	0.0784246	0.016818	-	-	4	4
doberman_pinscher_for_ddp_20200721_503	0.0530611	-0.049027	-	-	4	4
doberman_pinscher_for_ddp_20200721_504	0.0419857	-0.0375533	-	-	4	4
doberman_pinscher_for_ddp_20200721_505	-0.115708	0.0219149	-	-	0	0
doberman_pinscher_for_ddp_20200721_506	-0.0860277	-0.0495534	-	-	2	2A
doberman_pinscher_for_ddp_20200721_507	0.0154825	-0.0210854	-	-	4	4
doberman_pinscher_for_ddp_20200721_508	0.0458858	-0.0542074	-	-	4	4
doberman_pinscher_for_ddp_20200721_509	-0.0989244	0.0134065	-	-	0	0
doberman_pinscher_for_ddp_20200721_510	-0.108417	0.0403526	-	-	0	0
doberman_pinscher_for_ddp_20200721_511	0.00355265	0.0358793	-	-	2
doberman_pinscher_for_ddp_20200721_512	0.113403	-0.00722065	-	-	3	3A
doberman_pinscher_for_ddp_20200721_513	-0.0338284	0.0306644	-	-	2
doberman_pinscher_for_ddp_20200721_514	-0.0842248	-0.059254	-	-	2	2A
doberman_pinscher_for_ddp_20200721_515	0.0803641	-0.0505801	-	-	4	4
doberman_pinscher_for_ddp_20200721_516	-0.0947453	-0.014819	-	-	2	2A
doberman_pinscher_for_ddp_20200721_517	-0.0870699	-0.092632	-	-	2	2A
doberman_pinscher_for_ddp_20200721_518	0.0785319	-0.0502653	-	-	4	4
doberman_pinscher_for_ddp_20200721_519	0.124983	0.00412894	-	-	3	3A
doberman_pinscher_for_ddp_20200721_520	0.0699116	-0.0347213	-	-	4	4
doberman_pinscher_for_ddp_20200721_521	0.0399522	-0.0486752	-	-	4	4
doberman_pinscher_for_ddp_20200721_522	0.0601991	-0.0254458	-	-	4	4
doberman_pinscher_for_ddp_20200721_523	-0.120439	0.0326726	-	-	0	0
doberman_pinscher_for_ddp_20200721_524	0.130689	0.0330292	-	-	3	3A
doberman_pinscher_for_ddp_20200721_525	0.120705	0.0276311	-	-	3	3A
doberman_pinscher_for_ddp_20200721_526	-0.0941126	0.0340705	-	-	0	0
doberman_pinscher_for_ddp_20200721_527	-0.0831858	-0.0904648	-	-	2	2A
doberman_pinscher_for_ddp_20200721_528	0.0548504	-0.03257	-	-	4	4
doberman_pinscher_for_ddp_20200721_529	-0.115135	0.031328	-	-	0	0
doberman_pinscher_for_ddp_20200721_530	0.0266807	0.0211659	-	-	1	1
doberman_pinscher_for_ddp_20200721_531	-0.114621	0.0363885	-	-	0	0
doberman_pinscher_for_ddp_20200721_532	0.118275	0.0236673	-	-	3	3A
doberman_pinscher_for_ddp_20200721_533	0.13623	0.0484698	-	-	3	3A
doberman_pinscher_for_ddp_20200721_534	0.0622374	-0.0462261	-	-	4	4
doberman_pinscher_for_ddp_20200721_535	-0.114978	0.0304949	-	-	0	0
doberman_pinscher_for_ddp_20200721_536	0.0734367	-0.0405681	-	-	4	4
doberman_pinscher_for_ddp_20200721_537	0.0048908	-0.0290143	-	-	2
doberman_pinscher_for_ddp_20200721_538	0.0180179	0.0332402	-	-	2
doberman_pinscher_for_ddp_20200721_539	-0.109135	0.0385405	-	-	0	0
doberman_pinscher_for_ddp_20200721_540	0.0309047	-0.028357	-	-	1	1
doberman_pinscher_for_ddp_20200721_541	-0.0844231	0.00841392	-	-	0	0
doberman_pinscher_for_ddp_20200721_542	0.127186	0.0180968	-	-	3	3A
doberman_pinscher_for_ddp_20200721_543	0.106155	0.033471	-	-	3	3A
doberman_pinscher_for_ddp_20200721_544	0.137563	0.040363	-	-	3	3A
doberman_pinscher_for_ddp_20200721_545	0.0347824	0.0416657	-	-	1	1
doberman_pinscher_for_ddp_20200721_546	0.12697	0.042567	-	-	3	3A
doberman_pinscher_for_ddp_20200721_547	-0.0368949	-0.00420987	-	-	1	1
doberman_pinscher_for_ddp_20200721_548	0.0752783	-0.0305085	-	-	4	4
doberman_pinscher_for_ddp_20200721_549	0.0665401	-0.0553033	-	-	4	4
doberman_pinscher_for_ddp_20200721_550	-0.112615	0.0504083	-	-	0	0
doberman_pinscher_for_ddp_20200721_551	-0.0868603	-0.0710284	-	-	2	2A
doberman_pinscher_for_ddp_20200721_552	0.00961114	-0.0427649	-	-	4	4
doberman_pinscher_for_ddp_20200721_553	-0.0969772	0.0153498	-	-	0	0
doberman_pinscher_for_ddp_20200721_554	0.11548	0.0447399	-	-	3	3A
doberman_pinscher_for_ddp_20200721_555	-0.110264	0.0259868	-	-	0	0
doberman_pinscher_for_ddp_20200721_556	0.0045642	-0.0360774	-	-	4	4
doberman_pinscher_for_ddp_20200721_557	0.0305438	-0.038014	-	-	4	4
doberman_pinscher_for_ddp_20200721_558	-0.0760382	0.0128226	-	-	0	0
doberman_pinscher_for_ddp_20200721_559	0.0820305	-0.0494978	-	-	4	4
doberman_pinscher_for_ddp_20200721_560	-0.109987	-0.0371822	-	-	2	2A
doberman_pinscher_for_ddp_20200721_561	-0.0120189	-0.0182875	-	-	1	1
doberman_pinscher_for_ddp_20200721_562	0.13172	0.0382111	-	-	3	3A
doberman_pinscher_for_ddp_20200721_563	-0.0859717	0.0030602	-	-	0	0
doberman_pinscher_for_ddp_20200721_564	-0.108998	0.0295771	-	-	0	0
doberman_pinscher_for_ddp_20200721_565	0.0204482	-0.0104017	-	-	4	4
doberman_pinscher_for_ddp_20200721_566	-0.0129015	0.00554681	-	-	2
doberman_pinscher_for_ddp_20200721_567	0.137239	0.0265682	-	-	3	3A
doberman_pinscher_for_ddp_20200721_568	0.0357938	-0.00107916	-	-	1	1
doberman_pinscher_for_ddp_20200721_569	-0.107112	0.0286087	-	-	0	0
doberman_pinscher_for_ddp_20200721_570	0.123398	0.0276831	-	-	3	3A
doberman_pinscher_for_ddp_20200721_571	0.120011	0.0243234	-	-	3	3A
doberman_pinscher_for_ddp_20200721_572	0.133038	0.0350787	-	-	3	3A
doberman_pinscher_for_ddp_20200721_573	0.120775	0.0345593	-	-	3	3A
doberman_pinscher_for_ddp_20200721_574	0.0590069	-0.0368219	-	-	4	4
doberman_pinscher_for_ddp_20200721_575	-0.0908936	-0.0217385	-	-	0	0
doberman_pinscher_for_ddp_20200721_576	0.0948022	0.0254711	-	-	3	3A
doberman_pinscher_for_ddp_20200721_577	-0.114242	0.0496696	-	-	0	0
doberman_pinscher_for_ddp_20200721_578	0.128829	0.0310292	-	-	3	3A
doberman_pinscher_for_ddp_20200721_579	0.133243	0.0294989	-	-	3	3A
doberman_pinscher_for_ddp_20200721_580	-0.0438855	0.00987893	-	-	2
doberman_pinscher_for_ddp_20200721_581	-0.0929549	-0.091972	-	-	2	2A
doberman_pinscher_for_ddp_20200721_582	-0.0479472	-0.0121439	-	-	2
doberman_pinscher_for_ddp_20200721_583	0.0867146	-0.0527137	-	-	4	4	SLC45A2
doberman_pinscher_for_ddp_20200721_584	0.0184935	0.0201373	-	-	1	1	natural bobtail?
doberman_pinscher_for_ddp_20200721_585	-0.0084921	-0.00822591	-	-	2
doberman_pinscher_for_ddp_20200721_586	0.0518596	-0.00964334	-	-	4	4
doberman_pinscher_for_ddp_20200721_587	0.137471	0.0087547	-	-	3	3A
doberman_pinscher_for_ddp_20200721_588	-0.0925228	-0.00729508	-	-	2	2A
doberman_pinscher_for_ddp_20200721_589	0.0866362	-0.0458848	-	-	4	4
doberman_pinscher_for_ddp_20200721_590	-0.0736732	0.00219175	-	-	0	0
doberman_pinscher_for_ddp_20200721_591	0.064384	-0.0289269	-	-	4	4
doberman_pinscher_for_ddp_20200721_592	0.100609	0.00494267	-	-	3	3A
doberman_pinscher_for_ddp_20200721_593	-0.0259316	-0.0196875	-	-	2
doberman_pinscher_for_ddp_20200721_594	-0.121729	0.0210731	-	-	0	0
doberman_pinscher_for_ddp_20200721_595	-0.112112	0.0224356	-	-	0	0
doberman_pinscher_for_ddp_20200721_596	-0.0518369	0.0183702	-	-	2
doberman_pinscher_for_ddp_20200721_597	-0.115831	0.0245671	-	-	0	0
doberman_pinscher_for_ddp_20200721_598	0.00697466	0.0329456	-	-	2
doberman_pinscher_for_ddp_20200721_599	0.00569631	-0.0145303	-	-	1	1
doberman_pinscher_for_ddp_20200721_600	-0.0878403	-0.0242065	-	-	0	0
doberman_pinscher_for_ddp_20200721_601	-0.116358	0.0333537	-	-	0	0
doberman_pinscher_for_ddp_20200721_602	0.0156835	-0.0314482	-	-	1	1
doberman_pinscher_for_ddp_20200721_603	-0.0728078	0.0182881	-	-	2
doberman_pinscher_for_ddp_20200721_604	0.135875	0.0336324	-	-	3	3A
doberman_pinscher_for_ddp_20200721_605	-0.0541427	-0.0774412	-	-	2	2A
doberman_pinscher_for_ddp_20200721_606	0.122981	0.0422708	-	-	3	3A
doberman_pinscher_for_ddp_20200721_607	0.00451143	0.0348285	-	-	2
doberman_pinscher_for_ddp_20200721_608	-0.10692	-0.013579	-	-	2	2A
doberman_pinscher_for_ddp_20200721_609	-0.0750936	-0.0135413	-	-	0	0
doberman_pinscher_for_ddp_20200721_610	-0.117169	0.0285767	-	-	0	0
doberman_pinscher_for_ddp_20200721_611	0.120362	0.0171522	-	-	3	3A
doberman_pinscher_for_ddp_20200721_612	0.102876	0.0240179	-	-	3	3A
doberman_pinscher_for_ddp_20200721_613	0.118133	0.0294063	-	-	3	3A
doberman_pinscher_for_ddp_20200721_614	0.112587	0.0303641	-	-	3	3A
doberman_pinscher_for_ddp_20200721_615	0.0399471	-0.035312	-	-	1	1
doberman_pinscher_for_ddp_20200721_616	0.115289	0.0441657	-	-	3	3A
doberman_pinscher_for_ddp_20200721_617	-0.00330543	-0.0157849	-	-	2
doberman_pinscher_for_ddp_20200721_618	0.12406	0.026085	-	-	3	3A
doberman_pinscher_for_ddp_20200721_619	-0.00351483	-0.0214083	-	-	1	1	natural bobtail?
doberman_pinscher_for_ddp_20200721_620	0.0964073	-0.0172634	-	-	3	3A
doberman_pinscher_for_ddp_20200721_621	-0.107919	0.0345076	-	-	0	0
doberman_pinscher_for_ddp_20200721_622	0.126297	0.0372168	-	-	3	3A
doberman_pinscher_for_ddp_20200721_623	0.0723801	-0.0592638	-	-	1	1
doberman_pinscher_for_ddp_20200721_624	0.127335	0.028556	-	-	3	3A
doberman_pinscher_for_ddp_20200721_625	0.112992	0.0237299	-	-	3	3A
doberman_pinscher_for_ddp_20200721_626	-0.110176	0.039088	-	-	0	0
doberman_pinscher_for_ddp_20200721_627	-0.0871876	-0.0635305	-	-	2	2A
doberman_pinscher_for_ddp_20200721_628	-0.114634	0.0313246	-	-	0	0
doberman_pinscher_for_ddp_20200721_629	0.114545	-0.00477776	-	-	4	4
doberman_pinscher_for_ddp_20200721_630	-0.0969395	-0.0512385	-	-	2	2A
doberman_pinscher_for_ddp_20200721_631	0.130395	0.0424095	-	-	3	3A
doberman_pinscher_for_ddp_20200721_632	0.0791933	-0.0376471	-	-	4	4	SLC45A2
doberman_pinscher_for_ddp_20200721_633	-0.0944898	0.0432885	-	-	0	0
doberman_pinscher_for_ddp_20200721_634	-0.0926424	0.0476847	-	-	0	0
doberman_pinscher_for_ddp_20200721_635	-0.0941784	-0.0511406	-	-	2	2A
doberman_pinscher_for_ddp_20200721_636	0.044667	-0.0421929	-	-	3		SLC45A2
doberman_pinscher_for_ddp_20200721_637	0.0968196	-0.0164813	-	-	4	4
doberman_pinscher_for_ddp_20200721_638	-0.0885762	0.0516117	-	-	0	0
doberman_pinscher_for_ddp_20200721_639	-0.0576112	0.018778	-	-	2
doberman_pinscher_for_ddp_20200721_640	-0.10932	0.00289342	-	-	0	0
doberman_pinscher_for_ddp_20200721_641	-0.107807	0.0282219	-	-	0	0
doberman_pinscher_for_ddp_20200721_642	-0.0779019	-0.0675174	-	-	2	2A
doberman_pinscher_for_ddp_20200721_643	-0.0445085	0.0153705	-	-	2
doberman_pinscher_for_ddp_20200721_644	-0.0888382	0.04383	-	-	0	0
doberman_pinscher_for_ddp_20200721_645	-0.025147	-0.0162612	-	-	2
doberman_pinscher_for_ddp_20200721_646	0.071597	-0.0129002	-	-	4	4
doberman_pinscher_for_ddp_20200721_647	0.127919	0.0135025	-	-	3	3A
doberman_pinscher_for_ddp_20200721_648	-0.0910213	0.00611731	-	-	0	0
doberman_pinscher_for_ddp_20200721_649	0.0729735	-0.0388632	-	-	4	4
doberman_pinscher_for_ddp_20200721_650	0.12565	0.0407957	-	-	3	3A
doberman_pinscher_for_ddp_20200721_651	0.0561032	-0.0419637	-	-	1	1
doberman_pinscher_for_ddp_20200721_652	0.0769766	-0.0387348	-	-	4	4
doberman_pinscher_for_ddp_20200721_653	-0.119781	0.0275356	-	-	0	0
doberman_pinscher_for_ddp_20200721_654	0.00144939	-0.0232821	-	-	1	1
doberman_pinscher_for_ddp_20200721_655	0.074912	-0.041079	-	-	4	4
doberman_pinscher_for_ddp_20200721_656	-0.101441	0.0459101	-	-	0	0
doberman_pinscher_for_ddp_20200721_657	-0.0564753	0.0301082	-	-	2
doberman_pinscher_for_ddp_20200721_658	0.0437157	-0.0253524	-	-	3
doberman_pinscher_for_ddp_20200721_659	-0.117338	0.012912	-	-	0	0
doberman_pinscher_for_ddp_20200721_660	-0.104645	0.0506538	-	-	0	0
doberman_pinscher_for_ddp_20200721_661	-0.0263558	0.011117	-	-	1	1
doberman_pinscher_for_ddp_20200721_662	-0.117651	0.0151796	-	-	0	0
doberman_pinscher_for_ddp_20200721_663	0.0330239	-0.0202857	-	-	1	1
doberman_pinscher_for_ddp_20200721_664	-0.113609	0.00777567	-	-	0	0
doberman_pinscher_for_ddp_20200721_665	-0.074456	0.0116293	-	-	0	0
doberman_pinscher_for_ddp_20200721_666	-0.0227331	-0.00342025	-	-	2
doberman_pinscher_for_ddp_20200721_667	-0.0406025	0.0136649	-	-	2
doberman_pinscher_for_ddp_20200721_668	-0.0978487	0.000257763	-	-	0	0
doberman_pinscher_for_ddp_20200721_669	-0.0264399	-0.00912952	-	-	1	1
doberman_pinscher_for_ddp_20200721_670	-0.0693284	-0.0010022	-	-	0	0
doberman_pinscher_for_ddp_20200721_671	-0.0771539	-0.0626747	-	-	2	2A
doberman_pinscher_for_ddp_20200721_672	0.121603	0.0167554	-	-	4	4
doberman_pinscher_for_ddp_20200721_673	0.0824213	-0.016175	-	-	4	4
doberman_pinscher_for_ddp_20200721_674	0.0772745	-0.00968999	-	-	4	4
doberman_pinscher_for_ddp_20200721_675	0.0118738	-0.015886	-	-	1	1	natural bobtail?
doberman_pinscher_for_ddp_20200721_676	0.0506782	-0.0253321	-	-	4	4
doberman_pinscher_for_ddp_20200721_677	0.125007	0.0392825	-	-	3	3A
doberman_pinscher_for_ddp_20200721_678	-0.115397	0.040672	-	-	0	0
doberman_pinscher_for_ddp_20200721_679	-0.10704	0.0105506	-	-	0	0
doberman_pinscher_for_ddp_20200721_680	0.118868	0.000996177	-	-	3	3A
doberman_pinscher_for_ddp_20200721_681	-0.0622422	-0.00302624	-	-	0	0
doberman_pinscher_for_ddp_20200721_682	-0.119314	0.0251936	-	-	0	0
doberman_pinscher_for_ddp_20200721_683	-0.0100801	-0.0304555	-	-	1	1
doberman_pinscher_for_ddp_20200721_684	-0.0826182	0.00492026	-	-	0	0
doberman_pinscher_for_ddp_20200721_685	0.0990459	0.0135683	-	-	3	3A
doberman_pinscher_for_ddp_20200721_686	-0.0902459	-0.0797188	-	-	2	2A
doberman_pinscher_for_ddp_20200721_687	0.0354238	0.0185604	-	-	1	1
doberman_pinscher_for_ddp_20200721_688	-0.0781118	0.0187163	-	-	0	0
doberman_pinscher_for_ddp_20200721_689	-0.0973645	0.0393836	-	-	0	0
doberman_pinscher_for_ddp_20200721_690	0.11746	0.0197063	-	-	3	3A
doberman_pinscher_for_ddp_20200721_691	0.11513	0.0151638	-	-	3	3A
doberman_pinscher_for_ddp_20200721_692	-0.115733	0.0234981	-	-	0	0
doberman_pinscher_for_ddp_20200721_693	0.0644496	-0.0230442	-	-	4	4
doberman_pinscher_for_ddp_20200721_694	-0.103391	0.0296149	-	-	0	0
doberman_pinscher_for_ddp_20200721_695	0.0735303	-0.0259873	-	-	4	4
doberman_pinscher_for_ddp_20200721_696	-0.0975134	-0.00777095	-	-	0	0
doberman_pinscher_for_ddp_20200721_697	0.0569648	-0.0384622	-	-	3
doberman_pinscher_for_ddp_20200721_698	0.0452053	-0.0460881	-	-	4	4
doberman_pinscher_for_ddp_20200721_699	0.127836	0.0238806	-	-	3	3A
doberman_pinscher_for_ddp_20200721_700	-0.113235	0.0125257	-	-	0	0
doberman_pinscher_for_ddp_20200721_701	0.110128	0.0133338	-	-	3	3A
doberman_pinscher_for_ddp_20200721_702	0.112297	0.0157067	-	-	3	3A
doberman_pinscher_for_ddp_20200721_703	-0.0230618	0.0223972	-	-	2
doberman_pinscher_for_ddp_20200721_704	-0.0479232	0.0145015	-	-	1	1
doberman_pinscher_for_ddp_20200721_705	-0.106906	0.0077159	-	-	0	0
doberman_pinscher_for_ddp_20200721_706	0.114097	-0.0209322	-	-	4	4
doberman_pinscher_for_ddp_20200721_707	0.0734379	-0.0107603	-	-	4	4
doberman_pinscher_for_ddp_20200721_708	-0.121747	0.0380674	-	-	0	0
doberman_pinscher_for_ddp_20200721_709	-0.0912427	-0.0149934	-	-	0	0
doberman_pinscher_for_ddp_20200721_710	-0.121472	0.0289105	-	-	0	0
doberman_pinscher_for_ddp_20200721_711	-0.105283	0.0432707	-	-	0	0
doberman_pinscher_for_ddp_20200721_712	-0.106134	0.0327652	-	-	0	0
doberman_pinscher_for_ddp_20200721_713	-0.0906714	-0.06955	-	-	2	2A
doberman_pinscher_for_ddp_20200721_714	0.13541	0.0252693	-	-	3	3A
doberman_pinscher_for_ddp_20200721_715	-0.0984045	-0.0259208	-	-	2	2A
doberman_pinscher_for_ddp_20200721_716	0.129896	0.0282643	-	-	3	3A
doberman_pinscher_for_ddp_20200721_717	-0.0542431	0.0193123	-	-	2
doberman_pinscher_for_ddp_20200721_718	0.0709894	-0.0472594	-	-	4	4
doberman_pinscher_for_ddp_20200721_719	0.109233	0.0284158	-	-	3	3A
doberman_pinscher_for_ddp_20200721_720	-0.113929	0.0256313	-	-	0	0
doberman_pinscher_for_ddp_20200721_721	0.123815	0.0204001	-	-	3	3A
doberman_pinscher_for_ddp_20200721_722	-0.0622072	-0.0685199	-	-	2	2A
doberman_pinscher_for_ddp_20200721_723	-0.103767	-0.0328897	-	-	2	2A
doberman_pinscher_for_ddp_20200721_724	0.0706287	-0.023615	-	-	4	4
doberman_pinscher_for_ddp_20200721_725	-0.10999	0.0115824	-	-	0	0
doberman_pinscher_for_ddp_20200721_726	0.0491704	-0.0167704	-	-	1	1
doberman_pinscher_for_ddp_20200721_727	-0.111541	0.0440554	-	-	0	0
doberman_pinscher_for_ddp_20200721_728	0.136269	0.027941	-	-	3	3A
doberman_pinscher_for_ddp_20200721_729	0.121909	0.0166212	-	-	3	3A
doberman_pinscher_for_ddp_20200721_730	0.0557872	-0.0375561	-	-	4	4
doberman_pinscher_for_ddp_20200721_731	0.082949	-0.0302366	-	-	4	4
doberman_pinscher_for_ddp_20200721_732	0.042201	-0.0429482	-	-	4	4
doberman_pinscher_for_ddp_20200721_733	-0.0908165	0.0359515	-	-	0	0
doberman_pinscher_for_ddp_20200721_734	0.123169	0.0371271	-	-	3	3A
doberman_pinscher_for_ddp_20200721_735	0.121911	0.0234247	-	-	3	3A
doberman_pinscher_for_ddp_20200721_736	0.0583562	-0.0314153	-	-	4	4
doberman_pinscher_for_ddp_20200721_737	-0.113369	0.0299179	-	-	0	0
doberman_pinscher_for_ddp_20200721_738	0.129672	0.0494242	-	-	3	3A
doberman_pinscher_for_ddp_20200721_739	-0.11763	0.0215999	-	-	0	0
doberman_pinscher_for_ddp_20200721_740	0.127985	0.0394985	-	-	3	3A
doberman_pinscher_for_ddp_20200721_741	-0.00609096	-0.0228252	-	-	1	1	natural bobtail?
doberman_pinscher_for_ddp_20200721_742	-0.0260483	-0.00661015	-	-	1	1
doberman_pinscher_for_ddp_20200721_743	-0.0142432	-0.0238339	-	-	2
doberman_pinscher_for_ddp_20200721_744	0.116408	0.0169896	-	-	3	3A
doberman_pinscher_for_ddp_20200721_745	0.00643284	0.0282815	-	-	2
doberman_pinscher_for_ddp_20200721_746	0.125058	0.0361878	-	-	3	3A
doberman_pinscher_for_ddp_20200721_747	-0.0197061	-0.00226945	-	-	4	4
doberman_pinscher_for_ddp_20200721_748	-0.0708555	-0.0856799	-	-	2	2A
doberman_pinscher_for_ddp_20200721_749	0.121136	0.0113767	-	-	3	3A
doberman_pinscher_for_ddp_20200721_750	0.120476	0.0320365	-	-	3	3A
doberman_pinscher_for_ddp_20200721_751	0.111355	0.0405501	-	-	3	3A
doberman_pinscher_for_ddp_20200721_752	-0.102558	-0.0269169	-	-	2	2A
doberman_pinscher_for_ddp_20200721_753	0.0742211	-0.0174072	-	-	1	1
doberman_pinscher_for_ddp_20200721_754	0.0987626	0.0350749	-	-	3	3A
doberman_pinscher_for_ddp_20200721_755	0.0332882	-0.0399578	-	-	4	4
doberman_pinscher_for_ddp_20200721_756	-0.0944757	-0.0409328	-	-	2	2A
doberman_pinscher_for_ddp_20200721_757	0.130709	0.0300202	-	-	3	3A
doberman_pinscher_for_ddp_20200721_758	-0.110557	0.037067	-	-	0	0
doberman_pinscher_for_ddp_20200721_759	-0.0140666	0.0169397	-	-	1	1
doberman_pinscher_for_ddp_20200721_760	-0.0760162	-0.0514333	-	-	2	2A
doberman_pinscher_for_ddp_20200721_761	0.0767808	-0.0468951	-	-	4	4
doberman_pinscher_for_ddp_20200721_762	0.0153971	0.029364	-	-	1	1
doberman_pinscher_for_ddp_20200721_763	0.0679612	-0.0297948	-	-	4	4
doberman_pinscher_for_ddp_20200721_764	-0.0778636	-0.0165038	-	-	0	0
doberman_pinscher_for_ddp_20200721_765	0.073398	0.0300217	-	-	3
doberman_pinscher_for_ddp_20200721_766	-0.0779114	0.00850037	-	-	2
doberman_pinscher_for_ddp_20200721_767	0.0962086	0.0181747	-	-	3	3A
doberman_pinscher_for_ddp_20200721_768	-0.112641	0.0335807	-	-	0	0
doberman_pinscher_for_ddp_20200721_769	-0.111074	0.0388248	-	-	0	0
doberman_pinscher_for_ddp_20200721_770	-0.0908336	-0.0682779	-	-	2	2A
doberman_pinscher_for_ddp_20200721_771	-0.116607	0.0350539	-	-	0	0
doberman_pinscher_for_ddp_20200721_772	-0.0997417	-0.0399049	-	-	2	2A
doberman_pinscher_for_ddp_20200721_773	-0.0407325	-0.00132797	-	-	1	1
doberman_pinscher_for_ddp_20200721_774	-0.112868	0.0169504	-	-	0	0
doberman_pinscher_for_ddp_20200721_775	-0.105733	0.0342488	-	-	0	0
doberman_pinscher_for_ddp_20200721_776	-0.109573	0.0439875	-	-	0	0
doberman_pinscher_for_ddp_20200721_777	-0.0646915	-0.00161282	-	-	0	0
doberman_pinscher_for_ddp_20200721_778	-0.0930156	-0.0133744	-	-	0	0
doberman_pinscher_for_ddp_20200721_779	-0.0365733	0.0172318	-	-	2
doberman_pinscher_for_ddp_20200721_780	0.118907	0.0338478	-	-	3	3A
doberman_pinscher_for_ddp_20200721_781	-0.109377	0.0378344	-	-	0	0
doberman_pinscher_for_ddp_20200721_782	0.0142916	-0.0257606	-	-	1	1	natural bobtail?
doberman_pinscher_for_ddp_20200721_783	0.104554	0.00994191	-	-	3	3A
doberman_pinscher_for_ddp_20200721_784	0.0640757	-0.024177	-	-	4	4
doberman_pinscher_for_ddp_20200721_785	0.10492	0.0314455	-	-	3	3A
doberman_pinscher_for_ddp_20200721_786	0.130038	0.0374591	-	-	3	3A
doberman_pinscher_for_ddp_20200721_787	0.116932	0.0100978	-	-	3	3A
doberman_pinscher_for_ddp_20200721_788	0.126507	0.0230354	-	-	3	3A
doberman_pinscher_for_ddp_20200721_789	0.115455	0.0205027	-	-	3	3A
doberman_pinscher_for_ddp_20200721_790	-0.0756667	0.0141129	-	-	0	0
doberman_pinscher_for_ddp_20200721_791	-0.109179	0.0265328	-	-	0	0
doberman_pinscher_for_ddp_20200721_792	-0.0433652	-0.0116663	-	-	1	1
doberman_pinscher_for_ddp_20200721_793	0.104686	0.0422966	-	-	3	3A
doberman_pinscher_for_ddp_20200721_794	0.120666	-0.00185703	-	-	3	3A
doberman_pinscher_for_ddp_20200721_795	0.0890498	-0.0414687	-	-	4	4
doberman_pinscher_for_ddp_20200721_796	0.123806	0.0317836	-	-	3	3A
doberman_pinscher_for_ddp_20200721_797	0.112818	0.0357042	-	-	3	3A
doberman_pinscher_for_ddp_20200721_798	0.0250659	-0.0303198	-	-	1	1
doberman_pinscher_for_ddp_20200721_799	-0.103592	-0.00723341	-	-	0	0
doberman_pinscher_for_ddp_20200721_800	-0.117297	0.0233316	-	-	0	0
doberman_pinscher_for_ddp_20200721_801	-0.120161	0.0378958	-	-	0	0
doberman_pinscher_for_ddp_20200721_802	0.0985815	0.0089224	-	-	1	1
doberman_pinscher_for_ddp_20200721_803	-0.108782	0.0426853	-	-	0	0
doberman_pinscher_for_ddp_20200721_804	-0.0967835	0.0256963	-	-	0	0
doberman_pinscher_for_ddp_20200721_805	0.123357	0.0213727	-	-	3	3A
doberman_pinscher_for_ddp_20200721_806	-0.075153	0.0254479	-	-	0	0
doberman_pinscher_for_ddp_20200721_807	0.0804822	-0.0396642	-	-	4	4
doberman_pinscher_for_ddp_20200721_808	-0.0988306	-0.00222335	-	-	0	0
doberman_pinscher_for_ddp_20200721_809	-0.0391061	-0.0677256	-	-	2
doberman_pinscher_for_ddp_20200721_810	0.0995168	-0.00601595	-	-	3	3A
doberman_pinscher_for_ddp_20200721_811	-0.115208	0.0274201	-	-	0	0
doberman_pinscher_for_ddp_20200721_812	0.00131111	-0.0548485	-	-	1	1
doberman_pinscher_for_ddp_20200721_813	0.00151538	-0.0293451	-	-	1	1
doberman_pinscher_for_ddp_20200721_814	0.0219793	-0.0119311	-	-	1	1
doberman_pinscher_for_ddp_20200721_815	-0.111985	0.00895051	-	-	0	0
doberman_pinscher_for_ddp_20200721_816	0.112438	0.0208137	-	-	3	3A
doberman_pinscher_for_ddp_20200721_817	0.0282356	-0.012523	-	-	1	1
doberman_pinscher_for_ddp_20200721_818	-0.0895395	0.0367414	-	-	0	0
doberman_pinscher_for_ddp_20200721_819	-0.0682339	0.0155709	-	-	0	0
doberman_pinscher_for_ddp_20200721_820	0.0648633	-0.0391415	-	-	4	4
doberman_pinscher_for_ddp_20200721_821	0.0696954	-0.0325757	-	-	3
doberman_pinscher_for_ddp_20200721_822	0.0923354	-0.0383806	-	-	4	4
doberman_pinscher_for_ddp_20200721_823	-0.0943328	0.011909	-	-	0	0
doberman_pinscher_for_ddp_20200721_824	-0.0748412	0.0514108	-	-	0	0
doberman_pinscher_for_ddp_20200721_825	-0.104012	-0.0242024	-	-	2	2A
doberman_pinscher_for_ddp_20200721_826	-0.0643394	-0.00250246	-	-	0	0
doberman_pinscher_for_ddp_20200721_827	0.106086	0.00379206	-	-	3	3A
doberman_pinscher_for_ddp_20200721_828	-0.115123	0.00835587	-	-	0	0
doberman_pinscher_for_ddp_20200721_829	-0.0670257	0.00186225	-	-	0	0
doberman_pinscher_for_ddp_20200721_830	-0.0401506	0.00832448	-	-	2		natural bobtail?
doberman_pinscher_for_ddp_20200721_831	0.0139287	-0.0324093	-	-	1	1
doberman_pinscher_for_ddp_20200721_832	0.100007	0.0319771	-	-	3	3A
doberman_pinscher_for_ddp_20200721_833	-0.094217	0.0295406	-	-	0	0
doberman_pinscher_for_ddp_20200721_834	0.138496	0.0433852	-	-	3	3A
doberman_pinscher_for_ddp_20200721_835	-0.099075	0.0323192	-	-	0	0
doberman_pinscher_for_ddp_20200721_836	0.120765	0.0507518	-	-	3	3A
doberman_pinscher_for_ddp_20200721_837	0.114324	0.0158669	-	-	3	3A
doberman_pinscher_for_ddp_20200721_838	-0.0725484	-0.0020294	-	-	2	2A
doberman_pinscher_for_ddp_20200721_839	0.13918	0.0353431	-	-	3	3A
doberman_pinscher_for_ddp_20200721_840	0.0149839	0.0251012	-	-	4	4
doberman_pinscher_for_ddp_20200721_841	0.114704	0.0299081	-	-	3	3A
doberman_pinscher_for_ddp_20200721_842	-0.0980088	-0.0385688	-	-	2	2A
doberman_pinscher_for_ddp_20200721_843	0.113582	0.0364504	-	-	3	3A
doberman_pinscher_for_ddp_20200721_844	0.0875716	0.0281582	-	-	3
doberman_pinscher_for_ddp_20200721_845	-0.0343931	0.00502208	-	-	1	1
doberman_pinscher_for_ddp_20200721_846	-0.101606	0.0239576	-	-	0	0
doberman_pinscher_for_ddp_20200721_847	-0.106738	-0.0147575	-	-	0	0
doberman_pinscher_for_ddp_20200721_848	-0.0522115	0.0287324	-	-	1	1
doberman_pinscher_for_ddp_20200721_849	-0.0454986	0.00209755	-	-	2
doberman_pinscher_for_ddp_20200721_850	0.100938	0.0106824	-	-	3	3A
doberman_pinscher_for_ddp_20200721_851	-0.0507931	0.0283053	-	-	1	1
doberman_pinscher_for_ddp_20200721_852	0.0436496	0.0360214	-	-	1	1
doberman_pinscher_for_ddp_20200721_853	0.0336567	-0.0419539	-	-	1	1
doberman_pinscher_for_ddp_20200721_854	-0.0222786	-0.00436433	-	-	2
doberman_pinscher_for_ddp_20200721_855	-0.093984	-0.00120956	-	-	0	0
doberman_pinscher_for_ddp_20200721_856	0.0585844	-0.041137	-	-	4	4
doberman_pinscher_for_ddp_20200721_857	-0.0630927	0.0156616	-	-	2
doberman_pinscher_for_ddp_20200721_858	0.0257036	-0.0260338	-	-	4	4
doberman_pinscher_for_ddp_20200721_859	-0.0282788	-0.0144715	-	-	1	1
doberman_pinscher_for_ddp_20200721_860	-0.0957074	-0.0586839	-	-	2	2A
doberman_pinscher_for_ddp_20200721_861	0.102744	-0.0215839	-	-	4	4
doberman_pinscher_for_ddp_20200721_862	0.107094	-0.0086252	-	-	3	3A
doberman_pinscher_for_ddp_20200721_863	-0.0559862	-0.00597975	-	-	4	4
doberman_pinscher_for_ddp_20200721_864	-0.115373	0.0449781	-	-	0	0
doberman_pinscher_for_ddp_20200721_865	-0.0917522	0.0212974	-	-	2
doberman_pinscher_for_ddp_20200721_866	-0.120866	0.0388664	-	-	0	0
doberman_pinscher_for_ddp_20200721_867	-0.00479791	0.0244083	-	-	2
doberman_pinscher_for_ddp_20200721_868	0.0243133	-0.0294469	-	-	4	4
doberman_pinscher_for_ddp_20200721_869	0.0648056	-0.0338963	-	-	3
doberman_pinscher_for_ddp_20200721_870	-0.08618	-0.0711861	-	-	2	2A
doberman_pinscher_for_ddp_20200721_871	0.00843098	0.0187304	-	-	2
doberman_pinscher_for_ddp_20200721_872	0.111495	-0.00996259	-	-	3	3A
doberman_pinscher_for_ddp_20200721_873	-0.112166	0.022468	-	-	0	0
doberman_pinscher_for_ddp_20200721_874	-0.0924689	-0.0672597	-	-	2	2A
doberman_pinscher_for_ddp_20200721_875	-0.00832722	-0.0213244	-	-	1	1
doberman_pinscher_for_ddp_20200721_876	0.0577971	-0.0373548	-	-	4	4
doberman_pinscher_for_ddp_20200721_877	0.126344	0.0262742	-	-	3	3A
doberman_pinscher_for_ddp_20200721_878	0.133579	0.0309431	-	-	3	3A
doberman_pinscher_for_ddp_20200721_879	-0.112372	0.0286526	-	-	0	0
doberman_pinscher_for_ddp_20200721_880	-0.105966	0.0157115	-	-	0	0
doberman_pinscher_for_ddp_20200721_881	-0.0990072	-0.000911449	-	-	0	0
doberman_pinscher_for_ddp_20200721_882	-0.0852271	-0.0364977	-	-	2	2A
doberman_pinscher_for_ddp_20200721_883	0.000443196	0.0203381	-	-	4	4
doberman_pinscher_for_ddp_20200721_884	-0.102958	0.0417514	-	-	0	0
doberman_pinscher_for_ddp_20200721_885	0.105995	0.0226037	-	-	3	3A
doberman_pinscher_for_ddp_20200721_886	0.111721	0.0277241	-	-	3	3A
doberman_pinscher_for_ddp_20200721_887	-0.107759	0.0311678	-	-	0	0
doberman_pinscher_for_ddp_20200721_888	-0.104914	0.00919163	-	-	0	0
doberman_pinscher_for_ddp_20200721_889	-0.122813	0.0393964	-	-	0	0
doberman_pinscher_for_ddp_20200721_890	0.130386	0.0227302	-	-	3	3A	natural bobtail?
doberman_pinscher_for_ddp_20200721_891	0.0235639	-0.0209499	-	-	1	1
doberman_pinscher_for_ddp_20200721_892	-0.110414	0.0251438	-	-	0	0
doberman_pinscher_for_ddp_20200721_893	-0.108921	0.0256664	-	-	0	0
doberman_pinscher_for_ddp_20200721_894	0.0823048	-0.0328335	-	-	4	4	SLC45A2
doberman_pinscher_for_ddp_20200721_895	-0.110725	0.0322438	-	-	0	0
doberman_pinscher_for_ddp_20200721_896	-0.08553	-0.089945	-	-	2	2A
doberman_pinscher_for_ddp_20200721_897	-0.104823	0.0365863	-	-	0	0
doberman_pinscher_for_ddp_20200721_898	-0.0501689	0.0137702	-	-	2
doberman_pinscher_for_ddp_20200721_899	-0.109847	0.0369731	-	-	0	0
doberman_pinscher_for_ddp_20200721_900	-0.115865	0.0136349	-	-	0	0
doberman_pinscher_for_ddp_20200721_901	0.110728	0.00157625	-	-	3	3A
doberman_pinscher_for_ddp_20200721_902	0.123112	0.0437002	-	-	3	3A
doberman_pinscher_for_ddp_20200721_903	-0.110457	0.00170496	-	-	0	0
doberman_pinscher_for_ddp_20200721_904	0.0103571	0.0196421	-	-	4	4
doberman_pinscher_for_ddp_20200721_905	-0.111029	0.0441425	-	-	0	0
doberman_pinscher_for_ddp_20200721_906	-0.0290761	0.0213357	-	-	2
doberman_pinscher_for_ddp_20200721_907	0.119398	0.0316835	-	-	3	3A
doberman_pinscher_for_ddp_20200721_908	-0.00531614	-0.0268319	-	-	2
doberman_pinscher_for_ddp_20200721_909	0.122048	0.0377288	-	-	3	3A
doberman_pinscher_for_ddp_20200721_910	0.101898	0.0133514	-	-	3	3A
doberman_pinscher_for_ddp_20200721_911	0.08298	-0.0463568	-	-	3
doberman_pinscher_for_ddp_20200721_912	0.0694844	-0.00452752	-	-	3
doberman_pinscher_for_ddp_20200721_913	-0.0192267	-0.00529304	-	-	2		natural bobtail?
doberman_pinscher_for_ddp_20200721_914	0.127962	0.0112087	-	-	3	3A
doberman_pinscher_for_ddp_20200721_915	-0.0779787	0.0123997	-	-	0	0
doberman_pinscher_for_ddp_20200721_916	0.125969	0.0264226	-	-	3	3A
doberman_pinscher_for_ddp_20200721_917	-0.090027	-0.016649	-	-	2	2A
doberman_pinscher_for_ddp_20200721_918	0.122198	0.0437574	-	-	3	3A
doberman_pinscher_for_ddp_20200721_919	-0.0913475	-0.0391263	-	-	2	2A
doberman_pinscher_for_ddp_20200721_920	-0.0968585	0.0239802	-	-	0	0
doberman_pinscher_for_ddp_20200721_921	-0.106461	0.0116813	-	-	0	0
doberman_pinscher_for_ddp_20200721_922	0.0807671	-0.0396777	-	-	4	4
doberman_pinscher_for_ddp_20200721_923	0.100539	0.00210303	-	-	3	3A
doberman_pinscher_for_ddp_20200721_924	0.0183886	-0.0183612	-	-	2
doberman_pinscher_for_ddp_20200721_925	0.132053	0.0327714	-	-	3	3A
doberman_pinscher_for_ddp_20200721_926	0.045205	-0.0287501	-	-	1	1
doberman_pinscher_for_ddp_20200721_927	0.103375	0.0372698	-	-	3	3A
doberman_pinscher_for_ddp_20200721_928	0.119643	0.0153106	-	-	3	3A
doberman_pinscher_for_ddp_20200721_929	0.079793	-0.0473382	-	-	4	4
doberman_pinscher_for_ddp_20200721_930	-0.109893	0.00107962	-	-	0	0
doberman_pinscher_for_ddp_20200721_931	0.0628137	0.026965	-	-	3
doberman_pinscher_for_ddp_20200721_932	0.0727604	-0.0476797	-	-	4	4
doberman_pinscher_for_ddp_20200721_933	-0.0388376	-4.38918e-05	-	-	0	0
doberman_pinscher_for_ddp_20200721_934	-0.0963199	0.0231684	-	-	0	0
doberman_pinscher_for_ddp_20200721_935	0.109913	0.0376524	-	-	3	3A
doberman_pinscher_for_ddp_20200721_936	-0.12001	0.0475802	-	-	0	0
doberman_pinscher_for_ddp_20200721_937	-0.114067	0.0415437	-	-	0	0
doberman_pinscher_for_ddp_20200721_938	-0.106552	0.0275649	-	-	0	0
doberman_pinscher_for_ddp_20200721_939	-0.108248	0.000145405	-	-	0	0
doberman_pinscher_for_ddp_20200721_940	-0.0758901	-0.067305	-	-	2	2A
doberman_pinscher_for_ddp_20200721_941	-0.0858508	0.0220088	-	-	0	0
doberman_pinscher_for_ddp_20200721_942	0.111491	0.0458484	-	-	3	3A
doberman_pinscher_for_ddp_20200721_943	0.121491	0.0336909	-	-	3	3A
doberman_pinscher_for_ddp_20200721_944	-0.0980221	0.0120153	-	-	0	0
doberman_pinscher_for_ddp_20200721_945	0.089754	-0.0287643	-	-	4	4
doberman_pinscher_for_ddp_20200721_946	-0.0450261	-0.00565588	-	-	1	1
doberman_pinscher_for_ddp_20200721_947	-0.0851136	0.0450882	-	-	0	0
doberman_pinscher_for_ddp_20200721_948	-0.0981777	-0.0357425	-	-	2	2A
doberman_pinscher_for_ddp_20200721_949	-0.104332	-0.0713669	-	-	2	2A
doberman_pinscher_for_ddp_20200721_950	-0.0774095	-0.0170483	-	-	0	0
doberman_pinscher_for_ddp_20200721_951	0.0349859	-0.0644685	-	-	4	4
doberman_pinscher_for_ddp_20200721_952	0.120247	0.0353226	-	-	3	3A
doberman_pinscher_for_ddp_20200721_953	0.0522407	0.00267547	-	-	1	1	natural bobtail?
doberman_pinscher_for_ddp_20200721_954	-0.0814197	0.0147886	-	-	0	0
doberman_pinscher_for_ddp_20200721_955	-0.121635	0.0222616	-	-	0	0
doberman_pinscher_for_ddp_20200721_956	-0.0974835	0.00439588	-	-	0	0
doberman_pinscher_for_ddp_20200721_957	0.0650057	0.0274165	-	-	4	4
doberman_pinscher_for_ddp_20200721_958	0.121915	0.0370525	-	-	3	3A
doberman_pinscher_for_ddp_20200721_959	-0.0728899	-0.00179703	-	-	2	2A
doberman_pinscher_for_ddp_20200721_960	0.130077	0.01716	-	-	3	3A
doberman_pinscher_for_ddp_20200721_961	-0.106273	0.0241378	-	-	0	0
doberman_pinscher_for_ddp_20200721_962	0.129308	0.0289127	-	-	3	3A
doberman_pinscher_for_ddp_20200721_963	0.0988334	0.0245352	-	-	3	3A
doberman_pinscher_for_ddp_20200721_964	-0.107043	0.0212916	-	-	0	0
doberman_pinscher_for_ddp_20200721_965	0.054446	-0.045845	-	-	1	1
doberman_pinscher_for_ddp_20200721_966	0.0692218	-0.0179545	-	-	3
doberman_pinscher_for_ddp_20200721_967	0.116424	0.0251315	-	-	3	3A
doberman_pinscher_for_ddp_20200721_968	0.116304	0.00235436	-	-	3	3A
doberman_pinscher_for_ddp_20200721_969	0.0643179	-0.0393182	-	-	4	4
doberman_pinscher_for_ddp_20200721_970	-0.11241	0.0421276	-	-	0	0
doberman_pinscher_for_ddp_20200721_971	0.0190325	-0.024961	-	-	1	1
doberman_pinscher_for_ddp_20200721_972	0.0503505	-0.0414427	-	-	4	4
doberman_pinscher_for_ddp_20200721_973	0.114816	0.014384	-	-	3	3A
doberman_pinscher_for_ddp_20200721_974	-0.00652538	-0.0557962	-	-	1	1
doberman_pinscher_for_ddp_20200721_975	-0.020929	-0.0103852	-	-	4	4
doberman_pinscher_for_ddp_20200721_976	0.132906	0.0189114	-	-	3	3A
doberman_pinscher_for_ddp_20200721_977	-0.0215919	-0.0104816	-	-	2
doberman_pinscher_for_ddp_20200721_978	-0.112658	-0.0117632	-	-	0	0
doberman_pinscher_for_ddp_20200721_979	0.0853685	0.0210301	-	-	3
doberman_pinscher_for_ddp_20200721_980	0.00948188	0.0372124	-	-	1	1
doberman_pinscher_for_ddp_20200721_981	-0.0141278	-0.00889044	-	-	2
doberman_pinscher_for_ddp_20200721_982	-0.0450814	-0.00360091	-	-	4	4
doberman_pinscher_for_ddp_20200721_983	-0.0658258	-0.0921498	-	-	2	2A
doberman_pinscher_for_ddp_20200721_984	0.0923017	0.0137795	-	-	1	1
doberman_pinscher_for_ddp_20200721_985	-0.107811	0.02695	-	-	0	0
doberman_pinscher_for_ddp_20200721_986	-0.0988793	-0.0403406	-	-	2	2A
doberman_pinscher_for_ddp_20200721_987	0.0994675	0.0198157	-	-	3	3A
doberman_pinscher_for_ddp_20200721_988	-0.111353	0.0381063	-	-	0	0
doberman_pinscher_for_ddp_20200721_989	0.121312	0.028878	-	-	3	3A
doberman_pinscher_for_ddp_20200721_990	-0.0373268	-0.00341808	-	-	1	1
doberman_pinscher_for_ddp_20200721_991	-0.109397	0.0296774	-	-	0	0
doberman_pinscher_for_ddp_20200721_992	0.0770437	-0.0308433	-	-	4	4
doberman_pinscher_for_ddp_20200721_993	0.106594	0.018084	-	-	3	3A
doberman_pinscher_for_ddp_20200721_994	0.0757128	0.0262288	-	-	3
doberman_pinscher_for_ddp_20200721_995	0.0510693	-0.0485822	-	-	4	4
doberman_pinscher_for_ddp_20200721_996	-0.0159124	-0.00379585	-	-	1	1
doberman_pinscher_for_ddp_20200721_997	0.0234375	-0.0383121	-	-	1	1
doberman_pinscher_for_ddp_20200721_998	0.137566	0.038063	-	-	3	3A
doberman_pinscher_for_ddp_20200721_999	-0.0102085	0.00672854	-	-	4	4
doberman_pinscher_for_ddp_20200721_1000	-0.0824572	-0.0749292	-	-	2	2A
doberman_pinscher_for_ddp_20200721_1001	-0.00374601	-0.0128056	-	-	2
doberman_pinscher_for_ddp_20200721_1002	0.0723304	-0.0492182	-	-	4	4
doberman_pinscher_for_ddp_20200721_1003	-0.0197604	0.00259216	-	-	2
doberman_pinscher_for_ddp_20200721_1004	-0.105249	0.0362233	-	-	0	0
doberman_pinscher_for_ddp_20200721_1005	0.0786621	0.00315204	-	-	4	4
doberman_pinscher_for_ddp_20200721_1006	0.114163	0.0117049	-	-	3	3A
doberman_pinscher_for_ddp_20200721_1007	0.129834	0.0344616	-	-	3	3A
doberman_pinscher_for_ddp_20200721_1008	0.0248804	-0.0436367	-	-	4	4
doberman_pinscher_for_ddp_20200721_1009	-0.0951665	-0.040042	-	-	2	2A
doberman_pinscher_for_ddp_20200721_1010	0.114725	0.00802994	-	-	3	3A
doberman_pinscher_for_ddp_20200721_1011	0.0373735	-0.0194593	-	-	4	4
doberman_pinscher_for_ddp_20200721_1012	-0.118649	0.0253342	-	-	0	0
doberman_pinscher_for_ddp_20200721_1013	0.0453863	-0.0361714	-	-	1	1
doberman_pinscher_for_ddp_20200721_1014	-0.10424	0.0245774	-	-	0	0
doberman_pinscher_for_ddp_20200721_1015	-0.0920995	-0.0295398	-	-	2	2A
doberman_pinscher_for_ddp_20200721_1016	-0.0392193	-0.0115212	-	-	2
doberman_pinscher_for_ddp_20200721_1017	-0.105851	0.0387596	-	-	0	0
doberman_pinscher_for_ddp_20200721_1018	-0.0995703	-0.0629982	-	-	2	2A
doberman_pinscher_for_ddp_20200721_1019	0.0300918	-0.0532784	-	-	1	1
doberman_pinscher_for_ddp_20200721_1020	0.126415	0.0149	-	-	3	3A
doberman_pinscher_for_ddp_20200721_1021	-0.0923472	-0.0627665	-	-	2	2A
doberman_pinscher_for_ddp_20200721_1022	-0.110862	0.0370792	-	-	0	0
doberman_pinscher_for_ddp_20200721_1023	-0.103788	0.0220569	-	-	0	0
doberman_pinscher_for_ddp_20200721_1024	-0.108813	0.015806	-	-	0	0
doberman_pinscher_for_ddp_20200721_1025	-0.079306	0.00367511	-	-	2
doberman_pinscher_for_ddp_20200721_1026	-0.0643878	0.0508725	-	-	0	0
doberman_pinscher_for_ddp_20200721_1027	0.117342	0.0504217	-	-	3	3A
doberman_pinscher_for_ddp_20200721_1028	-0.0994882	0.0344964	-	-	0	0
doberman_pinscher_for_ddp_20200721_1029	-0.0695425	-0.0853706	-	-	2	2A
doberman_pinscher_for_ddp_20200721_1030	-0.109911	0.0384081	-	-	0	0
doberman_pinscher_for_ddp_20200721_1031	-0.0374107	0.00826926	-	-	2
doberman_pinscher_for_ddp_20200721_1032	0.0430083	-0.0215927	-	-	4	4
doberman_pinscher_for_ddp_20200721_1033	0.0954085	0.0342574	-	-	3	3A
doberman_pinscher_for_ddp_20200721_1034	-0.115561	0.0134117	-	-	0	0
doberman_pinscher_for_ddp_20200721_1035	0.126192	0.0264557	-	-	3	3A
doberman_pinscher_for_ddp_20200721_1036	0.00421074	-0.0315158	-	-	1	1
doberman_pinscher_for_ddp_20200721_1037	-0.107274	-0.0217939	-	-	2	2A
doberman_pinscher_for_ddp_20200721_1038	0.0674731	-0.0468241	-	-	4	4
doberman_pinscher_for_ddp_20200721_1039	0.110854	0.0420696	-	-	3	3A
doberman_pinscher_for_ddp_20200721_1040	-0.0720199	0.00177016	-	-	0	0
doberman_pinscher_for_ddp_20200721_1041	-0.0541749	0.0201209	-	-	2
doberman_pinscher_for_ddp_20200721_1042	-0.101565	-0.00457736	-	-	0	0
doberman_pinscher_for_ddp_20200721_1043	0.127332	0.0244732	-	-	3	3A
doberman_pinscher_for_ddp_20200721_1044	0.105488	0.0226849	-	-	3	3A
doberman_pinscher_for_ddp_20200721_1045	-0.127737	0.0359343	-	-	0	0
doberman_pinscher_for_ddp_20200721_1046	0.118578	0.03116	-	-	3	3A
doberman_pinscher_for_ddp_20200721_1047	-0.110522	0.0202744	-	-	0	0
doberman_pinscher_for_ddp_20200721_1048	-0.0998489	0.0154671	-	-	0	0
doberman_pinscher_for_ddp_20200721_1049	0.0849904	-0.0349804	-	-	4	4
doberman_pinscher_for_ddp_20200721_1050	0.032618	0.0056997	-	-	4	4
doberman_pinscher_for_ddp_20200721_1051	-0.0850592	-0.0264101	-	-	2	2A
doberman_pinscher_for_ddp_20200721_1052	0.125541	0.037135	-	-	3	3A
doberman_pinscher_for_ddp_20200721_1053	0.11916	0.0425438	-	-	3	3A
doberman_pinscher_for_ddp_20200721_1054	-0.0806628	0.0130843	-	-	2
doberman_pinscher_for_ddp_20200721_1055	-0.107363	0.019823	-	-	0	0
doberman_pinscher_for_ddp_20200721_1056	0.11671	0.00592815	-	-	3	3A
doberman_pinscher_for_ddp_20200721_1057	-0.0824884	-0.086553	-	-	2	2A
doberman_pinscher_for_ddp_20200721_1058	-0.100493	-0.0250305	-	-	0	0
doberman_pinscher_for_ddp_20200721_1059	-0.116047	0.0140241	-	-	2
doberman_pinscher_for_ddp_20200721_1060	-0.102038	0.00733603	-	-	0	0
doberman_pinscher_for_ddp_20200721_1061	0.0284534	-0.0257341	-	-	1	1
doberman_pinscher_for_ddp_20200721_1062	-0.0686743	0.00215644	-	-	0	0
doberman_pinscher_for_ddp_20200721_1063	0.11739	0.0261719	-	-	3	3A
doberman_pinscher_for_ddp_20200721_1064	0.0284456	-0.0146299	-	-	4	4
doberman_pinscher_for_ddp_20200721_1065	0.00247823	-0.0229638	-	-	1	1
doberman_pinscher_for_ddp_20200721_1066	-0.10201	0.029391	-	-	0	0
doberman_pinscher_for_ddp_20200721_1067	-0.120168	0.02271	-	-	0	0
doberman_pinscher_for_ddp_20200721_1068	0.0442443	-0.035389	-	-	4	4
doberman_pinscher_for_ddp_20200721_1069	-0.0207463	0.00529203	-	-	2
doberman_pinscher_for_ddp_20200721_1070	0.0274202	-0.0105901	-	-	1	1
doberman_pinscher_for_ddp_20200721_1071	-0.109591	0.0290392	-	-	0	0
doberman_pinscher_for_ddp_20200721_1072	0.00619767	-0.0143292	-	-	1	1
doberman_pinscher_for_ddp_20200721_1073	0.0454978	0.0222077	-	-	4	4
doberman_pinscher_for_ddp_20200721_1074	0.103236	0.011346	-	-	3	3A
doberman_pinscher_for_ddp_20200721_1075	-0.0476892	-0.00940669	-	-	1	1
doberman_pinscher_for_ddp_20200721_1076	-0.0909993	-0.0299052	-	-	2	2A
doberman_pinscher_for_ddp_20200721_1077	0.0196795	-0.0119031	-	-	1	1
doberman_pinscher_for_ddp_20200721_1078	-0.115103	0.0463148	-	-	0	0
doberman_pinscher_for_ddp_20200721_1079	0.111965	0.0149649	-	-	3	3A
doberman_pinscher_for_ddp_20200721_1080	-0.0533176	0.0168398	-	-	2
doberman_pinscher_for_ddp_20200721_1081	-0.104754	0.0415391	-	-	0	0
doberman_pinscher_for_ddp_20200721_1082	-0.0747227	0.00596121	-	-	0	0
doberman_pinscher_for_ddp_20200721_1083	0.00831113	-0.0207977	-	-	1	1
doberman_pinscher_for_ddp_20200721_1084	-0.119554	0.0456989	-	-	0	0
doberman_pinscher_for_ddp_20200721_1085	0.0824418	-0.0304943	-	-	4	4
doberman_pinscher_for_ddp_20200721_1086	0.0345588	-0.0111398	-	-	1	1
doberman_pinscher_for_ddp_20200721_1087	0.125014	0.027406	-	-	3	3A
doberman_pinscher_for_ddp_20200721_1088	0.107188	0.02215	-	-	3	3A
doberman_pinscher_for_ddp_20200721_1089	0.0500514	-0.0325898	-	-	4	4
doberman_pinscher_for_ddp_20200721_1090	0.000658972	-0.0129448	-	-	1	1
doberman_pinscher_for_ddp_20200721_1091	0.106223	0.0172339	-	-	3	3A
doberman_pinscher_for_ddp_20200721_1092	0.138774	0.0216538	-	-	3	3A
doberman_pinscher_for_ddp_20200721_1093	0.0546446	-0.0455937	-	-	4	4	natural bobtail?
doberman_pinscher_for_ddp_20200721_1094	-0.0997142	0.0271285	-	-	0	0
doberman_pinscher_for_ddp_20200721_1095	-0.0888654	0.0292011	-	-	0	0
doberman_pinscher_for_ddp_20200721_1096	0.126469	0.0360288	-	-	3	3A
doberman_pinscher_for_ddp_20200721_1097	0.120491	0.0182206	-	-	3	3A
doberman_pinscher_for_ddp_20200721_1098	-0.113787	0.017531	-	-	0	0
doberman_pinscher_for_ddp_20200721_1099	0.119118	0.0214599	-	-	3	3A
doberman_pinscher_for_ddp_20200721_1100	-0.09995	-0.0302648	-	-	0	0
doberman_pinscher_for_ddp_20200721_1101	0.0832426	-0.0429001	-	-	4	4
doberman_pinscher_for_ddp_20200721_1102	-0.0989714	0.0225357	-	-	0	0
doberman_pinscher_for_ddp_20200721_1103	-0.0398404	-0.011339	-	-	2
doberman_pinscher_for_ddp_20200721_1104	0.109976	0.0226976	-	-	3	3A
doberman_pinscher_for_ddp_20200721_1105	-0.104553	0.0216547	-	-	0	0
doberman_pinscher_for_ddp_20200721_1106	-0.0851078	-0.0726243	-	-	2	2A
doberman_pinscher_for_ddp_20200721_1107	0.117714	0.0446979	-	-	3	3A
doberman_pinscher_for_ddp_20200721_1108	-0.0854494	-0.0550125	-	-	2	2A
doberman_pinscher_for_ddp_20200721_1109	-0.0321146	0.0591007	-	-	0	0
doberman_pinscher_for_ddp_20200721_1110	0.111426	0.0398033	-	-	3	3A
doberman_pinscher_for_ddp_20200721_1111	0.0346978	-0.0494407	-	-	4	4
doberman_pinscher_for_ddp_20200721_1112	0.0981682	0.0254157	-	-	3	3A
doberman_pinscher_for_ddp_20200721_1113	-0.0930742	-0.0527581	-	-	2	2A
doberman_pinscher_for_ddp_20200721_1114	-0.0385122	0.00685795	-	-	2
doberman_pinscher_for_ddp_20200721_1115	-0.103934	0.0200597	-	-	0	0
doberman_pinscher_for_ddp_20200721_1116	-0.0160729	0.00189335	-	-	1	1
doberman_pinscher_for_ddp_20200721_1117	-0.110735	0.0466738	-	-	0	0
doberman_pinscher_for_ddp_20200721_1118	0.0829397	-0.0530741	-	-	4	4
doberman_pinscher_for_ddp_20200721_1119	0.100382	0.0149367	-	-	3	3A
doberman_pinscher_for_ddp_20200721_1120	-0.00221668	-0.0279118	-	-	1	1
doberman_pinscher_for_ddp_20200721_1121	-0.106701	0.0355331	-	-	0	0
doberman_pinscher_for_ddp_20200721_1122	0.0532521	0.00355671	-	-	4	4
doberman_pinscher_for_ddp_20200721_1123	-0.0806239	-0.077221	-	-	2	2A
doberman_pinscher_for_ddp_20200721_1124	-0.0766263	-0.0577534	-	-	2	2A
doberman_pinscher_for_ddp_20200721_1125	-0.022664	-0.0206985	-	-	1	1
doberman_pinscher_for_ddp_20200721_1126	-0.0698921	-0.0901839	-	-	2	2A
doberman_pinscher_for_ddp_20200721_1127	0.0868876	-0.0259538	-	-	4	4
doberman_pinscher_for_ddp_20200721_1128	-0.0933666	-0.0461759	-	-	2	2A
doberman_pinscher_for_ddp_20200721_1129	0.0557121	-0.0383754	-	-	4	4
doberman_pinscher_for_ddp_20200721_1130	-0.0898425	-0.0335418	-	-	2	2A
doberman_pinscher_for_ddp_20200721_1131	0.0990399	0.0136407	-	-	3	3A
doberman_pinscher_for_ddp_20200721_1132	0.0755732	-0.0565759	-	-	4	4
doberman_pinscher_for_ddp_20200721_1133	-0.091317	-0.0169122	-	-	0	0
doberman_pinscher_for_ddp_20200721_1134	-0.103733	0.0327458	-	-	0	0
doberman_pinscher_for_ddp_20200721_1135	0.0782672	-0.0388716	-	-	4	4
doberman_pinscher_for_ddp_20200721_1136	0.0701552	0.00858412	-	-	4	4
doberman_pinscher_for_ddp_20200721_1137	0.0847824	-0.0346742	-	-	3
doberman_pinscher_for_ddp_20200721_1138	-0.098299	0.0391297	-	-	0	0
doberman_pinscher_for_ddp_20200721_1139	-0.0799372	-0.0554308	-	-	2	2A
doberman_pinscher_for_ddp_20200721_1140	-0.0815865	-0.0559723	-	-	2	2A
doberman_pinscher_for_ddp_20200721_1141	-0.0840912	0.0377667	-	-	0	0
doberman_pinscher_for_ddp_20200721_1142	0.0253247	-0.0457067	-	-	4	4
doberman_pinscher_for_ddp_20200721_1143	0.116785	0.0304535	-	-	3	3A
doberman_pinscher_for_ddp_20200721_1144	-0.0907304	-0.069499	-	-	2	2A
doberman_pinscher_for_ddp_20200721_1145	-0.0839678	-0.0349717	-	-	2	2A
doberman_pinscher_for_ddp_20200721_1146	-0.0599547	0.0377535	-	-	1	1
doberman_pinscher_for_ddp_20200721_1147	-0.120625	0.0268435	-	-	0	0
doberman_pinscher_for_ddp_20200721_1148	0.123984	0.0218237	-	-	3	3A
doberman_pinscher_for_ddp_20200721_1149	-0.0936454	0.023691	-	-	0	0
doberman_pinscher_for_ddp_20200721_1150	0.0955847	-0.021013	-	-	1	1
doberman_pinscher_for_ddp_20200721_1151	0.127068	0.00926913	-	-	3	3A
doberman_pinscher_for_ddp_20200721_1152	-0.0995404	0.0178376	-	-	0	0
doberman_pinscher_for_ddp_20200721_1153	-0.00668101	-0.0185	-	-	2
doberman_pinscher_for_ddp_20200721_1154	0.125663	0.0339956	-	-	3	3A
doberman_pinscher_for_ddp_20200721_1155	-0.0659549	0.0118189	-	-	2
doberman_pinscher_for_ddp_20200721_1156	-0.0662122	0.0148106	-	-	0	0
doberman_pinscher_for_ddp_20200721_1157	-0.120741	0.0350277	-	-	0	0
doberman_pinscher_for_ddp_20200721_1158	0.110493	0.0142595	-	-	3	3A
doberman_pinscher_for_ddp_20200721_1159	0.00109633	0.0365703	-	-	2
doberman_pinscher_for_ddp_20200721_1160	0.126226	0.0293052	-	-	3	3A
doberman_pinscher_for_ddp_20200721_1161	-0.113681	0.019255	-	-	0	0
doberman_pinscher_for_ddp_20200721_1162	0.06976	-0.00947979	-	-	1	1
doberman_pinscher_for_ddp_20200721_1163	0.132598	0.0326701	-	-	3	3A
doberman_pinscher_for_ddp_20200721_1164	0.0792057	-0.039664	-	-	4	4
doberman_pinscher_for_ddp_20200721_1165	-0.117365	0.0265207	-	-	0	0
doberman_pinscher_for_ddp_20200721_1166	-0.0268925	-0.0203276	-	-	1	1
doberman_pinscher_for_ddp_20200721_1167	-0.118968	0.0343376	-	-	0	0
doberman_pinscher_for_ddp_20200721_1168	0.124081	0.036902	-	-	3	3A
doberman_pinscher_for_ddp_20200721_1169	-0.0410032	0.0310185	-	-	1	1
doberman_pinscher_for_ddp_20200721_1170	0.118499	0.0443459	-	-	3	3A
doberman_pinscher_for_ddp_20200721_1171	0.103613	0.00712337	-	-	3	3A
doberman_pinscher_for_ddp_20200721_1172	0.123747	0.0411062	-	-	3	3A
doberman_pinscher_for_ddp_20200721_1173	0.115614	0.0374046	-	-	3	3A
doberman_pinscher_for_ddp_20200721_1174	0.107712	0.0109329	-	-	3	3A
doberman_pinscher_for_ddp_20200721_1175	-0.109608	0.0213757	-	-	0	0
doberman_pinscher_for_ddp_20200721_1176	0.0119335	-0.0124116	-	-	1	1
doberman_pinscher_for_ddp_20200721_1177	-0.122202	0.0108637	-	-	0	0
doberman_pinscher_for_ddp_20200721_1178	0.128199	0.0347048	-	-	3	3A
doberman_pinscher_for_ddp_20200721_1179	-0.108107	0.0467775	-	-	0	0
doberman_pinscher_for_ddp_20200721_1180	-0.110546	0.0416282	-	-	0	0
doberman_pinscher_for_ddp_20200721_1181	-0.0924228	0.00363196	-	-	2
doberman_pinscher_for_ddp_20200721_1182	0.0939611	-0.0076447	-	-	4	4
doberman_pinscher_for_ddp_20200721_1183	-0.114286	0.0220188	-	-	0	0
doberman_pinscher_for_ddp_20200721_1184	0.11951	0.0388774	-	-	3	3A
doberman_pinscher_for_ddp_20200721_1185	-0.037924	0.0010059	-	-	2
doberman_pinscher_for_ddp_20200721_1186	-0.0385208	-0.0120949	-	-	1	1
doberman_pinscher_for_ddp_20200721_1187	-0.103853	0.0219674	-	-	0	0
doberman_pinscher_for_ddp_20200721_1188	-0.0940522	0.0383212	-	-	0	0
doberman_pinscher_for_ddp_20200721_1189	0.112143	0.0181803	-	-	3	3A
doberman_pinscher_for_ddp_20200721_1190	-0.0030315	-0.00403593	-	-	1	1
doberman_pinscher_for_ddp_20200721_1191	-0.00303835	0.0281319	-	-	2
doberman_pinscher_for_ddp_20200721_1192	-0.0982645	0.0110363	-	-	0	0
doberman_pinscher_for_ddp_20200721_1193	-0.0916429	0.0295678	-	-	0	0
doberman_pinscher_for_ddp_20200721_1194	0.106962	0.0257385	-	-	3	3A
doberman_pinscher_for_ddp_20200721_1195	-0.00160664	0.017632	-	-	4	4
doberman_pinscher_for_ddp_20200721_1196	0.00259386	-0.0130117	-	-	2
doberman_pinscher_for_ddp_20200721_1197	-0.0289261	-0.00594933	-	-	1	1
doberman_pinscher_for_ddp_20200721_1198	-0.0261747	0.0107803	-	-	1	1
doberman_pinscher_for_ddp_20200721_1199	-0.0838496	-0.0473931	-	-	2	2A
doberman_pinscher_for_ddp_20200721_1200	0.0785539	-0.0367879	-	-	4	4
doberman_pinscher_for_ddp_20200721_1201	0.0199471	0.0202728	-	-	3
doberman_pinscher_for_ddp_20200721_1202	-0.111835	0.0212365	-	-	0	0
doberman_pinscher_for_ddp_20200721_1203	0.0763183	-0.0452343	-	-	4	4	natural bobtail?
doberman_pinscher_for_ddp_20200721_1204	0.0331655	-0.00597728	-	-	4	4
doberman_pinscher_for_ddp_20200721_1205	-0.0966158	-0.00325006	-	-	0	0
doberman_pinscher_for_ddp_20200721_1206	0.0678661	-0.0494972	-	-	4	4
doberman_pinscher_for_ddp_20200721_1207	-0.0893185	-0.0386958	-	-	2	2A
doberman_pinscher_for_ddp_20200721_1208	0.0703898	-0.0420099	-	-	4	4
doberman_pinscher_for_ddp_20200721_1209	0.124847	0.0342319	-	-	3	3A
doberman_pinscher_for_ddp_20200721_1210	-0.0780648	0.0111538	-	-	0	0
doberman_pinscher_for_ddp_20200721_1211	0.028447	-0.0112886	-	-	4	4
doberman_pinscher_for_ddp_20200721_1212	0.11403	0.0411418	-	-	3	3A
doberman_pinscher_for_ddp_20200721_1213	-0.0165801	-0.0196059	-	-	1	1
doberman_pinscher_for_ddp_20200721_1214	0.102464	0.0106209	-	-	3	3A
doberman_pinscher_for_ddp_20200721_1215	-0.104465	0.00693384	-	-	0	0
doberman_pinscher_for_ddp_20200721_1216	0.113311	0.0491568	-	-	3	3A
doberman_pinscher_for_ddp_20200721_1217	0.10588	0.00291811	-	-	3	3A
doberman_pinscher_for_ddp_20200721_1218	-0.0793258	-0.0482192	-	-	2	2A
doberman_pinscher_for_ddp_20200721_1219	-0.100481	0.00943264	-	-	0	0
doberman_pinscher_for_ddp_20200721_1220	0.071123	-0.0253328	-	-	1	1
doberman_pinscher_for_ddp_20200721_1221	0.12851	0.0460376	-	-	3	3A
doberman_pinscher_for_ddp_20200721_1222	-0.0194022	-0.0413534	-	-	1	1
doberman_pinscher_for_ddp_20200721_1223	0.11284	0.0326993	-	-	3	3A
doberman_pinscher_for_ddp_20200721_1224	0.0631752	-0.0498934	-	-	4	4
doberman_pinscher_for_ddp_20200721_1225	0.101795	0.018573	-	-	3	3A
doberman_pinscher_for_ddp_20200721_1226	-0.0889052	0.00284467	-	-	2
doberman_pinscher_for_ddp_20200721_1227	-0.0813953	0.0413825	-	-	0	0
doberman_pinscher_for_ddp_20200721_1228	0.106113	0.0369153	-	-	3	3A
doberman_pinscher_for_ddp_20200721_1229	-0.0953104	0.0228257	-	-	0	0
doberman_pinscher_for_ddp_20200721_1230	-0.0954256	-0.0881151	-	-	2	2A
doberman_pinscher_for_ddp_20200721_1231	0.0947298	0.0336384	-	-	3	3A
doberman_pinscher_for_ddp_20200721_1232	-0.125359	0.0273769	-	-	2
doberman_pinscher_for_ddp_20200721_1233	-0.104946	0.0349924	-	-	0	0
doberman_pinscher_for_ddp_20200721_1234	-0.0328308	-0.0416184	-	-	1	1
doberman_pinscher_for_ddp_20200721_1235	0.119881	0.0147406	-	-	3	3A
doberman_pinscher_for_ddp_20200721_1236	-0.106756	-0.00231586	-	-	0	0
doberman_pinscher_for_ddp_20200721_1237	-0.0878121	0.0377113	-	-	0	0
doberman_pinscher_for_ddp_20200721_1238	-0.0949998	-0.0301646	-	-	2	2A
doberman_pinscher_for_ddp_20200721_1239	-0.024818	-0.0103763	-	-	1	1
doberman_pinscher_for_ddp_20200721_1240	-0.111684	0.0135646	-	-	0	0
doberman_pinscher_for_ddp_20200721_1241	-0.113409	0.0471411	-	-	0	0
doberman_pinscher_for_ddp_20200721_1242	-0.109938	0.0101009	-	-	0	0
doberman_pinscher_for_ddp_20200721_1243	-0.105786	0.0316504	-	-	0	0
doberman_pinscher_for_ddp_20200721_1244	-0.104728	0.0157212	-	-	0	0
doberman_pinscher_for_ddp_20200721_1245	0.109316	0.0278636	-	-	3	3A
doberman_pinscher_for_ddp_20200721_1246	-0.0145929	-0.0130136	-	-	1	1	natural bobtail?
doberman_pinscher_for_ddp_20200721_1247	0.00488899	-0.0259294	-	-	1	1	natural bobtail?
doberman_pinscher_for_ddp_20200721_1248	-0.105885	0.0415845	-	-	0	0
doberman_pinscher_for_ddp_20200721_1249	-0.108203	0.0290419	-	-	0	0
doberman_pinscher_for_ddp_20200721_1250	-0.111974	0.0221523	-	-	0	0
doberman_pinscher_for_ddp_20200721_1251	-0.0843854	-0.013956	-	-	2	2A
doberman_pinscher_for_ddp_20200721_1252	-0.112751	0.0266421	-	-	0	0
doberman_pinscher_for_ddp_20200721_1253	-0.102522	0.0421757	-	-	0	0
doberman_pinscher_for_ddp_20200721_1254	0.0642649	-0.0474062	-	-	4	4
doberman_pinscher_for_ddp_20200721_1255	-0.103144	0.0053888	-	-	0	0
doberman_pinscher_for_ddp_20200721_1256	0.124959	0.0275579	-	-	3	3A
doberman_pinscher_for_ddp_20200721_1257	0.124896	0.0326469	-	-	3	3A
doberman_pinscher_for_ddp_20200721_1258	0.11157	0.00668139	-	-	3	3A
doberman_pinscher_for_ddp_20200721_1259	0.131248	0.0415826	-	-	3	3A
doberman_pinscher_for_ddp_20200721_1260	-0.0124036	0.0258792	-	-	1	1
doberman_pinscher_for_ddp_20200721_1261	0.0742667	-0.0602569	-	-	3		SLC45A2
doberman_pinscher_for_ddp_20200721_1262	0.0884153	-0.0154333	-	-	3
doberman_pinscher_for_ddp_20200721_1263	0.0664357	-0.033109	-	-	4	4
doberman_pinscher_for_ddp_20200721_1264	-0.0838632	-0.0471059	-	-	2	2A
doberman_pinscher_for_ddp_20200721_1265	0.122291	0.0152707	-	-	3	3A
doberman_pinscher_for_ddp_20200721_1266	-0.0616893	-0.0739729	-	-	2	2A
doberman_pinscher_for_ddp_20200721_1267	-0.112702	0.0341138	-	-	0	0
doberman_pinscher_for_ddp_20200721_1268	0.0729821	-0.0400869	-	-	4	4
doberman_pinscher_for_ddp_20200721_1269	-0.105308	0.0335707	-	-	0	0
doberman_pinscher_for_ddp_20200721_1270	0.0771114	-0.0584409	-	-	4	4
doberman_pinscher_for_ddp_20200721_1271	-0.117536	0.0175076	-	-	0	0
doberman_pinscher_for_ddp_20200721_1272	0.122641	0.0293519	-	-	3	3A
doberman_pinscher_for_ddp_20200721_1273	0.0657778	-0.00218594	-	-	4	4
doberman_pinscher_for_ddp_20200721_1274	-0.102991	0.040182	-	-	0	0
doberman_pinscher_for_ddp_20200721_1275	-0.110356	-0.0482643	-	-	2	2A
doberman_pinscher_for_ddp_20200721_1276	-0.111294	0.0320013	-	-	0	0
doberman_pinscher_for_ddp_20200721_1277	0.117119	0.0245184	-	-	3	3A
doberman_pinscher_for_ddp_20200721_1278	0.0372838	-0.0301649	-	-	4	4
doberman_pinscher_for_ddp_20200721_1279	0.0706389	-0.0506578	-	-	4	4
doberman_pinscher_for_ddp_20200721_1280	-0.0180072	-0.01196	-	-	2
doberman_pinscher_for_ddp_20200721_1281	-0.000617414	-0.0215503	-	-	4	4
doberman_pinscher_for_ddp_20200721_1282	-0.109946	0.00580702	-	-	0	0
doberman_pinscher_for_ddp_20200721_1283	-0.0773819	-0.0493326	-	-	2	2A
doberman_pinscher_for_ddp_20200721_1284	0.0412275	-0.0326109	-	-	1	1
doberman_pinscher_for_ddp_20200721_1285	-0.0623194	-0.0419383	-	-	1	1
doberman_pinscher_for_ddp_20200721_1286	-0.00567592	-0.0306584	-	-	1	1
doberman_pinscher_for_ddp_20200721_1287	-0.035192	-0.0165828	-	-	2
doberman_pinscher_for_ddp_20200721_1288	0.0883343	0.0128782	-	-	3
doberman_pinscher_for_ddp_20200721_1289	0.129589	0.0502435	-	-	3	3A
doberman_pinscher_for_ddp_20200721_1290	0.0459871	-0.0464889	-	-	4	4
doberman_pinscher_for_ddp_20200721_1291	0.116399	0.0344096	-	-	3	3A
doberman_pinscher_for_ddp_20200721_1292	0.118275	0.044775	-	-	3	3A
doberman_pinscher_for_ddp_20200721_1293	-0.114682	0.0202021	-	-	0	0
doberman_pinscher_for_ddp_20200721_1294	-0.00254059	0.0340021	-	-	2
doberman_pinscher_for_ddp_20200721_1295	0.11446	0.01363	-	-	3	3A
doberman_pinscher_for_ddp_20200721_1296	0.0823375	-0.0385426	-	-	4	4
doberman_pinscher_for_ddp_20200721_1297	0.0717619	-0.0462186	-	-	4	4
doberman_pinscher_for_ddp_20200721_1298	0.0493045	-0.0476083	-	-	4	4	natural bobtail?
doberman_pinscher_for_ddp_20200721_1299	0.070265	-0.0475862	-	-	4	4
doberman_pinscher_for_ddp_20200721_1300	0.0646649	-0.0583834	-	-	4	4
doberman_pinscher_for_ddp_20200721_1301	-0.105536	0.00945945	-	-	0	0
doberman_pinscher_for_ddp_20200721_1302	0.0528713	-0.0195946	-	-	4	4
doberman_pinscher_for_ddp_20200721_1303	0.0621007	-0.00742668	-	-	4	4
doberman_pinscher_for_ddp_20200721_1304	-0.11126	0.021215	-	-	0	0
doberman_pinscher_for_ddp_20200721_1305	0.0487954	-0.0282017	-	-	4	4
doberman_pinscher_for_ddp_20200721_1306	0.093038	-0.0190891	-	-	4	4
doberman_pinscher_for_ddp_20200721_1307	-0.0767936	-0.00711488	-	-	2	2A
doberman_pinscher_for_ddp_20200721_1308	-0.105158	0.0368635	-	-	0	0
doberman_pinscher_for_ddp_20200721_1309	0.0640686	-0.0110719	-	-	4	4
doberman_pinscher_for_ddp_20200721_1310	-0.0939061	-0.0308752	-	-	2	2A
doberman_pinscher_for_ddp_20200721_1311	0.116395	0.041555	-	-	3	3A
doberman_pinscher_for_ddp_20200721_1312	0.0593722	0.0103807	-	-	1	1
doberman_pinscher_for_ddp_20200721_1313	0.0607763	-0.0218671	-	-	4	4
doberman_pinscher_for_ddp_20200721_1314	0.0726905	-0.029772	-	-	4	4
doberman_pinscher_for_ddp_20200721_1315	-0.117747	0.0182286	-	-	0	0
doberman_pinscher_for_ddp_20200721_1316	-0.110634	0.0137749	-	-	0	0
doberman_pinscher_for_ddp_20200721_1317	-0.0871767	-0.0640691	-	-	2	2A
doberman_pinscher_for_ddp_20200721_1318	0.0180509	0.03193	-	-	4	4
doberman_pinscher_for_ddp_20200721_1319	0.0728303	-0.0386772	-	-	4	4
doberman_pinscher_for_ddp_20200721_1320	-0.0349051	0.00479587	-	-	2		natural bobtail?
doberman_pinscher_for_ddp_20200721_1321	-0.0650127	0.0434776	-	-	0	0
doberman_pinscher_for_ddp_20200721_1322	-0.0943824	-0.0651285	-	-	2	2A
doberman_pinscher_for_ddp_20200721_1323	-0.071328	-0.0712521	-	-	2	2A
doberman_pinscher_for_ddp_20200721_1324	-0.0405055	0.0182985	-	-	2
doberman_pinscher_for_ddp_20200721_1325	0.0994414	0.0213734	-	-	3	3A	natural bobtail?
doberman_pinscher_for_ddp_20200721_1326	0.0614287	-0.0365742	-	-	3
doberman_pinscher_for_ddp_20200721_1327	0.076323	-0.00863154	-	-	4	4
doberman_pinscher_for_ddp_20200721_1328	-0.106756	0.023586	-	-	0	0
doberman_pinscher_for_ddp_20200721_1329	-0.10299	-0.0248333	-	-	2	2A
doberman_pinscher_for_ddp_20200721_1330	-0.10832	0.0407567	-	-	0	0
doberman_pinscher_for_ddp_20200721_1331	0.0686979	-0.0473134	-	-	4	4
doberman_pinscher_for_ddp_20200721_1332	0.055916	-0.0339607	-	-	4	4
doberman_pinscher_for_ddp_20200721_1333	0.105711	0.0228071	-	-	3	3A
doberman_pinscher_for_ddp_20200721_1334	-0.082647	-0.0116368	-	-	0	0
doberman_pinscher_for_ddp_20200721_1335	0.125269	0.041682	-	-	3	3A
doberman_pinscher_for_ddp_20200721_1336	0.0804889	-0.0332423	-	-	4	4
doberman_pinscher_for_ddp_20200721_1337	0.0962399	-0.0265089	-	-	4	4
doberman_pinscher_for_ddp_20200721_1338	-0.103108	0.0220054	-	-	0	0
doberman_pinscher_for_ddp_20200721_1339	-0.118654	0.0327266	-	-	0	0
doberman_pinscher_for_ddp_20200721_1340	-0.107562	0.02946	-	-	0	0
doberman_pinscher_for_ddp_20200721_1341	0.0737214	-0.035359	-	-	4	4
doberman_pinscher_for_ddp_20200721_1342	0.0784966	-0.0306325	-	-	4	4
doberman_pinscher_for_ddp_20200721_1343	-0.118628	0.0421457	-	-	0	0
doberman_pinscher_for_ddp_20200721_1344	0.0518524	-0.0541217	-	-	4	4
doberman_pinscher_for_ddp_20200721_1345	-0.107281	0.0216766	-	-	0	0
doberman_pinscher_for_ddp_20200721_1346	0.0530049	-0.0455884	-	-	1	1
doberman_pinscher_for_ddp_20200721_1347	0.0101437	-0.0354632	-	-	1	1
doberman_pinscher_for_ddp_20200721_1348	0.126888	0.025825	-	-	3	3A
doberman_pinscher_for_ddp_20200721_1349	0.112199	0.0337581	-	-	3	3A
doberman_pinscher_for_ddp_20200721_1350	-0.0567264	0.0260939	-	-	2		natural bobtail?
doberman_pinscher_for_ddp_20200721_1351	-0.0843246	0.0134556	-	-	0	0
doberman_pinscher_for_ddp_20200721_1352	-0.099245	0.0387683	-	-	0	0
doberman_pinscher_for_ddp_20200721_1353	0.141589	0.0303365	-	-	3	3A
doberman_pinscher_for_ddp_20200721_1354	-0.0973971	-0.0452917	-	-	2	2A
doberman_pinscher_for_ddp_20200721_1355	-0.0894197	-0.0699661	-	-	2	2A
doberman_pinscher_for_ddp_20200721_1356	-0.106426	0.023941	-	-	0	0
doberman_pinscher_for_ddp_20200721_1357	-0.0763501	-0.0494916	-	-	2	2A
doberman_pinscher_for_ddp_20200721_1358	-0.0411784	0.00140656	-	-	2		natural bobtail?
doberman_pinscher_for_ddp_20200721_1359	-0.0897924	0.0352559	-	-	0	0
doberman_pinscher_for_ddp_20200721_1360	0.0676362	-0.0349588	-	-	4	4
doberman_pinscher_for_ddp_20200721_1361	-0.0811159	-0.0435527	-	-	2	2A
doberman_pinscher_for_ddp_20200721_1362	0.0202381	0.0101758	-	-	4	4
doberman_pinscher_for_ddp_20200721_1363	-0.115953	0.0465105	-	-	0	0
doberman_pinscher_for_ddp_20200721_1364	0.119486	0.021844	-	-	3	3A
doberman_pinscher_for_ddp_20200721_1365	-0.097646	0.0010624	-	-	0	0
doberman_pinscher_for_ddp_20200721_1366	-0.097402	0.0097719	-	-	0	0
doberman_pinscher_for_ddp_20200721_1367	-0.0882826	0.0214426	-	-	0	0
doberman_pinscher_for_ddp_20200721_1368	0.124885	0.0424451	-	-	3	3A
doberman_pinscher_for_ddp_20200721_1369	0.115107	0.0408231	-	-	3	3A
doberman_pinscher_for_ddp_20200721_1370	0.00563221	-0.0249812	-	-	4	4
doberman_pinscher_for_ddp_20200721_1371	0.0885557	-0.0288357	-	-	4	4
doberman_pinscher_for_ddp_20200721_1372	-0.110876	0.0193484	-	-	0	0
doberman_pinscher_for_ddp_20200721_1373	0.0242833	-0.0325145	-	-	4	4
doberman_pinscher_for_ddp_20200721_1374	-0.100006	0.0382647	-	-	0	0
doberman_pinscher_for_ddp_20200721_1375	-0.106365	0.0376767	-	-	0	0
doberman_pinscher_for_ddp_20200721_1376	-0.0382166	-0.00719622	-	-	1	1
doberman_pinscher_for_ddp_20200721_1377	0.00483477	0.0227883	-	-	4	4
doberman_pinscher_for_ddp_20200721_1378	-0.00366766	0.0251694	-	-	1	1
doberman_pinscher_for_ddp_20200721_1379	0.134477	0.0486028	-	-	3	3A
doberman_pinscher_for_ddp_20200721_1380	-0.0285915	-0.00654984	-	-	2
doberman_pinscher_for_ddp_20200721_1381	0.078771	-0.0604483	-	-	4	4
doberman_pinscher_for_ddp_20200721_1382	-0.0293665	-0.00898341	-	-	1	1
doberman_pinscher_for_ddp_20200721_1383	-0.0768412	-0.0879398	-	-	2	2A
doberman_pinscher_for_ddp_20200721_1384	-0.106445	0.0303664	-	-	0	0
doberman_pinscher_for_ddp_20200721_1385	-0.0994087	0.0206449	-	-	0	0
doberman_pinscher_for_ddp_20200721_1386	-0.085524	0.0300098	-	-	2
doberman_pinscher_for_ddp_20200721_1387	0.0517733	-0.0457699	-	-	1	1
doberman_pinscher_for_ddp_20200721_1388	-0.110266	0.0190693	-	-	0	0
doberman_pinscher_for_ddp_20200721_1389	-0.100498	0.0187412	-	-	0	0
doberman_pinscher_for_ddp_20200721_1390	0.119362	0.0301161	-	-	3	3A
doberman_pinscher_for_ddp_20200721_1391	0.120369	0.0255531	-	-	3	3A
doberman_pinscher_for_ddp_20200721_1392	0.112985	0.0135961	-	-	3	3A
doberman_pinscher_for_ddp_20200721_1393	-0.0919993	-0.0373826	-	-	2	2A
doberman_pinscher_for_ddp_20200721_1394	0.0497082	-0.0399688	-	-	3
doberman_pinscher_for_ddp_20200721_1395	0.125725	0.030885	-	-	3	3A
doberman_pinscher_for_ddp_20200721_1396	-0.0327165	-0.00464851	-	-	1	1
doberman_pinscher_for_ddp_20200721_1397	-0.0445486	-0.00336475	-	-	2
doberman_pinscher_for_ddp_20200721_1398	-0.08215	-0.0242882	-	-	2	2A
doberman_pinscher_for_ddp_20200721_1399	0.033113	-0.0205614	-	-	4	4	natural bobtail?
doberman_pinscher_for_ddp_20200721_1400	0.0234706	-0.0070117	-	-	1	1
doberman_pinscher_for_ddp_20200721_1401	0.0783579	-0.0178112	-	-	3
doberman_pinscher_for_ddp_20200721_1402	0.0309761	-0.0199041	-	-	1	1
doberman_pinscher_for_ddp_20200721_1403	0.0354189	-0.0159399	-	-	1	1
doberman_pinscher_for_ddp_20200721_1404	-0.0529627	0.0322522	-	-	0	0
doberman_pinscher_for_ddp_20200721_1405	0.0726808	-0.0403325	-	-	4	4
doberman_pinscher_for_ddp_20200721_1406	0.0408159	-0.0284468	-	-	1	1
doberman_pinscher_for_ddp_20200721_1407	0.120579	0.017081	-	-	3	3A
doberman_pinscher_for_ddp_20200721_1408	0.0143987	0.0387653	-	-	2
doberman_pinscher_for_ddp_20200721_1409	0.00462398	0.0237569	-	-	4	4
doberman_pinscher_for_ddp_20200721_1410	-0.113082	0.0278556	-	-	0	0
doberman_pinscher_for_ddp_20200721_1411	-0.0437352	0.00803626	-	-	2
doberman_pinscher_for_ddp_20200721_1412	-0.121337	0.0106938	-	-	0	0
doberman_pinscher_for_ddp_20200721_1413	-0.049598	0.0138833	-	-	2
doberman_pinscher_for_ddp_20200721_1414	-0.0150583	0.0124619	-	-	1	1
doberman_pinscher_for_ddp_20200721_1415	0.0451423	0.0372686	-	-	1	1
doberman_pinscher_for_ddp_20200721_1416	0.104137	-0.00192932	-	-	3	3A
doberman_pinscher_for_ddp_20200721_1417	-0.064104	0.0141385	-	-	0	0
doberman_pinscher_for_ddp_20200721_1418	0.0717688	-0.0401706	-	-	4	4	natural bobtail?
doberman_pinscher_for_ddp_20200721_1419	0.127475	0.00779653	-	-	3	3A
doberman_pinscher_for_ddp_20200721_1420	-0.0949667	-0.081962	-	-	2	2A
doberman_pinscher_for_ddp_20200721_1421	-0.111813	0.016771	-	-	0	0
doberman_pinscher_for_ddp_20200721_1422	0.123666	0.0310403	-	-	3	3A
doberman_pinscher_for_ddp_20200721_1423	-0.0307674	-0.0175814	-	-	1	1
doberman_pinscher_for_ddp_20200721_1424	0.0656238	0.00658428	-	-	3
doberman_pinscher_for_ddp_20200721_1425	-0.10932	0.0459896	-	-	0	0
doberman_pinscher_for_ddp_20200721_1426	0.120362	0.01486	-	-	3	3A
doberman_pinscher_for_ddp_20200721_1427	0.133259	0.0339775	-	-	3	3A
doberman_pinscher_for_ddp_20200721_1428	0.0248198	-0.0251747	-	-	1	1
doberman_pinscher_for_ddp_20200721_1429	-0.107307	0.0074336	-	-	0	0
doberman_pinscher_for_ddp_20200721_1430	-0.0811236	-0.0303199	-	-	2	2A
doberman_pinscher_for_ddp_20200721_1431	0.0703767	-0.0397272	-	-	4	4
doberman_pinscher_for_ddp_20200721_1432	-0.112236	0.0411798	-	-	0	0
doberman_pinscher_for_ddp_20200721_1433	0.064034	0.0356594	-	-	1	1
doberman_pinscher_for_ddp_20200721_1434	-0.105961	-0.0366816	-	-	2	2A
doberman_pinscher_for_ddp_20200721_1435	0.0992744	0.0108351	-	-	3	3A
doberman_pinscher_for_ddp_20200721_1436	0.109924	0.0268498	-	-	3	3A
doberman_pinscher_for_ddp_20200721_1437	-0.107633	0.054788	-	-	0	0
doberman_pinscher_for_ddp_20200721_1438	0.0264749	0.046527	-	-	1	1
doberman_pinscher_for_ddp_20200721_1439	0.0745863	-0.0455401	-	-	4	4
doberman_pinscher_for_ddp_20200721_1440	0.0763567	-0.0475468	-	-	4	4	SLC45A2
doberman_pinscher_for_ddp_20200721_1441	0.119654	0.0312217	-	-	4	4
doberman_pinscher_for_ddp_20200721_1442	0.130036	0.0318623	-	-	3	3A
doberman_pinscher_for_ddp_20200721_1443	-0.082753	0.0451964	-	-	0	0
doberman_pinscher_for_ddp_20200721_1444	-0.0815367	0.0213494	-	-	0	0
doberman_pinscher_for_ddp_20200721_1445	0.125505	0.0380232	-	-	3	3A
doberman_pinscher_for_ddp_20200721_1446	0.122175	0.0275545	-	-	3	3A
doberman_pinscher_for_ddp_20200721_1447	-0.109128	0.0480303	-	-	0	0
doberman_pinscher_for_ddp_20200721_1448	0.141251	0.041368	-	-	3	3A
doberman_pinscher_for_ddp_20200721_1449	-0.0116507	0.0209879	-	-	1	1
doberman_pinscher_for_ddp_20200721_1450	-0.102778	0.0318412	-	-	0	0
doberman_pinscher_for_ddp_20200721_1451	0.0568634	-0.0495518	-	-	4	4
doberman_pinscher_for_ddp_20200721_1452	-0.00289524	0.0252507	-	-	1	1
doberman_pinscher_for_ddp_20200721_1453	-0.019541	-0.00744661	-	-	2
doberman_pinscher_for_ddp_20200721_1454	0.0683151	-0.0383647	-	-	4	4
doberman_pinscher_for_ddp_20200721_1455	0.109143	0.0127079	-	-	3	3A
doberman_pinscher_for_ddp_20200721_1456	-0.119937	0.0261958	-	-	0	0
doberman_pinscher_for_ddp_20200721_1457	-0.0795485	0.0153184	-	-	0	0
doberman_pinscher_for_ddp_20200721_1458	0.08113	-0.0105827	-	-	4	4
doberman_pinscher_for_ddp_20200721_1459	-0.104411	0.0375331	-	-	0	0
doberman_pinscher_for_ddp_20200721_1460	-0.0824632	-0.0557639	-	-	2	2A
doberman_pinscher_for_ddp_20200721_1461	0.114849	0.0225549	-	-	3	3A
doberman_pinscher_for_ddp_20200721_1462	0.0604064	-0.0303429	-	-	4	4
doberman_pinscher_for_ddp_20200721_1463	0.0509095	0.0482242	-	-	4	4
doberman_pinscher_for_ddp_20200721_1464	0.109732	0.0223959	-	-	3	3A
doberman_pinscher_for_ddp_20200721_1465	0.114785	0.0273625	-	-	3	3A
doberman_pinscher_for_ddp_20200721_1466	-0.0843937	-0.0850253	-	-	2	2A
doberman_pinscher_for_ddp_20200721_1467	-0.0975883	0.0323121	-	-	0	0
doberman_pinscher_for_ddp_20200721_1468	0.0372766	-0.030693	-	-	1	1
doberman_pinscher_for_ddp_20200721_1469	0.0698108	-0.0389842	-	-	3		SLC45A2
doberman_pinscher_for_ddp_20200721_1470	-0.0899198	0.044833	-	-	0	0
doberman_pinscher_for_ddp_20200721_1471	0.131454	0.0372659	-	-	3	3A
doberman_pinscher_for_ddp_20200721_1472	-0.00280174	0.0275594	-	-	2
doberman_pinscher_for_ddp_20200721_1473	-0.0626406	-0.0722677	-	-	2	2A
doberman_pinscher_for_ddp_20200721_1474	0.0109259	0.041418	-	-	1	1
doberman_pinscher_for_ddp_20200721_1475	-0.00450113	0.0179636	-	-	1	1
doberman_pinscher_for_ddp_20200721_1476	0.103669	0.01303	-	-	3	3A
doberman_pinscher_for_ddp_20200721_1477	-0.0973241	-0.0598575	-	-	2	2A
doberman_pinscher_for_ddp_20200721_1478	-0.106997	0.0265853	-	-	0	0
doberman_pinscher_for_ddp_20200721_1479	0.0546502	-0.0364262	-	-	4	4
doberman_pinscher_for_ddp_20200721_1480	-0.111694	0.0389245	-	-	0	0
doberman_pinscher_for_ddp_20200721_1481	-0.0941936	0.0225386	-	-	0	0
doberman_pinscher_for_ddp_20200721_1482	-0.0844822	-0.0107029	-	-	0	0
doberman_pinscher_for_ddp_20200721_1483	-0.0950466	-0.0413568	-	-	2	2A
doberman_pinscher_for_ddp_20200721_1484	0.0795585	-0.0551612	-	-	4	4
doberman_pinscher_for_ddp_20200721_1485	-0.0732316	0.00454464	-	-	0	0
doberman_pinscher_for_ddp_20200721_1486	0.0140045	0.0221026	-	-	4	4
doberman_pinscher_for_ddp_20200721_1487	0.0907352	0.0113462	-	-	3	3A
doberman_pinscher_for_ddp_20200721_1488	-0.03221	0.000841033	-	-	2
doberman_pinscher_for_ddp_20200721_1489	0.119337	0.0351729	-	-	3	3A
doberman_pinscher_for_ddp_20200721_1490	-0.0714384	-0.0385743	-	-	2	2A
doberman_pinscher_for_ddp_20200721_1491	-0.111492	0.0212654	-	-	0	0
doberman_pinscher_for_ddp_20200721_1492	0.116691	0.0170602	-	-	3	3A
doberman_pinscher_for_ddp_20200721_1493	-0.10881	-0.0402304	-	-	2	2A
doberman_pinscher_for_ddp_20200721_1494	0.0942664	0.00192834	-	-	3	3A
doberman_pinscher_for_ddp_20200721_1495	0.0645091	0.00111277	-	-	4	4
doberman_pinscher_for_ddp_20200721_1496	0.0121203	-0.0339377	-	-	4	4
doberman_pinscher_for_ddp_20200721_1497	0.123753	0.0389643	-	-	3	3A
doberman_pinscher_for_ddp_20200721_1498	-0.0303606	0.0126634	-	-	2
doberman_pinscher_for_ddp_20200721_1499	-0.0561711	0.0084507	-	-	1	1
doberman_pinscher_for_ddp_20200721_1500	-0.0571428	0.000919347	-	-	1	1
doberman_pinscher_for_ddp_20200721_1501	-0.000140606	-0.024168	-	-	1	1
doberman_pinscher_for_ddp_20200721_1502	0.102993	0.0310097	-	-	3	3A
doberman_pinscher_for_ddp_20200721_1503	-0.0771217	-0.0250794	-	-	2	2A
doberman_pinscher_for_ddp_20200721_1504	0.11817	0.0371621	-	-	3	3A
doberman_pinscher_for_ddp_20200721_1505	0.0797112	-0.0364026	-	-	3
doberman_pinscher_for_ddp_20200721_1506	0.111993	0.0239116	-	-	3	3A
doberman_pinscher_for_ddp_20200721_1507	0.0273561	-0.048864	-	-	4	4
doberman_pinscher_for_ddp_20200721_1508	0.127007	0.0286105	-	-	3	3A
doberman_pinscher_for_ddp_20200721_1509	0.118881	0.0172315	-	-	3	3A
doberman_pinscher_for_ddp_20200721_1510	0.0563189	-0.0393241	-	-	4	4
doberman_pinscher_for_ddp_20200721_1511	-0.100185	0.0310426	-	-	0	0
doberman_pinscher_for_ddp_20200721_1512	-0.107056	-0.0333369	-	-	2	2A
doberman_pinscher_for_ddp_20200721_1513	0.119177	0.026209	-	-	3	3A
doberman_pinscher_for_ddp_20200721_1514	0.0742974	-0.0388804	-	-	4	4
doberman_pinscher_for_ddp_20200721_1515	0.0953515	0.00997272	-	-	3	3A
doberman_pinscher_for_ddp_20200721_1516	-0.0284967	-0.00802122	-	-	1	1
doberman_pinscher_for_ddp_20200721_1517	0.0250159	-0.020283	-	-	1	1
doberman_pinscher_for_ddp_20200721_1518	0.0987486	0.0148408	-	-	3	3A
doberman_pinscher_for_ddp_20200721_1519	-0.0869113	-0.0500628	-	-	2	2A
doberman_pinscher_for_ddp_20200721_1520	0.0286504	-0.0355239	-	-	4	4
doberman_pinscher_for_ddp_20200721_1521	0.0738843	-0.0473351	-	-	4	4	SLC45A2
doberman_pinscher_for_ddp_20200721_1522	0.0408284	-0.0316285	-	-	4	4
doberman_pinscher_for_ddp_20200721_1523	0.0120037	-0.0116191	-	-	4	4
doberman_pinscher_for_ddp_20200721_1524	0.0116802	-0.0331303	-	-	2
doberman_pinscher_for_ddp_20200721_1525	0.0257872	-0.0122374	-	-	4	4
doberman_pinscher_for_ddp_20200721_1526	-0.0833674	-0.0330911	-	-	2	2A
doberman_pinscher_for_ddp_20200721_1527	-0.115879	0.0292852	-	-	0	0
doberman_pinscher_for_ddp_20200721_1528	0.042299	-0.035959	-	-	4	4
doberman_pinscher_for_ddp_20200721_1529	0.0674268	0.00249768	-	-	3
doberman_pinscher_for_ddp_20200721_1530	0.0179533	0.0257221	-	-	4	4
doberman_pinscher_for_ddp_20200721_1531	0.0569296	-0.048941	-	-	4	4
doberman_pinscher_for_ddp_20200721_1532	0.0636775	-0.0565432	-	-	4	4	SLC45A2
doberman_pinscher_for_ddp_20200721_1533	0.117214	0.0227348	-	-	3	3A
doberman_pinscher_for_ddp_20200721_1534	-0.107829	-0.00904016	-	-	2	2A
doberman_pinscher_for_ddp_20200721_1535	0.0727978	0.012577	-	-	4	4
doberman_pinscher_for_ddp_20200721_1536	-0.114868	0.00250827	-	-	0	0
doberman_pinscher_for_ddp_20200721_1537	-0.0992736	0.020012	-	-	0	0
doberman_pinscher_for_ddp_20200721_1538	-0.112803	0.0208809	-	-	0	0
doberman_pinscher_for_ddp_20200721_1539	0.132775	0.0484586	-	-	3	3A
doberman_pinscher_for_ddp_20200721_1540	0.120865	0.0289961	-	-	3	3A
doberman_pinscher_for_ddp_20200721_1541	-0.108515	0.0296003	-	-	0	0
doberman_pinscher_for_ddp_20200721_1542	0.10927	-8.76399e-05	-	-	3	3A
doberman_pinscher_for_ddp_20200721_1543	0.117497	0.0208569	-	-	3	3A
doberman_pinscher_for_ddp_20200721_1544	-0.116932	0.0289598	-	-	0	0
doberman_pinscher_for_ddp_20200721_1545	0.0226079	0.0149074	-	-	1	1
doberman_pinscher_for_ddp_20200721_1546	-0.0942867	-0.0557187	-	-	2	2A
doberman_pinscher_for_ddp_20200721_1547	0.0841075	0.027465	-	-	1	1
doberman_pinscher_for_ddp_20200721_1548	-0.0777088	0.0214368	-	-	2
doberman_pinscher_for_ddp_20200721_1549	-0.0947756	0.0143796	-	-	0	0
doberman_pinscher_for_ddp_20200721_1550	-0.108879	0.0289683	-	-	0	0
doberman_pinscher_for_ddp_20200721_1551	-0.0896032	-0.0361875	-	-	2	2A
doberman_pinscher_for_ddp_20200721_1552	-0.112724	0.0384093	-	-	0	0
doberman_pinscher_for_ddp_20200721_1553	0.116733	0.0326066	-	-	4	4
doberman_pinscher_for_ddp_20200721_1554	0.0716554	0.00867178	-	-	3
doberman_pinscher_for_ddp_20200721_1555	0.0485937	0.0347069	-	-	3
doberman_pinscher_for_ddp_20200721_1556	-0.0426827	-0.0150792	-	-	2
doberman_pinscher_for_ddp_20200721_1557	-0.0947829	-0.0104829	-	-	0	0
doberman_pinscher_for_ddp_20200721_1558	0.0651214	-0.0347008	-	-	4	4
doberman_pinscher_for_ddp_20200721_1559	-0.0703015	0.0215707	-	-	0	0
doberman_pinscher_for_ddp_20200721_1560	-0.00197684	-0.028684	-	-	1	1
doberman_pinscher_for_ddp_20200721_1561	-0.0336961	-0.0179078	-	-	1	1
doberman_pinscher_for_ddp_20200721_1562	-0.129463	0.0310207	-	-	0	0
doberman_pinscher_for_ddp_20200721_1563	-0.0937587	-0.0782427	-	-	2	2A
doberman_pinscher_for_ddp_20200721_1564	-0.121428	0.0222792	-	-	0	0
doberman_pinscher_for_ddp_20200721_1565	-0.0925931	-0.024982	-	-	0	0
doberman_pinscher_for_ddp_20200721_1566	-0.105208	0.0222449	-	-	0	0
doberman_pinscher_for_ddp_20200721_1567	0.103412	0.0260148	-	-	3	3A
doberman_pinscher_for_ddp_20200721_1568	-0.00447205	0.017958	-	-	1	1
doberman_pinscher_for_ddp_20200721_1569	-0.091949	0.0276959	-	-	0	0
doberman_pinscher_for_ddp_20200721_1570	0.0774311	-0.043087	-	-	4	4
doberman_pinscher_for_ddp_20200721_1571	0.124933	0.016045	-	-	3	3A
doberman_pinscher_for_ddp_20200721_1572	-0.0990196	0.0363386	-	-	0	0
doberman_pinscher_for_ddp_20200721_1573	0.11252	0.0064595	-	-	3	3A
doberman_pinscher_for_ddp_20200721_1574	-0.120815	0.0263163	-	-	0	0
doberman_pinscher_for_ddp_20200721_1575	0.0423112	-0.0264102	-	-	1	1
doberman_pinscher_for_ddp_20200721_1576	0.0763658	-0.0569271	-	-	4	4
doberman_pinscher_for_ddp_20200721_1577	-0.026923	-0.0301904	-	-	1	1
doberman_pinscher_for_ddp_20200721_1578	0.0511159	-0.00975079	-	-	4	4
doberman_pinscher_for_ddp_20200721_1579	-0.116686	0.0311527	-	-	0	0
doberman_pinscher_for_ddp_20200721_1580	-0.0305142	0.0229762	-	-	2
doberman_pinscher_for_ddp_20200721_1581	0.0581325	-0.0430487	-	-	4	4
doberman_pinscher_for_ddp_20200721_1582	-0.0761381	-0.0315863	-	-	2	2A
doberman_pinscher_for_ddp_20200721_1583	-0.0842967	-0.0712366	-	-	2	2A
doberman_pinscher_for_ddp_20200721_1584	-0.000859395	-0.0209588	-	-	1	1
doberman_pinscher_for_ddp_20200721_1585	0.0462039	-0.0330404	-	-	4	4
doberman_pinscher_for_ddp_20200721_1586	0.0632286	-0.0635203	-	-	4	4	SLC45A2
doberman_pinscher_for_ddp_20200721_1587	0.0527014	0.00749898	-	-	1	1
doberman_pinscher_for_ddp_20200721_1588	0.0746833	-0.0229162	-	-	1	1
doberman_pinscher_for_ddp_20200721_1589	0.0850087	-0.0346039	-	-	4	4
doberman_pinscher_for_ddp_20200721_1590	-0.0313503	-0.00958373	-	-	1	1
doberman_pinscher_for_ddp_20200721_1591	-0.00224982	-0.0318875	-	-	4	4
doberman_pinscher_for_ddp_20200721_1592	-0.100327	0.0251983	-	-	0	0
doberman_pinscher_for_ddp_20200721_1593	-0.0884811	-0.0544079	-	-	2	2A
doberman_pinscher_for_ddp_20200721_1594	-0.100646	0.0103702	-	-	0	0
doberman_pinscher_for_ddp_20200721_1595	0.123408	0.024329	-	-	3	3A
doberman_pinscher_for_ddp_20200721_1596	0.0691256	-0.0338354	-	-	4	4
doberman_pinscher_for_ddp_20200721_1597	0.017635	-0.0292083	-	-	4	4
doberman_pinscher_for_ddp_20200721_1598	-0.100423	0.0146682	-	-	0	0
doberman_pinscher_for_ddp_20200721_1599	0.0668582	-0.0501032	-	-	4	4
doberman_pinscher_for_ddp_20200721_1600	0.0471631	-0.0240203	-	-	4	4
doberman_pinscher_for_ddp_20200721_1601	0.0980777	-0.00860637	-	-	4	4
doberman_pinscher_for_ddp_20200721_1602	-0.053842	-0.00574171	-	-	0	0
doberman_pinscher_for_ddp_20200721_1603	0.11498	0.0213835	-	-	3	3A
doberman_pinscher_for_ddp_20200721_1604	-0.021468	0.00117304	-	-	2		natural bobtail?
doberman_pinscher_for_ddp_20200721_1605	0.129297	0.0180059	-	-	3	3A
doberman_pinscher_for_ddp_20200721_1606	0.0428646	-0.0291278	-	-	4	4
doberman_pinscher_for_ddp_20200721_1607	0.0307128	-0.0213086	-	-	4	4
doberman_pinscher_for_ddp_20200721_1608	0.0559501	-0.0324751	-	-	4	4
doberman_pinscher_for_ddp_20200721_1609	-0.0671469	0.004504	-	-	0	0
doberman_pinscher_for_ddp_20200721_1610	-0.112822	0.0206249	-	-	0	0
doberman_pinscher_for_ddp_20200721_1611	-0.0935038	-0.0365657	-	-	2	2A
doberman_pinscher_for_ddp_20200721_1612	0.141649	0.0461996	-	-	3	3A
doberman_pinscher_for_ddp_20200721_1613	0.056877	-0.0192537	-	-	1	1
doberman_pinscher_for_ddp_20200721_1614	0.130028	0.038205	-	-	3	3A
doberman_pinscher_for_ddp_20200721_1615	-0.0920092	-0.0287298	-	-	2	2A
doberman_pinscher_for_ddp_20200721_1616	0.092913	-0.031054	-	-	4	4
doberman_pinscher_for_ddp_20200721_1617	-0.0557158	0.0359009	-	-	2
doberman_pinscher_for_ddp_20200721_1618	0.0739476	-0.0325058	-	-	4	4
doberman_pinscher_for_ddp_20200721_1619	-0.123421	0.0241077	-	-	0	0
doberman_pinscher_for_ddp_20200721_1620	0.00158499	0.00976203	-	-	2
doberman_pinscher_for_ddp_20200721_1621	-0.120469	-0.00477162	-	-	0	0
doberman_pinscher_for_ddp_20200721_1622	-0.114437	0.0329559	-	-	0	0
doberman_pinscher_for_ddp_20200721_1623	-0.0932902	0.0329844	-	-	0	0
doberman_pinscher_for_ddp_20200721_1624	0.0479924	0.0286818	-	-	1	1
doberman_pinscher_for_ddp_20200721_1625	-0.026525	-0.00470672	-	-	2		natural bobtail?
doberman_pinscher_for_ddp_20200721_1626	-0.0141263	-0.00584174	-	-	2
doberman_pinscher_for_ddp_20200721_1627	0.121926	0.0354741	-	-	3	3A
doberman_pinscher_for_ddp_20200721_1628	0.067401	-0.0330354	-	-	4	4
doberman_pinscher_for_ddp_20200721_1629	-0.10719	0.0297105	-	-	0	0
doberman_pinscher_for_ddp_20200721_1630	-0.00261457	0.0295034	-	-	1	1
doberman_pinscher_for_ddp_20200721_1631	-0.00413536	-0.011309	-	-	2
doberman_pinscher_for_ddp_20200721_1632	0.0485789	-0.0232048	-	-	4	4
doberman_pinscher_for_ddp_20200721_1633	-0.107121	0.0339827	-	-	0	0
doberman_pinscher_for_ddp_20200721_1634	-0.109534	0.0425319	-	-	0	0
doberman_pinscher_for_ddp_20200721_1635	-0.0756107	0.0140224	-	-	0	0
doberman_pinscher_for_ddp_20200721_1636	0.00350261	-0.000298163	-	-	1	1
doberman_pinscher_for_ddp_20200721_1637	-0.103288	-0.0219527	-	-	2	2A
doberman_pinscher_for_ddp_20200721_1638	-0.026299	-0.0554678	-	-	1	1
doberman_pinscher_for_ddp_20200721_1639	-0.111457	0.00275229	-	-	2
doberman_pinscher_for_ddp_20200721_1640	0.0442416	0.00929476	-	-	1	1
doberman_pinscher_for_ddp_20200721_1641	-0.0932972	0.0412062	-	-	0	0
doberman_pinscher_for_ddp_20200721_1642	0.105708	0.0176208	-	-	3	3A
doberman_pinscher_for_ddp_20200721_1643	-0.0227233	0.0221362	-	-	1	1
doberman_pinscher_for_ddp_20200721_1644	0.00677885	-0.00933223	-	-	2
doberman_pinscher_for_ddp_20200721_1645	0.0116908	-0.0108692	-	-	3
doberman_pinscher_for_ddp_20200721_1646	-0.0489193	0.0357875	-	-	0	0
doberman_pinscher_for_ddp_20200721_1647	0.139597	0.0246035	-	-	3	3A
doberman_pinscher_for_ddp_20200721_1648	-0.0929924	0.0100261	-	-	2
doberman_pinscher_for_ddp_20200721_1649	0.116629	-0.0104517	-	-	3	3A
doberman_pinscher_for_ddp_20200721_1650	-0.0370047	-0.0179656	-	-	2
doberman_pinscher_for_ddp_20200721_1651	0.109547	0.0246254	-	-	3	3A
doberman_pinscher_for_ddp_20200721_1652	0.0209464	-0.031772	-	-	1	1	natural bobtail?
doberman_pinscher_for_ddp_20200721_1653	0.0773665	-0.0370119	-	-	4	4
doberman_pinscher_for_ddp_20200721_1654	0.133549	0.0378489	-	-	3	3A
doberman_pinscher_for_ddp_20200721_1655	-0.0914968	0.0061536	-	-	0	0
doberman_pinscher_for_ddp_20200721_1656	-0.0938104	-0.000232565	-	-	0	0
doberman_pinscher_for_ddp_20200721_1657	0.0140481	-0.0161249	-	-	1	1
doberman_pinscher_for_ddp_20200721_1658	0.0267181	-0.0204752	-	-	1	1
doberman_pinscher_for_ddp_20200721_1659	-0.0582314	-0.00502694	-	-	2	2A
doberman_pinscher_for_ddp_20200721_1660	0.0123131	-0.0278165	-	-	1	1
doberman_pinscher_for_ddp_20200721_1661	0.121461	0.0538703	-	-	3	3A
doberman_pinscher_for_ddp_20200721_1662	-0.0357462	0.00757591	-	-	2
doberman_pinscher_for_ddp_20200721_1663	-0.116114	0.0393703	-	-	0	0
doberman_pinscher_for_ddp_20200721_1664	-0.0547277	-0.0081772	-	-	0	0
doberman_pinscher_for_ddp_20200721_1665	-0.118585	0.0333732	-	-	0	0
doberman_pinscher_for_ddp_20200721_1666	-0.0799941	-0.055767	-	-	2	2A
doberman_pinscher_for_ddp_20200721_1667	-0.104243	0.00879474	-	-	0	0
doberman_pinscher_for_ddp_20200721_1668	0.0162241	-0.0157748	-	-	1	1
doberman_pinscher_for_ddp_20200721_1669	0.0959064	0.0157999	-	-	3	3A
doberman_pinscher_for_ddp_20200721_1670	-0.0166871	0.0293285	-	-	2
doberman_pinscher_for_ddp_20200721_1671	-0.0993823	0.0412161	-	-	0	0
doberman_pinscher_for_ddp_20200721_1672	0.0784213	-0.0191275	-	-	4	4
doberman_pinscher_for_ddp_20200721_1673	0.0341527	-0.0534427	-	-	4	4
doberman_pinscher_for_ddp_20200721_1674	0.077925	-0.0600328	-	-	4	4
doberman_pinscher_for_ddp_20200721_1675	-0.0488014	-0.0198437	-	-	1	1
doberman_pinscher_for_ddp_20200721_1676	0.0356061	-0.00358522	-	-	1	1
doberman_pinscher_for_ddp_20200721_1677	0.0542056	-0.0428426	-	-	4	4
doberman_pinscher_for_ddp_20200721_1678	-0.11282	0.0124233	-	-	0	0
doberman_pinscher_for_ddp_20200721_1679	0.0401709	-0.0275258	-	-	1	1
doberman_pinscher_for_ddp_20200721_1680	-0.1093	0.0179493	-	-	0	0
doberman_pinscher_for_ddp_20200721_1681	-0.0556874	0.0366716	-	-	2
doberman_pinscher_for_ddp_20200721_1682	-0.112495	0.0313666	-	-	0	0
doberman_pinscher_for_ddp_20200721_1683	0.0707345	-0.0337948	-	-	4	4
doberman_pinscher_for_ddp_20200721_1684	0.084887	-0.0426088	-	-	4	4
doberman_pinscher_for_ddp_20200721_1685	0.0755448	-0.0368345	-	-	4	4
doberman_pinscher_for_ddp_20200721_1686	-0.0351708	-0.000549657	-	-	1	1
doberman_pinscher_for_ddp_20200721_1687	-0.062622	0.0266772	-	-	0	0
doberman_pinscher_for_ddp_20200721_1688	-0.0337055	0.0196173	-	-	2
doberman_pinscher_for_ddp_20200721_1689	-0.0995223	0.0231206	-	-	0	0
doberman_pinscher_for_ddp_20200721_1690	0.121604	0.00561536	-	-	3	3A
doberman_pinscher_for_ddp_20200721_1691	0.133431	0.0460835	-	-	3	3A
doberman_pinscher_for_ddp_20200721_1692	-0.090679	0.0317237	-	-	0	0
doberman_pinscher_for_ddp_20200721_1693	0.107165	0.0322306	-	-	3	3A
doberman_pinscher_for_ddp_20200721_1694	-0.0926634	-0.0421135	-	-	2	2A
doberman_pinscher_for_ddp_20200721_1695	-0.109144	0.0411942	-	-	2
doberman_pinscher_for_ddp_20200721_1696	0.0125666	-0.0458624	-	-	4	4
doberman_pinscher_for_ddp_20200721_1697	0.0789631	-0.0569951	-	-	4	4
doberman_pinscher_for_ddp_20200721_1698	0.122891	0.0217876	-	-	3	3A
doberman_pinscher_for_ddp_20200721_1699	0.026339	-0.0214695	-	-	1	1
doberman_pinscher_for_ddp_20200721_1700	0.0753208	-0.0468323	-	-	4	4
doberman_pinscher_for_ddp_20200721_1701	-0.0955562	0.0281363	-	-	0	0
doberman_pinscher_for_ddp_20200721_1702	0.00591712	0.0237076	-	-	4	4
doberman_pinscher_for_ddp_20200721_1703	0.135677	0.0214063	-	-	3	3A
doberman_pinscher_for_ddp_20200721_1704	0.0335229	-0.0305988	-	-	1	1
doberman_pinscher_for_ddp_20200721_1705	-0.115701	0.0452899	-	-	0	0
doberman_pinscher_for_ddp_20200721_1706	0.01848	-0.0190852	-	-	1	1	natural bobtail?
doberman_pinscher_for_ddp_20200721_1707	-0.0307453	0.00553477	-	-	2
doberman_pinscher_for_ddp_20200721_1708	-0.116145	0.0359099	-	-	0	0
doberman_pinscher_for_ddp_20200721_1709	0.116715	0.00452869	-	-	3	3A
doberman_pinscher_for_ddp_20200721_1710	-0.0897434	-0.0458048	-	-	2	2A
doberman_pinscher_for_ddp_20200721_1711	-0.000514596	-0.0153068	-	-	1	1
doberman_pinscher_for_ddp_20200721_1712	-0.0727094	0.0135539	-	-	0	0
doberman_pinscher_for_ddp_20200721_1713	-0.027507	0.0379529	-	-	2
doberman_pinscher_for_ddp_20200721_1714	0.0995419	-0.00995152	-	-	3	3A
doberman_pinscher_for_ddp_20200721_1715	0.122866	0.0356298	-	-	3	3A
doberman_pinscher_for_ddp_20200721_1716	0.0250738	-0.0515011	-	-	1	1
doberman_pinscher_for_ddp_20200721_1717	-0.075005	0.0138254	-	-	0	0
doberman_pinscher_for_ddp_20200721_1718	0.108089	0.0257122	-	-	3	3A
doberman_pinscher_for_ddp_20200721_1719	-0.0385957	-0.0206731	-	-	1	1
doberman_pinscher_for_ddp_20200721_1720	0.0473769	-0.0183543	-	-	1	1
doberman_pinscher_for_ddp_20200721_1721	0.0678791	-0.0380787	-	-	4	4
doberman_pinscher_for_ddp_20200721_1722	0.1253	0.0281966	-	-	3	3A
doberman_pinscher_for_ddp_20200721_1723	-0.113626	0.032012	-	-	0	0
doberman_pinscher_for_ddp_20200721_1724	-0.105906	0.0272551	-	-	0	0
doberman_pinscher_for_ddp_20200721_1725	-0.117123	0.0219736	-	-	0	0
doberman_pinscher_for_ddp_20200721_1726	-0.106548	0.00491988	-	-	0	0
doberman_pinscher_for_ddp_20200721_1727	-0.0646875	0.0113372	-	-	2
doberman_pinscher_for_ddp_20200721_1728	-0.0448391	-0.0302006	-	-	1	1
doberman_pinscher_for_ddp_20200721_1729	0.120475	0.0338474	-	-	3	3A
doberman_pinscher_for_ddp_20200721_1730	-0.11027	0.0435523	-	-	0	0
doberman_pinscher_for_ddp_20200721_1731	-0.108742	-0.0300095	-	-	2	2A
doberman_pinscher_for_ddp_20200721_1732	0.0204992	-0.0544036	-	-	4	4	SLC45A2
doberman_pinscher_for_ddp_20200721_1733	-0.108784	-0.00451593	-	-	0	0
doberman_pinscher_for_ddp_20200721_1734	0.0326575	-0.0331237	-	-	4	4
doberman_pinscher_for_ddp_20200721_1735	0.0704763	0.0285739	-	-	3
doberman_pinscher_for_ddp_20200721_1736	-0.0666324	0.0443495	-	-	0	0
doberman_pinscher_for_ddp_20200721_1737	0.138279	0.0396063	-	-	3	3A
doberman_pinscher_for_ddp_20200721_1738	-0.101511	0.0162329	-	-	0	0
doberman_pinscher_for_ddp_20200721_1739	0.124212	0.0244491	-	-	3	3A
doberman_pinscher_for_ddp_20200721_1740	0.0623621	-0.0307588	-	-	4	4
doberman_pinscher_for_ddp_20200721_1741	0.0457019	0.0253061	-	-	1	1
doberman_pinscher_for_ddp_20200721_1742	0.0754006	-0.0367092	-	-	3
doberman_pinscher_for_ddp_20200721_1743	-0.0816915	-0.093107	-	-	2	2A
doberman_pinscher_for_ddp_20200721_1744	-0.0540892	0.00527218	-	-	4	4
doberman_pinscher_for_ddp_20200721_1745	0.0602474	-0.0346898	-	-	4	4
doberman_pinscher_for_ddp_20200721_1746	-0.105942	0.0262053	-	-	0	0
doberman_pinscher_for_ddp_20200721_1747	0.155229	0.031249	-	-	3	3A
doberman_pinscher_for_ddp_20200721_1748	0.118298	0.0461985	-	-	3	3A
doberman_pinscher_for_ddp_20200721_1749	-0.113767	0.0304948	-	-	0	0
doberman_pinscher_for_ddp_20200721_1750	-0.106723	0.0329163	-	-	0	0
doberman_pinscher_for_ddp_20200721_1751	-0.115689	0.024723	-	-	0	0
doberman_pinscher_for_ddp_20200721_1752	-0.051197	0.0177243	-	-	2
doberman_pinscher_for_ddp_20200721_1753	-0.028291	0.0125937	-	-	4	4
doberman_pinscher_for_ddp_20200721_1754	0.0764583	-0.0466739	-	-	4	4
doberman_pinscher_for_ddp_20200721_1755	0.136691	0.0220484	-	-	3	3A
doberman_pinscher_for_ddp_20200721_1756	-0.0869124	-0.0261737	-	-	2	2A
doberman_pinscher_for_ddp_20200721_1757	-0.109947	0.0364979	-	-	0	0
doberman_pinscher_for_ddp_20200721_1758	0.0657352	-0.0428901	-	-	4	4
doberman_pinscher_for_ddp_20200721_1759	-0.0049251	-0.0148936	-	-	1	1
doberman_pinscher_for_ddp_20200721_1760	-0.0131988	-0.0295912	-	-	1	1
doberman_pinscher_for_ddp_20200721_1761	-0.0965339	0.0412241	-	-	0	0
doberman_pinscher_for_ddp_20200721_1762	-0.112515	0.0119986	-	-	0	0
doberman_pinscher_for_ddp_20200721_1763	-0.069035	0.02991	-	-	2
doberman_pinscher_for_ddp_20200721_1764	0.0478777	-0.0352522	-	-	1	1
doberman_pinscher_for_ddp_20200721_1765	-0.0946122	-0.0119114	-	-	0	0
doberman_pinscher_for_ddp_20200721_1766	0.0693921	-0.0443306	-	-	4	4
doberman_pinscher_for_ddp_20200721_1767	-0.0774861	0.0488852	-	-	0	0
doberman_pinscher_for_ddp_20200721_1768	-0.104357	-0.0300102	-	-	2	2A
doberman_pinscher_for_ddp_20200721_1769	0.0457583	0.0236319	-	-	1	1
doberman_pinscher_for_ddp_20200721_1770	-0.0867523	-0.024867	-	-	0	0
doberman_pinscher_for_ddp_20200721_1771	0.114037	0.041965	-	-	3	3A
doberman_pinscher_for_ddp_20200721_1772	-0.0278534	0.00194517	-	-	2
doberman_pinscher_for_ddp_20200721_1773	0.120283	0.0241854	-	-	3	3A
doberman_pinscher_for_ddp_20200721_1774	0.118883	0.0232617	-	-	3	3A
doberman_pinscher_for_ddp_20200721_1775	-0.0736569	0.00352781	-	-	0	0
doberman_pinscher_for_ddp_20200721_1776	-0.115339	0.0318299	-	-	0	0
doberman_pinscher_for_ddp_20200721_1777	0.125901	0.0287725	-	-	3	3A
doberman_pinscher_for_ddp_20200721_1778	0.0960038	0.00608271	-	-	3	3A
doberman_pinscher_for_ddp_20200721_1779	-0.0953537	-0.0700611	-	-	2	2A
doberman_pinscher_for_ddp_20200721_1780	0.134913	0.0451843	-	-	3	3A
doberman_pinscher_for_ddp_20200721_1781	0.0750603	-0.0426632	-	-	4	4
doberman_pinscher_for_ddp_20200721_1782	0.116254	0.038078	-	-	3	3A
doberman_pinscher_for_ddp_20200721_1783	-0.105971	0.0259221	-	-	0	0
doberman_pinscher_for_ddp_20200721_1784	-0.0888627	-0.0319143	-	-	2	2A
doberman_pinscher_for_ddp_20200721_1785	-0.10832	0.0280265	-	-	0	0
doberman_pinscher_for_ddp_20200721_1786	-0.12106	0.0413644	-	-	0	0
doberman_pinscher_for_ddp_20200721_1787	0.119271	0.03884	-	-	3	3A
doberman_pinscher_for_ddp_20200721_1788	0.0325643	0.0304527	-	-	3
doberman_pinscher_for_ddp_20200721_1789	0.013907	-0.0173105	-	-	1	1
doberman_pinscher_for_ddp_20200721_1790	-0.0300837	0.00322619	-	-	2
doberman_pinscher_for_ddp_20200721_1791	0.070421	0.035974	-	-	3
doberman_pinscher_for_ddp_20200721_1792	-0.0981425	0.0508279	-	-	0	0
doberman_pinscher_for_ddp_20200721_1793	-0.103215	0.0314311	-	-	0	0
doberman_pinscher_for_ddp_20200721_1794	-0.110799	-0.0265155	-	-	2	2A
doberman_pinscher_for_ddp_20200721_1795	0.0224927	-0.026847	-	-	1	1
doberman_pinscher_for_ddp_20200721_1796	0.007093	-0.026166	-	-	1	1
doberman_pinscher_for_ddp_20200721_1797	-0.0368549	-0.0135061	-	-	1	1
doberman_pinscher_for_ddp_20200721_1798	-0.0197267	-0.00438448	-	-	2		natural bobtail?
doberman_pinscher_for_ddp_20200721_1799	-0.10732	0.0357317	-	-	0	0
doberman_pinscher_for_ddp_20200721_1800	0.0787132	-0.0695784	-	-	4	4	SLC45A2
doberman_pinscher_for_ddp_20200721_1801	0.100518	0.0190792	-	-	3	3A
doberman_pinscher_for_ddp_20200721_1802	-0.0357598	-0.0180784	-	-	1	1
doberman_pinscher_for_ddp_20200721_1803	-0.0918945	-0.0631403	-	-	2	2A
doberman_pinscher_for_ddp_20200721_1804	0.0650438	-0.0574162	-	-	3		SLC45A2
doberman_pinscher_for_ddp_20200721_1805	-0.0973032	-0.0217405	-	-	2	2A
doberman_pinscher_for_ddp_20200721_1806	-0.100012	0.027069	-	-	0	0
doberman_pinscher_for_ddp_20200721_1807	-0.093524	0.0366624	-	-	0	0
doberman_pinscher_for_ddp_20200721_1808	-0.117137	0.0307008	-	-	0	0
doberman_pinscher_for_ddp_20200721_1809	0.127214	0.0257692	-	-	3	3A
doberman_pinscher_for_ddp_20200721_1810	0.0718963	-0.0273364	-	-	4	4
doberman_pinscher_for_ddp_20200721_1811	0.0558022	0.0314486	-	-	1	1
doberman_pinscher_for_ddp_20200721_1812	0.106337	-0.00521741	-	-	3	3A
doberman_pinscher_for_ddp_20200721_1813	-0.104958	0.0159593	-	-	0	0
doberman_pinscher_for_ddp_20200721_1814	-0.00695176	0.0262213	-	-	1	1
doberman_pinscher_for_ddp_20200721_1815	0.126363	0.0155816	-	-	3	3A
doberman_pinscher_for_ddp_20200721_1816	0.139114	0.0486296	-	-	3	3A
doberman_pinscher_for_ddp_20200721_1817	-0.0918204	-0.0487973	-	-	2	2A
doberman_pinscher_for_ddp_20200721_1818	0.134725	0.0124524	-	-	3	3A
doberman_pinscher_for_ddp_20200721_1819	-0.0276267	-0.0108752	-	-	1	1
doberman_pinscher_for_ddp_20200721_1820	-0.107709	0.0471791	-	-	0	0
doberman_pinscher_for_ddp_20200721_1821	-0.0270101	0.0217972	-	-	2
doberman_pinscher_for_ddp_20200721_1822	0.0502538	0.00761455	-	-	3
doberman_pinscher_for_ddp_20200721_1823	-0.104556	0.0299238	-	-	0	0
doberman_pinscher_for_ddp_20200721_1824	0.115394	0.0220676	-	-	3	3A
doberman_pinscher_for_ddp_20200721_1825	-0.0791201	-0.0359235	-	-	2	2A
doberman_pinscher_for_ddp_20200721_1826	0.0356121	-0.0289451	-	-	4	4
doberman_pinscher_for_ddp_20200721_1827	0.0701256	-0.0477124	-	-	4	4
doberman_pinscher_for_ddp_20200721_1828	0.0628077	-0.0523239	-	-	4	4
doberman_pinscher_for_ddp_20200721_1829	0.0688691	-0.0452813	-	-	4	4
doberman_pinscher_for_ddp_20200721_1830	0.125136	0.0553816	-	-	3	3A
doberman_pinscher_for_ddp_20200721_1831	-0.0684441	0.0118743	-	-	0	0
doberman_pinscher_for_ddp_20200721_1832	0.0397746	0.0482843	-	-	1	1
doberman_pinscher_for_ddp_20200721_1833	0.069563	0.000951688	-	-	4	4
doberman_pinscher_for_ddp_20200721_1834	-0.103057	0.00943613	-	-	0	0
doberman_pinscher_for_ddp_20200721_1835	0.109024	0.0304499	-	-	3	3A
doberman_pinscher_for_ddp_20200721_1836	0.112749	0.0249356	-	-	3	3A
doberman_pinscher_for_ddp_20200721_1837	0.0136429	-0.0239271	-	-	4	4
doberman_pinscher_for_ddp_20200721_1838	-0.110616	0.0262968	-	-	0	0
doberman_pinscher_for_ddp_20200721_1839	-0.0203947	-0.00942878	-	-	1	1
doberman_pinscher_for_ddp_20200721_1840	-0.045704	0.032918	-	-	2
doberman_pinscher_for_ddp_20200721_1841	-0.00991339	-0.00388366	-	-	1	1
doberman_pinscher_for_ddp_20200721_1842	-0.0993523	0.00641874	-	-	0	0
doberman_pinscher_for_ddp_20200721_1843	0.119183	0.0134189	-	-	3	3A
doberman_pinscher_for_ddp_20200721_1844	-0.115786	0.0372839	-	-	0	0
doberman_pinscher_for_ddp_20200721_1845	-0.121296	0.0239173	-	-	0	0
doberman_pinscher_for_ddp_20200721_1846	-0.101871	0.0465513	-	-	0	0
doberman_pinscher_for_ddp_20200721_1847	-0.0904282	0.0493774	-	-	0	0
doberman_pinscher_for_ddp_20200721_1848	0.127595	0.0334915	-	-	3	3A
doberman_pinscher_for_ddp_20200721_1849	-0.117221	0.0367808	-	-	0	0
doberman_pinscher_for_ddp_20200721_1850	0.0550096	-0.01679	-	-	4	4
doberman_pinscher_for_ddp_20200721_1851	-0.111522	0.0238241	-	-	0	0
doberman_pinscher_for_ddp_20200721_1852	0.126413	0.0170829	-	-	3	3A
doberman_pinscher_for_ddp_20200721_1853	-0.114706	0.0295519	-	-	0	0
doberman_pinscher_for_ddp_20200721_1854	0.0114564	-0.0234384	-	-	2
doberman_pinscher_for_ddp_20200721_1855	-0.0794202	-0.0818519	-	-	2	2A
doberman_pinscher_for_ddp_20200721_1856	-0.101318	0.0252069	-	-	0	0
doberman_pinscher_for_ddp_20200721_1857	0.110532	0.0464045	-	-	3	3A
doberman_pinscher_for_ddp_20200721_1858	0.111952	0.0435937	-	-	3	3A
doberman_pinscher_for_ddp_20200721_1859	0.0419592	-0.0518065	-	-	4	4
doberman_pinscher_for_ddp_20200721_1860	0.0514538	-0.0236187	-	-	4	4
doberman_pinscher_for_ddp_20200721_1861	-0.114931	0.037181	-	-	0	0
doberman_pinscher_for_ddp_20200721_1862	-0.0623194	-0.0135714	-	-	2	2A
doberman_pinscher_for_ddp_20200721_1863	0.12729	0.0262747	-	-	3	3A
doberman_pinscher_for_ddp_20200721_1864	-0.0669841	-0.00109064	-	-	1	1
doberman_pinscher_for_ddp_20200721_1865	0.102646	0.015141	-	-	3	3A
doberman_pinscher_for_ddp_20200721_1866	-0.103775	0.0171211	-	-	0	0
doberman_pinscher_for_ddp_20200721_1867	0.0978295	0.0114322	-	-	3	3A
doberman_pinscher_for_ddp_20200721_1868	-0.0921225	0.00883464	-	-	0	0
doberman_pinscher_for_ddp_20200721_1869	-0.0642184	0.01653	-	-	2
doberman_pinscher_for_ddp_20200721_1870	-0.105707	0.0151201	-	-	0	0
doberman_pinscher_for_ddp_20200721_1871	0.0700345	-0.04826	-	-	4	4
doberman_pinscher_for_ddp_20200721_1872	-0.112976	0.0246562	-	-	0	0
doberman_pinscher_for_ddp_20200721_1873	-0.106873	0.0254418	-	-	0	0
doberman_pinscher_for_ddp_20200721_1874	-0.116605	0.0360979	-	-	0	0
doberman_pinscher_for_ddp_20200721_1875	-0.0763693	0.0111291	-	-	0	0
doberman_pinscher_for_ddp_20200721_1876	-0.0467331	0.00118086	-	-	4	4
doberman_pinscher_for_ddp_20200721_1877	-0.101535	-0.0321364	-	-	0	0
doberman_pinscher_for_ddp_20200721_1878	0.134226	0.015955	-	-	4	4
doberman_pinscher_for_ddp_20200721_1879	0.0746622	-0.0415638	-	-	4	4
doberman_pinscher_for_ddp_20200721_1880	-0.114315	0.030804	-	-	0	0
doberman_pinscher_for_ddp_20200721_1881	0.125807	0.0277066	-	-	3	3A
doberman_pinscher_for_ddp_20200721_1882	-0.0804971	0.00887329	-	-	0	0
doberman_pinscher_for_ddp_20200721_1883	0.0512956	-0.0503695	-	-	3		SLC45A2
doberman_pinscher_for_ddp_20200721_1884	-0.0322397	-0.0154456	-	-	4	4
doberman_pinscher_for_ddp_20200721_1885	0.104562	0.0416128	-	-	3	3A
doberman_pinscher_for_ddp_20200721_1886	0.128266	0.0352263	-	-	3	3A
doberman_pinscher_for_ddp_20200721_1887	-0.0992625	-0.039466	-	-	2	2A
doberman_pinscher_for_ddp_20200721_1888	-0.0114331	-0.0131645	-	-	1	1
doberman_pinscher_for_ddp_20200721_1889	0.066562	-0.045716	-	-	3		SLC45A2
doberman_pinscher_for_ddp_20200721_1890	0.126055	0.0364115	-	-	3	3A
doberman_pinscher_for_ddp_20200721_1891	0.124403	0.0253218	-	-	3	3A
doberman_pinscher_for_ddp_20200721_1892	-0.0162136	0.01834	-	-	2
doberman_pinscher_for_ddp_20200721_1893	0.131417	0.0350563	-	-	3	3A
doberman_pinscher_for_ddp_20200721_1894	-0.0438011	0.0299945	-	-	0	0
doberman_pinscher_for_ddp_20200721_1895	0.136859	0.0216082	-	-	3	3A
doberman_pinscher_for_ddp_20200721_1896	-0.0713878	-0.0502979	-	-	2	2A
doberman_pinscher_for_ddp_20200721_1897	-0.121295	0.0423733	-	-	0	0
doberman_pinscher_for_ddp_20200721_1898	-0.034783	0.000348507	-	-	1	1
doberman_pinscher_for_ddp_20200721_1899	-0.0111618	0.0164005	-	-	2
doberman_pinscher_for_ddp_20200721_1900	0.130179	0.026033	-	-	3	3A
doberman_pinscher_for_ddp_20200721_1901	-0.0903952	-0.0340352	-	-	0	0
doberman_pinscher_for_ddp_20200721_1902	0.134031	0.0349804	-	-	3	3A
doberman_pinscher_for_ddp_20200721_1903	-0.00727691	-0.0108797	-	-	1	1
doberman_pinscher_for_ddp_20200721_1904	-0.112521	0.0364229	-	-	0	0
doberman_pinscher_for_ddp_20200721_1905	-0.0562218	0.0152966	-	-	2
doberman_pinscher_for_ddp_20200721_1906	0.00600863	0.0357865	-	-	2
doberman_pinscher_for_ddp_20200721_1907	0.0750172	-0.00976915	-	-	1	1
doberman_pinscher_for_ddp_20200721_1908	0.116187	0.0241388	-	-	3	3A
doberman_pinscher_for_ddp_20200721_1909	0.0641501	-0.0319063	-	-	4	4
doberman_pinscher_for_ddp_20200721_1910	-0.0936612	-0.0306773	-	-	2	2A
doberman_pinscher_for_ddp_20200721_1911	0.119894	0.0243558	-	-	3	3A
doberman_pinscher_for_ddp_20200721_1912	-0.023769	0.00227814	-	-	2
doberman_pinscher_for_ddp_20200721_1913	-0.0711544	-0.0884206	-	-	2	2A
doberman_pinscher_for_ddp_20200721_1914	0.056332	-0.0426572	-	-	4	4
doberman_pinscher_for_ddp_20200721_1915	-0.0366965	0.0117321	-	-	2
doberman_pinscher_for_ddp_20200721_1916	-0.0462627	-0.00728685	-	-	2
doberman_pinscher_for_ddp_20200721_1917	0.137068	0.0273471	-	-	3	3A
doberman_pinscher_for_ddp_20200721_1918	-0.0942551	0.00305226	-	-	0	0
doberman_pinscher_for_ddp_20200721_1919	0.0459185	0.010109	-	-	1	1
doberman_pinscher_for_ddp_20200721_1920	-0.120004	0.0349776	-	-	0	0
doberman_pinscher_for_ddp_20200721_1921	-0.114123	0.0452339	-	-	0	0
doberman_pinscher_for_ddp_20200721_1922	-0.0179185	-0.009785	-	-	1	1
doberman_pinscher_for_ddp_20200721_1923	-0.0551738	0.0205472	-	-	2
doberman_pinscher_for_ddp_20200721_1924	0.132503	0.0349539	-	-	3	3A
doberman_pinscher_for_ddp_20200721_1925	0.0440133	-0.0314796	-	-	4	4
doberman_pinscher_for_ddp_20200721_1926	0.0165008	-0.0167525	-	-	1	1
doberman_pinscher_for_ddp_20200721_1927	0.0939538	0.0201647	-	-	3	3A
doberman_pinscher_for_ddp_20200721_1928	-0.0926765	0.0550817	-	-	0	0
doberman_pinscher_for_ddp_20200721_1929	-0.0749338	-0.0661869	-	-	2	2A
doberman_pinscher_for_ddp_20200721_1930	0.108614	0.0556764	-	-	3	3A
doberman_pinscher_for_ddp_20200721_1931	0.136462	0.0460243	-	-	3	3A
doberman_pinscher_for_ddp_20200721_1932	0.0771825	-0.0390824	-	-	4	4
doberman_pinscher_for_ddp_20200721_1933	-0.0919673	0.0344237	-	-	0	0
doberman_pinscher_for_ddp_20200721_1934	0.0624	-0.0418469	-	-	4	4
doberman_pinscher_for_ddp_20200721_1935	-0.080994	-0.0948942	-	-	2	2A
doberman_pinscher_for_ddp_20200721_1936	0.0733693	-0.0481455	-	-	4	4
doberman_pinscher_for_ddp_20200721_1937	0.0759604	-0.0331009	-	-	4	4
doberman_pinscher_for_ddp_20200721_1938	0.09379	0.0198791	-	-	3	3A
doberman_pinscher_for_ddp_20200721_1939	-0.112308	0.0316528	-	-	0	0
doberman_pinscher_for_ddp_20200721_1940	0.0305215	-0.034077	-	-	1	1
doberman_pinscher_for_ddp_20200721_1941	0.122179	0.0234315	-	-	3	3A
doberman_pinscher_for_ddp_20200721_1942	0.0416423	-0.0272565	-	-	4	4
doberman_pinscher_for_ddp_20200721_1943	0.0738257	-0.0534619	-	-	4	4
doberman_pinscher_for_ddp_20200721_1944	0.13556	0.0260443	-	-	3	3A
doberman_pinscher_for_ddp_20200721_1945	0.0552332	-0.0306474	-	-	4	4
doberman_pinscher_for_ddp_20200721_1946	-0.00203336	-0.0149081	-	-	1	1
doberman_pinscher_for_ddp_20200721_1947	-0.0920009	-0.0306004	-	-	2	2A
doberman_pinscher_for_ddp_20200721_1948	0.106929	0.00109952	-	-	3	3A
doberman_pinscher_for_ddp_20200721_1949	-0.0994505	0.0158698	-	-	0	0
doberman_pinscher_for_ddp_20200721_1950	0.0761862	-0.0385945	-	-	4	4
doberman_pinscher_for_ddp_20200721_1951	-0.025948	0.00134212	-	-	1	1
doberman_pinscher_for_ddp_20200721_1952	-0.00511828	-0.0535657	-	-	1	1
doberman_pinscher_for_ddp_20200721_1953	-0.0495567	0.0103767	-	-	2		natural bobtail?
doberman_pinscher_for_ddp_20200721_1954	-0.0844064	0.0399749	-	-	0	0
doberman_pinscher_for_ddp_20200721_1955	-0.0093688	-0.0171512	-	-	0	0
doberman_pinscher_for_ddp_20200721_1956	0.106183	0.0346071	-	-	3	3A
doberman_pinscher_for_ddp_20200721_1957	0.122475	0.0279012	-	-	3	3A
doberman_pinscher_for_ddp_20200721_1958	-0.116461	0.0247977	-	-	0	0
doberman_pinscher_for_ddp_20200721_1959	-0.119334	0.0215978	-	-	0	0
doberman_pinscher_for_ddp_20200721_1960	-0.027239	-0.00960134	-	-	2		natural bobtail?
doberman_pinscher_for_ddp_20200721_1961	-0.0943094	-0.0168371	-	-	0	0
doberman_pinscher_for_ddp_20200721_1962	-0.0857963	-0.0759873	-	-	2	2A
doberman_pinscher_for_ddp_20200721_1963	-0.100345	0.0346063	-	-	0	0
doberman_pinscher_for_ddp_20200721_1964	0.12402	0.0298747	-	-	3	3A
doberman_pinscher_for_ddp_20200721_1965	0.125332	0.0373059	-	-	3	3A
doberman_pinscher_for_ddp_20200721_1966	0.0132471	-0.0210812	-	-	4	4
doberman_pinscher_for_ddp_20200721_1967	0.0821674	-0.0398932	-	-	4	4
doberman_pinscher_for_ddp_20200721_1968	0.010112	-0.0236565	-	-	1	1
doberman_pinscher_for_ddp_20200721_1969	0.0198836	-0.0160345	-	-	1	1
doberman_pinscher_for_ddp_20200721_1970	0.0595949	-0.0411488	-	-	3
doberman_pinscher_for_ddp_20200721_1971	0.128591	0.0460468	-	-	3	3A
doberman_pinscher_for_ddp_20200721_1972	-0.102274	-0.00165618	-	-	0	0
doberman_pinscher_for_ddp_20200721_1973	-0.116689	0.0400146	-	-	0	0
doberman_pinscher_for_ddp_20200721_1974	0.0523526	-0.0308001	-	-	4	4
doberman_pinscher_for_ddp_20200721_1975	-0.0947531	-0.0334338	-	-	2	2A
doberman_pinscher_for_ddp_20200721_1976	0.0165955	0.0237281	-	-	4	4
doberman_pinscher_for_ddp_20200721_1977	0.0520023	-0.0312897	-	-	4	4
doberman_pinscher_for_ddp_20200721_1978	-0.0407062	-0.00145324	-	-	2
doberman_pinscher_for_ddp_20200721_1979	0.124215	0.0171962	-	-	3	3A
doberman_pinscher_for_ddp_20200721_1980	0.113683	0.0230511	-	-	3	3A
doberman_pinscher_for_ddp_20200721_1981	-0.0713588	0.0405552	-	-	0	0
doberman_pinscher_for_ddp_20200721_1982	-0.090545	-0.0074939	-	-	0	0
doberman_pinscher_for_ddp_20200721_1983	0.0840448	-0.0403805	-	-	4	4
doberman_pinscher_for_ddp_20200721_1984	0.0764167	0.0153418	-	-	4	4
doberman_pinscher_for_ddp_20200721_1985	0.0704589	-0.0494317	-	-	4	4
doberman_pinscher_for_ddp_20200721_1986	0.0361946	0.0169455	-	-	1	1
doberman_pinscher_for_ddp_20200721_1987	-0.109082	0.0269024	-	-	0	0
doberman_pinscher_for_ddp_20200721_1988	-0.0957482	-0.000647069	-	-	0	0
doberman_pinscher_for_ddp_20200721_1989	-0.0845984	-0.0225849	-	-	2	2A
doberman_pinscher_for_ddp_20200721_1990	0.0349299	-0.0333614	-	-	4	4
doberman_pinscher_for_ddp_20200721_1991	0.0816385	-0.0393445	-	-	4	4
doberman_pinscher_for_ddp_20200721_1992	-0.104374	0.03131	-	-	0	0
doberman_pinscher_for_ddp_20200721_1993	-0.11239	0.011573	-	-	0	0
doberman_pinscher_for_ddp_20200721_1994	-0.1092	0.0150842	-	-	0	0
doberman_pinscher_for_ddp_20200721_1995	0.128356	0.039576	-	-	3	3A
doberman_pinscher_for_ddp_20200721_1996	-0.0472517	0.0121923	-	-	2		natural bobtail?
doberman_pinscher_for_ddp_20200721_1997	-0.0884016	-0.0400054	-	-	2	2A
doberman_pinscher_for_ddp_20200721_1998	-0.0515255	0.0282987	-	-	2
doberman_pinscher_for_ddp_20200721_1999	-0.108057	0.0325929	-	-	0	0
[truncated: 1,275 more rows]

## Sheet: Table_S3_ROH_COHORT
			Proportion of individuals in a concurrent Run Of Homozygosity (ROH) by locale-purpose cohort
ClusterID				0	1	2	2A	3	3A	4
Cohort Description			Global (ALL)	European exhibition	Informal	European work	European Work (refined)	Americas exhibition	Americas exhibition (refined)	Americas informal
Number in cohort			3226	886	386	561	309	768	687	625
Chromsome	Marker identifier	Array Position (canFam 3.1)									Notes
1	BICF2S2358127	68723	0.32	0.42	0.27	0.4	0.5	0.25	0.24	0.24
1	BICF2P1173580	80040	0.32	0.42	0.27	0.4	0.5	0.25	0.24	0.24
1	BICF2G630707893	177110	0.32	0.42	0.27	0.4	0.5	0.25	0.24	0.24
1	TIGRP2P175_rs8671583	199016	0.32	0.42	0.27	0.4	0.5	0.25	0.24	0.24
1	BICF2P1383091	212740	0.32	0.42	0.27	0.41	0.5	0.25	0.24	0.24
1	TIGRP2P259_rs8993730	249580	0.32	0.42	0.27	0.41	0.5	0.25	0.24	0.24
1	BICF2G630707905	251205	0.32	0.42	0.27	0.41	0.5	0.25	0.24	0.24
1	BICF2P186608	266133	0.32	0.42	0.27	0.41	0.5	0.25	0.24	0.24
1	chr1_266523	266523	0.32	0.42	0.27	0.41	0.5	0.25	0.24	0.24
1	BICF2G630707908	273487	0.32	0.42	0.27	0.41	0.5	0.25	0.24	0.24
1	BICF2P706639	286875	0.33	0.42	0.27	0.41	0.5	0.25	0.24	0.24
1	BICF2P563564	307563	0.33	0.42	0.27	0.41	0.5	0.25	0.24	0.24
1	BICF2P574107	320055	0.33	0.42	0.27	0.41	0.5	0.25	0.24	0.24
1	TIGRP2P277_rs8525603	343359	0.33	0.42	0.27	0.41	0.5	0.25	0.24	0.24
1	BICF2G630707918	348210	0.33	0.42	0.27	0.41	0.5	0.25	0.24	0.24
1	chr1_363618	363618	0.33	0.42	0.27	0.41	0.5	0.25	0.24	0.24
1	chr1_363892	363892	0.33	0.42	0.28	0.41	0.5	0.25	0.24	0.24
1	TIGRP2P286_rs8866509	373664	0.33	0.42	0.28	0.41	0.5	0.25	0.24	0.24
1	BICF2P391650	398892	0.33	0.42	0.28	0.41	0.5	0.25	0.24	0.24
1	chr1_412573	412573	0.33	0.42	0.28	0.41	0.5	0.25	0.24	0.24
1	BICF2G630707932	420036	0.33	0.42	0.28	0.41	0.5	0.25	0.24	0.24
1	BICF2P636188	430139	0.33	0.42	0.28	0.41	0.5	0.25	0.24	0.25
1	BICF2P270452	479574	0.33	0.42	0.28	0.41	0.5	0.25	0.24	0.25
1	BICF2P98519	486173	0.33	0.42	0.28	0.41	0.5	0.25	0.24	0.25
1	BICF2P1377001	497316	0.33	0.42	0.28	0.41	0.5	0.25	0.24	0.25
1	BICF2G630707957	511277	0.33	0.42	0.28	0.41	0.5	0.25	0.24	0.25
1	BICF2P1240570	519972	0.33	0.42	0.28	0.41	0.5	0.25	0.24	0.25
1	BICF2G630707961	535538	0.33	0.42	0.28	0.41	0.5	0.25	0.24	0.25
1	BICF2P1282632	573533	0.33	0.42	0.28	0.41	0.5	0.25	0.24	0.25
1	BICF2P1445404	594361	0.35	0.46	0.3	0.44	0.54	0.27	0.26	0.26
1	TIGRP2P338_rs9075968	600575	0.35	0.46	0.3	0.44	0.54	0.27	0.26	0.26
1	chr1_601944	601944	0.35	0.46	0.3	0.44	0.54	0.27	0.26	0.26
1	TIGRP2P340_rs9005494	614572	0.35	0.46	0.3	0.44	0.54	0.27	0.26	0.26
1	BICF2G630707991	650365	0.35	0.46	0.3	0.44	0.54	0.27	0.26	0.26
1	BICF2G630708013	675531	0.35	0.46	0.3	0.44	0.54	0.27	0.26	0.26
1	BICF2G630708020	691938	0.35	0.46	0.3	0.44	0.54	0.27	0.26	0.26
1	BICF2G630708023	700273	0.35	0.46	0.3	0.44	0.54	0.27	0.26	0.26
1	BICF2G630708027	714375	0.35	0.46	0.3	0.44	0.54	0.27	0.26	0.26
1	BICF2G630708028	717913	0.35	0.46	0.3	0.44	0.54	0.27	0.26	0.26
1	BICF2G630708032	742901	0.35	0.46	0.3	0.44	0.54	0.27	0.26	0.26
1	BICF2P188815	753378	0.35	0.46	0.3	0.44	0.54	0.27	0.26	0.26
1	BICF2G630708035	765445	0.35	0.46	0.3	0.44	0.54	0.27	0.26	0.26
1	BICF2P1314682	772306	0.35	0.46	0.3	0.44	0.54	0.27	0.26	0.26
1	BICF2P410099	790404	0.35	0.46	0.3	0.44	0.54	0.27	0.26	0.26
1	BICF2P238696	802359	0.35	0.46	0.3	0.44	0.54	0.27	0.26	0.26
1	BICF2P725108	811955	0.35	0.46	0.3	0.44	0.54	0.27	0.26	0.26
1	BICF2P1124921	822555	0.35	0.46	0.3	0.44	0.54	0.27	0.26	0.26
1	BICF2G630708037	832722	0.35	0.46	0.31	0.44	0.54	0.28	0.26	0.26
1	BICF2P884661	840555	0.35	0.46	0.31	0.44	0.54	0.28	0.26	0.26
1	BICF2G630708039	860805	0.35	0.46	0.31	0.44	0.54	0.28	0.26	0.26
1	BICF2P1357045	867177	0.35	0.46	0.31	0.44	0.54	0.28	0.26	0.26
1	BICF2P466666	874172	0.36	0.46	0.31	0.44	0.54	0.28	0.26	0.26
1	BICF2P646761	889117	0.36	0.46	0.31	0.44	0.54	0.28	0.26	0.26
1	BICF2G630708043	895636	0.36	0.46	0.31	0.44	0.54	0.28	0.26	0.26
1	BICF2P1404670	896951	0.36	0.46	0.31	0.44	0.54	0.28	0.26	0.26
1	BICF2P615194	912356	0.36	0.46	0.31	0.44	0.54	0.28	0.26	0.26
1	BICF2P1178503	921159	0.36	0.46	0.31	0.44	0.54	0.28	0.26	0.26
1	BICF2P970528	963279	0.36	0.47	0.31	0.44	0.54	0.28	0.26	0.26
1	BICF2P303607	968152	0.36	0.47	0.31	0.44	0.54	0.28	0.26	0.26
1	BICF2G630708053	977159	0.36	0.47	0.31	0.44	0.54	0.28	0.26	0.26
1	BICF2P972673	997568	0.36	0.47	0.31	0.44	0.54	0.28	0.26	0.26
1	BICF2P195485	1001017	0.36	0.47	0.31	0.44	0.54	0.28	0.27	0.26
1	BICF2P987431	1012024	0.36	0.47	0.31	0.44	0.54	0.28	0.27	0.26
1	BICF2P606695	1026665	0.36	0.47	0.31	0.44	0.55	0.28	0.27	0.26
1	BICF2P606694	1027507	0.36	0.47	0.31	0.44	0.55	0.28	0.27	0.26
1	BICF2P606693	1027604	0.36	0.47	0.31	0.44	0.55	0.28	0.27	0.26
1	BICF2P742102	1030993	0.36	0.47	0.31	0.44	0.55	0.28	0.27	0.26
1	BICF2P1104224	1036086	0.36	0.47	0.31	0.44	0.55	0.28	0.27	0.26
1	BICF2P1392290	1036574	0.36	0.47	0.31	0.44	0.55	0.28	0.27	0.26
1	BICF2P1277518	1048637	0.36	0.47	0.31	0.44	0.55	0.28	0.27	0.26
1	BICF2P1277519	1049666	0.36	0.47	0.31	0.44	0.55	0.28	0.27	0.26
1	BICF2G630708061	1062891	0.36	0.47	0.31	0.44	0.55	0.28	0.27	0.26
1	BICF2P1065496	1074156	0.36	0.47	0.31	0.44	0.55	0.28	0.27	0.26
1	BICF2P1032299	1084288	0.36	0.47	0.31	0.44	0.55	0.28	0.27	0.26
1	BICF2G630708083	1101117	0.36	0.47	0.3	0.44	0.55	0.28	0.27	0.26
1	BICF2G630708099	1110911	0.36	0.47	0.3	0.44	0.55	0.28	0.27	0.26
1	BICF2P112561	1113115	0.36	0.47	0.3	0.44	0.55	0.28	0.27	0.26
1	chr1_1120968	1120968	0.36	0.47	0.3	0.44	0.55	0.28	0.27	0.26
1	BICF2P760763	1132340	0.36	0.47	0.3	0.44	0.55	0.28	0.27	0.26
1	BICF2P392899	1136684	0.36	0.47	0.3	0.44	0.55	0.28	0.27	0.26
1	BICF2G630708105	1136916	0.36	0.47	0.3	0.45	0.55	0.28	0.27	0.26
1	BICF2G630708106	1148209	0.36	0.47	0.3	0.45	0.55	0.28	0.27	0.27
1	BICF2G630708109	1164707	0.36	0.47	0.3	0.45	0.55	0.28	0.27	0.27
1	BICF2G630708111	1178399	0.36	0.47	0.3	0.45	0.55	0.28	0.27	0.27
1	BICF2P966356	1182957	0.36	0.47	0.3	0.45	0.55	0.28	0.27	0.27
1	BICF2P62696	1198935	0.36	0.47	0.3	0.45	0.55	0.28	0.27	0.27
1	BICF2G630708113	1214774	0.36	0.47	0.3	0.45	0.55	0.28	0.27	0.27
1	BICF2P664451	1222435	0.36	0.47	0.3	0.45	0.55	0.28	0.27	0.27
1	chr1_1229847	1229847	0.36	0.47	0.3	0.45	0.55	0.28	0.27	0.27
1	chr1_1233565	1233565	0.36	0.47	0.3	0.45	0.55	0.28	0.27	0.27
1	BICF2P1028616	1236860	0.36	0.47	0.3	0.45	0.55	0.28	0.27	0.27
1	chr1_1245423	1245423	0.36	0.47	0.3	0.45	0.55	0.28	0.27	0.27
1	chr1_1251817	1251817	0.36	0.47	0.3	0.45	0.55	0.28	0.27	0.27
1	chr1_1266515	1266515	0.36	0.47	0.29	0.45	0.55	0.28	0.27	0.26
1	G3f65S308	1274108	0.36	0.47	0.29	0.45	0.55	0.28	0.27	0.26
1	BICF2G630708120	1286332	0.36	0.47	0.29	0.45	0.55	0.28	0.27	0.26
1	chr1_1303598	1303598	0.36	0.47	0.3	0.45	0.55	0.28	0.27	0.27
1	BICF2G630708124	1312356	0.36	0.47	0.3	0.45	0.55	0.28	0.27	0.27
1	BICF2G630708125	1317124	0.36	0.48	0.3	0.45	0.55	0.28	0.27	0.27
1	BICF2G630708127	1326088	0.36	0.48	0.3	0.45	0.55	0.28	0.27	0.27
1	TIGRP2P381_rs9099336	1354427	0.36	0.48	0.3	0.45	0.55	0.28	0.27	0.27
1	BICF2G630708129	1361419	0.36	0.48	0.3	0.45	0.55	0.28	0.27	0.27
1	BICF2G630708133	1375796	0.36	0.48	0.3	0.45	0.55	0.28	0.27	0.27
1	BICF2G630708142	1384838	0.36	0.48	0.3	0.45	0.55	0.28	0.27	0.27
1	BICF2G630708148	1400426	0.36	0.48	0.3	0.45	0.55	0.28	0.27	0.27
1	BICF2G630708152	1404132	0.36	0.48	0.3	0.45	0.55	0.28	0.27	0.27
1	chr1_1412112	1412112	0.36	0.48	0.3	0.45	0.55	0.28	0.27	0.27
1	chr1_1413579	1413579	0.36	0.48	0.3	0.45	0.55	0.28	0.27	0.27
1	BICF2G630708156	1413914	0.36	0.48	0.3	0.45	0.55	0.28	0.27	0.27
1	chr1_1414657	1414657	0.36	0.48	0.3	0.45	0.55	0.28	0.27	0.27
1	chr1_1414797	1414797	0.36	0.48	0.3	0.45	0.55	0.28	0.27	0.27
1	chr1_1421066	1421066	0.36	0.48	0.3	0.45	0.55	0.28	0.27	0.27
1	BICF2G630708163	1430423	0.36	0.48	0.3	0.45	0.55	0.28	0.27	0.27
1	TIGRP2P384_rs8812156	1438171	0.36	0.48	0.3	0.45	0.55	0.28	0.27	0.27
1	BICF2G630708165	1448961	0.36	0.48	0.3	0.45	0.55	0.28	0.27	0.27
1	BICF2G630708166	1460648	0.36	0.48	0.3	0.45	0.55	0.28	0.27	0.27
1	BICF2P1442152	1472808	0.36	0.48	0.3	0.45	0.55	0.28	0.27	0.27
1	BICF2G630708170	1487200	0.36	0.48	0.3	0.45	0.55	0.28	0.27	0.27
1	BICF2G630708173	1499313	0.36	0.48	0.3	0.45	0.55	0.28	0.27	0.27
1	BICF2G630708176	1509473	0.36	0.48	0.3	0.45	0.55	0.28	0.27	0.27
1	BICF2S23217029	1518294	0.36	0.48	0.3	0.45	0.55	0.28	0.27	0.27
1	BICF2G630708179	1531511	0.36	0.48	0.3	0.45	0.55	0.28	0.27	0.27
1	BICF2G630708182	1544590	0.36	0.48	0.3	0.45	0.55	0.28	0.27	0.27
1	BICF2G630708183	1556177	0.36	0.48	0.3	0.45	0.55	0.28	0.27	0.27
1	BICF2G630708185	1562482	0.36	0.48	0.3	0.45	0.55	0.28	0.27	0.27
1	BICF2G630708186	1578245	0.37	0.48	0.31	0.47	0.59	0.28	0.27	0.27
1	chr1_1583329	1583329	0.37	0.48	0.31	0.47	0.59	0.28	0.27	0.27
1	BICF2P1154406	1594588	0.37	0.48	0.31	0.47	0.59	0.28	0.27	0.27
1	BICF2P247436	1601615	0.37	0.48	0.31	0.47	0.59	0.28	0.27	0.27
1	BICF2P562192	1608626	0.37	0.48	0.31	0.47	0.59	0.28	0.27	0.27
1	BICF2G630708190	1622718	0.37	0.48	0.31	0.47	0.59	0.28	0.27	0.27
1	BICF2G630708194	1633259	0.37	0.48	0.31	0.47	0.59	0.28	0.27	0.27
1	BICF2G630708195	1643262	0.37	0.48	0.31	0.47	0.59	0.28	0.27	0.27
1	BICF2P790583	1659569	0.37	0.48	0.31	0.47	0.59	0.28	0.27	0.27
1	BICF2G630708204	1676322	0.37	0.48	0.31	0.47	0.59	0.28	0.27	0.27
1	BICF2G630708205	1678686	0.37	0.48	0.31	0.47	0.59	0.28	0.27	0.27
1	BICF2G630708207	1690186	0.37	0.48	0.31	0.47	0.59	0.28	0.27	0.27
1	BICF2G630708209	1700583	0.37	0.48	0.31	0.47	0.59	0.28	0.27	0.27
1	BICF2G630708211	1722438	0.37	0.48	0.31	0.47	0.59	0.28	0.27	0.27
1	BICF2P207208	1728485	0.37	0.48	0.31	0.47	0.59	0.28	0.27	0.27
1	BICF2G630708213	1736981	0.37	0.48	0.31	0.47	0.59	0.28	0.27	0.27
1	BICF2G630708216	1752349	0.37	0.48	0.31	0.47	0.59	0.28	0.27	0.27
1	BICF2P741303	1759968	0.37	0.48	0.31	0.47	0.59	0.28	0.27	0.27
1	BICF2P726575	1779875	0.37	0.48	0.31	0.47	0.59	0.28	0.27	0.27
1	BICF2P929768	1785323	0.37	0.48	0.31	0.47	0.59	0.28	0.27	0.28
1	BICF2P406037	1786997	0.37	0.48	0.31	0.47	0.59	0.28	0.27	0.28
1	BICF2P247108	1796182	0.37	0.48	0.31	0.47	0.59	0.28	0.27	0.28
1	BICF2P804826	1810947	0.37	0.48	0.31	0.47	0.59	0.28	0.27	0.28
1	BICF2P988306	1819020	0.37	0.48	0.31	0.47	0.59	0.28	0.27	0.28
1	BICF2P1423638	1829007	0.37	0.48	0.31	0.47	0.59	0.28	0.27	0.28
1	BICF2P180743	1838805	0.37	0.48	0.31	0.47	0.59	0.28	0.27	0.28
1	BICF2G630708220	1869397	0.37	0.48	0.31	0.47	0.59	0.28	0.27	0.28
1	BICF2P1413903	1873919	0.37	0.48	0.31	0.47	0.59	0.28	0.27	0.28
1	BICF2G630708221	1888935	0.37	0.48	0.31	0.47	0.59	0.28	0.27	0.28
1	BICF2P814595	1896142	0.37	0.48	0.31	0.47	0.59	0.28	0.27	0.28
1	BICF2G630708225	1916583	0.38	0.48	0.32	0.47	0.59	0.29	0.27	0.29
1	BICF2G630708226	1927088	0.38	0.48	0.32	0.47	0.59	0.29	0.27	0.29
1	BICF2G630708227	1935981	0.38	0.48	0.32	0.47	0.59	0.29	0.27	0.29
1	BICF2P102820	1941839	0.38	0.48	0.32	0.47	0.59	0.29	0.27	0.29
1	BICF2G630708229	1968378	0.38	0.48	0.31	0.47	0.59	0.29	0.27	0.28
1	BICF2G630708230	1985344	0.38	0.48	0.31	0.47	0.59	0.29	0.27	0.28
1	TIGRP2P396_rs9152464	2008905	0.38	0.48	0.31	0.47	0.59	0.29	0.27	0.28
1	BICF2G630708232	2015901	0.38	0.48	0.31	0.47	0.59	0.29	0.27	0.28
1	BICF2P1092470	2021998	0.38	0.48	0.31	0.47	0.59	0.29	0.27	0.28
1	BICF2G630708235	2038666	0.38	0.48	0.31	0.47	0.59	0.29	0.27	0.28
1	BICF2P168065	2048128	0.38	0.48	0.31	0.47	0.59	0.29	0.27	0.28
1	BICF2P831807	2067225	0.38	0.48	0.31	0.47	0.59	0.29	0.28	0.28
1	BICF2P1148238	2078104	0.38	0.48	0.31	0.47	0.59	0.29	0.28	0.28
1	BICF2S23551233	2080109	0.38	0.48	0.31	0.47	0.59	0.29	0.28	0.28
1	TIGRP2P401_rs8846599	2092214	0.38	0.48	0.31	0.47	0.59	0.29	0.28	0.28
1	BICF2G630708238	2102141	0.38	0.48	0.31	0.47	0.59	0.29	0.28	0.28
1	TIGRP2P405_rs9045167	2115716	0.38	0.48	0.31	0.47	0.59	0.29	0.28	0.28
1	BICF2G630708240	2139015	0.38	0.48	0.31	0.47	0.59	0.29	0.28	0.28
1	BICF2P940931	2151868	0.38	0.48	0.31	0.47	0.59	0.29	0.28	0.28
1	BICF2G630708242	2164283	0.38	0.48	0.31	0.47	0.59	0.29	0.28	0.28
1	TIGRP2P2613_rs9126421	2175231	0.38	0.48	0.31	0.47	0.59	0.29	0.28	0.28
1	BICF2P1167646	2191437	0.38	0.48	0.31	0.47	0.59	0.29	0.28	0.28
1	BICF2P515422	2195827	0.38	0.48	0.31	0.47	0.59	0.29	0.28	0.28
1	BICF2S2364686	2208277	0.38	0.48	0.31	0.47	0.59	0.29	0.28	0.28
1	BICF2G630708246	2228551	0.49	0.58	0.43	0.54	0.6	0.49	0.48	0.37
1	BICF2G630708247	2240283	0.49	0.58	0.43	0.54	0.6	0.49	0.49	0.37
1	TIGRP2P2621_rs9174004	2246338	0.49	0.58	0.43	0.54	0.6	0.49	0.48	0.37
1	BICF2P1148079	2259490	0.49	0.58	0.43	0.54	0.6	0.49	0.48	0.37
1	TIGRP2P2627_rs8593091	2277640	0.49	0.58	0.43	0.54	0.6	0.49	0.48	0.37
1	BICF2G630708249	2289441	0.49	0.58	0.43	0.54	0.6	0.49	0.48	0.37
1	BICF2P1336950	2301633	0.49	0.58	0.43	0.54	0.6	0.49	0.48	0.37
1	BICF2G630708251	2321694	0.49	0.58	0.43	0.54	0.6	0.49	0.49	0.37
1	BICF2P1316503	2328280	0.49	0.58	0.43	0.54	0.6	0.49	0.49	0.37
1	BICF2G630708253	2334911	0.49	0.58	0.43	0.54	0.6	0.49	0.49	0.37
1	BICF2S23545226	2347264	0.49	0.58	0.43	0.54	0.6	0.49	0.49	0.37
1	BICF2P552194	2362016	0.49	0.58	0.43	0.54	0.6	0.49	0.49	0.37
1	BICF2P627157	2376435	0.49	0.58	0.43	0.54	0.6	0.49	0.49	0.37
1	BICF2S22956053	2383448	0.49	0.58	0.43	0.54	0.6	0.49	0.49	0.37
1	BICF2G630708254	2391860	0.49	0.58	0.43	0.54	0.6	0.49	0.49	0.37
1	BICF2G630708265	2407180	0.49	0.58	0.43	0.54	0.6	0.49	0.49	0.37
1	BICF2G630708271	2414014	0.49	0.58	0.43	0.54	0.6	0.49	0.49	0.37
1	BICF2G630708286	2426690	0.49	0.58	0.43	0.54	0.6	0.49	0.49	0.37
1	BICF2G630708296	2438873	0.49	0.58	0.43	0.54	0.6	0.49	0.49	0.37
1	BICF2G630708300	2458761	0.49	0.58	0.43	0.54	0.6	0.49	0.49	0.37
1	BICF2S2335694	2484855	0.49	0.58	0.43	0.54	0.6	0.49	0.49	0.37
1	BICF2P551656	2501183	0.49	0.58	0.43	0.54	0.6	0.49	0.49	0.37
1	BICF2P1451246	2507972	0.49	0.58	0.43	0.54	0.6	0.49	0.49	0.37
1	BICF2S23128209	2535918	0.49	0.58	0.43	0.54	0.6	0.49	0.49	0.37
1	TIGRP2P2671_rs8596160	2550379	0.49	0.58	0.43	0.54	0.6	0.49	0.49	0.37
1	BICF2G630708306	2557296	0.49	0.58	0.43	0.54	0.6	0.49	0.49	0.37
1	BICF2G630708307	2580059	0.49	0.58	0.43	0.54	0.6	0.49	0.49	0.37
1	BICF2G630708309	2609390	0.5	0.58	0.44	0.54	0.6	0.49	0.49	0.37
1	BICF2G630708310	2615407	0.5	0.58	0.44	0.54	0.6	0.49	0.49	0.37
1	BICF2G630708312	2625749	0.5	0.58	0.44	0.54	0.6	0.49	0.49	0.37
1	BICF2G630708315	2635098	0.5	0.58	0.44	0.54	0.6	0.49	0.49	0.37
1	BICF2G630708316	2654726	0.5	0.58	0.44	0.54	0.6	0.49	0.49	0.37
1	TIGRP2P2672_rs9013378	2661807	0.5	0.58	0.44	0.54	0.6	0.49	0.49	0.37
1	BICF2G630708318	2673228	0.49	0.58	0.44	0.54	0.6	0.49	0.49	0.37
1	BICF2P270373	2682281	0.49	0.58	0.44	0.54	0.6	0.49	0.49	0.37
1	BICF2G630708319	2692523	0.49	0.58	0.44	0.54	0.6	0.49	0.49	0.37
1	BICF2P1034908	2718815	0.49	0.58	0.44	0.54	0.6	0.49	0.49	0.37
1	BICF2G630708321	2727687	0.49	0.58	0.43	0.54	0.6	0.49	0.49	0.37
1	BICF2P952367	2740936	0.49	0.58	0.43	0.54	0.6	0.49	0.49	0.37
1	BICF2G630708323	2750902	0.49	0.58	0.43	0.54	0.6	0.49	0.49	0.37
1	BICF2P1194303	2761950	0.49	0.58	0.43	0.54	0.6	0.49	0.49	0.37
1	chr1_2787452	2787452	0.49	0.57	0.43	0.54	0.6	0.49	0.49	0.37
1	chr1_2794145	2794145	0.49	0.58	0.43	0.54	0.6	0.49	0.49	0.37
1	chr1_2814264	2814264	0.49	0.58	0.43	0.54	0.6	0.49	0.49	0.37
1	BICF2P870035	2815013	0.49	0.58	0.43	0.54	0.6	0.49	0.49	0.37
1	BICF2S23635612	2843074	0.49	0.58	0.43	0.54	0.6	0.49	0.49	0.37
1	BICF2G630708326	2852240	0.49	0.58	0.43	0.54	0.6	0.49	0.49	0.37
1	BICF2G630708328	2865360	0.49	0.58	0.43	0.54	0.6	0.49	0.49	0.37
1	BICF2P279909	2876639	0.49	0.58	0.43	0.54	0.6	0.49	0.49	0.37
1	BICF2G630708330	2897852	0.49	0.58	0.43	0.54	0.6	0.49	0.49	0.37
1	BICF2G630708332	2931689	0.49	0.58	0.43	0.54	0.6	0.49	0.49	0.37
1	BICF2P1085054	2948208	0.49	0.58	0.43	0.54	0.6	0.49	0.49	0.37
1	BICF2S2414000	2957039	0.49	0.58	0.43	0.54	0.6	0.49	0.49	0.37
1	BICF2P307736	2980986	0.49	0.58	0.43	0.54	0.6	0.49	0.49	0.37
1	BICF2G630708333	3000133	0.49	0.58	0.43	0.54	0.6	0.49	0.49	0.37
1	BICF2P966312	3005342	0.49	0.57	0.43	0.54	0.6	0.49	0.49	0.37
1	BICF2P605293	3016401	0.49	0.57	0.43	0.54	0.6	0.49	0.49	0.37
1	BICF2G630708339	3041620	0.49	0.57	0.43	0.54	0.6	0.49	0.49	0.37
1	BICF2S239112	3047913	0.49	0.57	0.43	0.54	0.6	0.49	0.49	0.37
1	BICF2G630708341	3092166	0.49	0.57	0.42	0.54	0.6	0.49	0.49	0.37
1	BICF2P1464474	3111137	0.49	0.57	0.42	0.54	0.6	0.49	0.49	0.37
1	TIGRP2P2684_rs8604610	3127281	0.48	0.56	0.42	0.53	0.59	0.48	0.48	0.37
1	BICF2G630708342	3129228	0.48	0.56	0.42	0.53	0.59	0.48	0.48	0.37
1	BICF2P1382039	3148292	0.48	0.56	0.42	0.53	0.59	0.48	0.48	0.37
1	BICF2P562904	3162017	0.48	0.56	0.42	0.53	0.59	0.48	0.48	0.37
1	BICF2G630708344	3166250	0.48	0.55	0.42	0.53	0.58	0.47	0.47	0.36
1	BICF2G630708346	3194397	0.49	0.56	0.42	0.53	0.59	0.48	0.48	0.37
1	BICF2P1090882	3200422	0.48	0.56	0.42	0.53	0.58	0.48	0.48	0.36
1	TIGRP2P2688_rs8722583	3243958	0.48	0.56	0.42	0.53	0.58	0.48	0.48	0.36
1	BICF2P743012	3257888	0.48	0.56	0.42	0.53	0.58	0.48	0.48	0.36
1	BICF2P91832	3274017	0.49	0.57	0.42	0.53	0.59	0.48	0.48	0.36
1	BICF2P545866	3286454	0.52	0.6	0.47	0.62	0.71	0.49	0.48	0.41
1	TIGRP2P2690_rs9195750	3308831	0.53	0.6	0.47	0.62	0.72	0.49	0.48	0.42
1	BICF2P396988	3314503	0.53	0.6	0.47	0.62	0.72	0.49	0.48	0.42
1	chr1_3326204	3326204	0.53	0.6	0.47	0.62	0.72	0.49	0.48	0.42
1	TIGRP2P2693_rs9078389	3326775	0.53	0.6	0.47	0.62	0.72	0.49	0.48	0.42
1	BICF2P1097647	3341480	0.52	0.6	0.47	0.62	0.72	0.48	0.48	0.41
1	BICF2P813346	3349322	0.53	0.61	0.47	0.62	0.72	0.48	0.48	0.41
1	TIGRP2P2694_rs9074880	3374684	0.53	0.61	0.47	0.62	0.72	0.48	0.48	0.41
1	chr1_3380658	3380658	0.53	0.61	0.47	0.62	0.72	0.48	0.48	0.41
1	BICF2P186872	3388970	0.53	0.61	0.47	0.62	0.72	0.48	0.48	0.41
1	BICF2P297203	3395967	0.52	0.6	0.47	0.6	0.69	0.48	0.48	0.41
1	BICF2G630708353	3419580	0.52	0.6	0.47	0.6	0.69	0.48	0.48	0.41
1	BICF2S23512188	3428195	0.52	0.6	0.47	0.6	0.69	0.48	0.48	0.41
1	BICF2P355654	3447286	0.52	0.6	0.47	0.6	0.69	0.48	0.48	0.41
1	BICF2G630708355	3458474	0.52	0.6	0.47	0.6	0.69	0.48	0.48	0.41
1	BICF2G630708356	3470332	0.52	0.61	0.47	0.6	0.69	0.48	0.48	0.41
1	BICF2P389287	3480810	0.52	0.61	0.47	0.6	0.69	0.48	0.48	0.41
1	BICF2S23349063	3484482	0.52	0.61	0.47	0.6	0.69	0.48	0.48	0.41
1	BICF2G630708358	3513520	0.52	0.61	0.47	0.6	0.69	0.48	0.48	0.41
1	BICF2G630708359	3520373	0.52	0.61	0.47	0.6	0.69	0.48	0.48	0.41
1	G5f54S91	3556626	0.52	0.61	0.47	0.6	0.69	0.48	0.48	0.41
1	BICF2G630708362	3587745	0.52	0.61	0.47	0.6	0.69	0.48	0.48	0.41
1	BICF2G630708363	3598185	0.52	0.61	0.47	0.6	0.69	0.48	0.48	0.41
1	G6f32S60	3619158	0.52	0.61	0.47	0.6	0.69	0.48	0.48	0.41
1	BICF2G630708367	3639893	0.52	0.61	0.47	0.6	0.69	0.48	0.48	0.41
1	BICF2S23763002	3667307	0.52	0.61	0.47	0.6	0.69	0.48	0.48	0.41
1	BICF2G630708371	3668330	0.52	0.61	0.47	0.6	0.69	0.48	0.48	0.41
1	BICF2P312980	3682508	0.52	0.61	0.47	0.6	0.69	0.48	0.48	0.41
1	BICF2P590289	3697160	0.52	0.61	0.47	0.6	0.69	0.48	0.48	0.41
1	BICF2G630708374	3724186	0.52	0.61	0.47	0.6	0.69	0.48	0.48	0.41
1	TIGRP2P2702_rs8768645	3760558	0.52	0.61	0.47	0.6	0.69	0.48	0.48	0.41
1	BICF2P232247	3778681	0.52	0.61	0.47	0.6	0.69	0.48	0.48	0.41
1	BICF2G630708377	3796640	0.52	0.61	0.47	0.6	0.69	0.48	0.48	0.41
1	BICF2P555674	3828021	0.52	0.61	0.46	0.6	0.68	0.48	0.48	0.41
1	BICF2P1160722	3838301	0.52	0.61	0.46	0.6	0.68	0.48	0.48	0.41
1	TIGRP2P2710_rs9134620	3842554	0.52	0.61	0.46	0.6	0.68	0.48	0.48	0.41
1	BICF2P132796	3857387	0.52	0.61	0.46	0.6	0.68	0.48	0.48	0.41
1	BICF2P333055	3875185	0.52	0.61	0.46	0.6	0.68	0.48	0.48	0.41
1	BICF2G630708380	3890148	0.52	0.61	0.46	0.6	0.68	0.48	0.48	0.41
1	BICF2P1040233	3908201	0.52	0.61	0.46	0.6	0.68	0.48	0.48	0.41
1	BICF2P1148306	3929645	0.52	0.61	0.46	0.6	0.68	0.48	0.48	0.41
1	BICF2S23541136	3946665	0.52	0.61	0.46	0.6	0.68	0.48	0.48	0.41
1	BICF2G630708384	3962719	0.52	0.61	0.46	0.6	0.68	0.48	0.48	0.41
1	BICF2P322145	3964544	0.52	0.61	0.46	0.6	0.68	0.48	0.48	0.41
1	BICF2P194479	3967481	0.52	0.61	0.46	0.6	0.68	0.48	0.48	0.41
1	BICF2P915835	3989037	0.52	0.61	0.46	0.6	0.68	0.48	0.48	0.41
1	BICF2P853468	3990312	0.52	0.61	0.46	0.6	0.68	0.48	0.48	0.41
1	BICF2P298830	4010307	0.52	0.61	0.46	0.6	0.68	0.48	0.48	0.41
1	BICF2S2299080	4021484	0.52	0.61	0.46	0.6	0.68	0.48	0.48	0.41
1	BICF2P53930	4032891	0.52	0.61	0.47	0.6	0.68	0.48	0.48	0.41
1	BICF2P122934	4044567	0.52	0.61	0.47	0.6	0.68	0.48	0.48	0.41
1	BICF2P1246652	4051150	0.52	0.61	0.47	0.6	0.68	0.48	0.48	0.41
1	TIGRP2P2748_rs9156364	4079240	0.52	0.61	0.47	0.6	0.68	0.48	0.48	0.41
1	TIGRP2P2751_rs8733852	4090327	0.52	0.61	0.47	0.6	0.68	0.48	0.48	0.41
1	BICF2P1398229	4099583	0.52	0.61	0.47	0.6	0.68	0.48	0.48	0.41
1	TIGRP2P2771_rs8977945	4116515	0.52	0.61	0.47	0.6	0.68	0.48	0.48	0.41
1	BICF2P637675	4120708	0.52	0.61	0.47	0.6	0.68	0.48	0.48	0.41
1	TIGRP2P2774_rs8786396	4134195	0.52	0.61	0.47	0.6	0.68	0.49	0.49	0.41
1	BICF2G630708391	4141836	0.52	0.61	0.47	0.6	0.68	0.49	0.49	0.41
1	BICF2P1426220	4157111	0.52	0.61	0.47	0.6	0.68	0.49	0.49	0.41
1	BICF2P675305	4172445	0.52	0.61	0.47	0.6	0.68	0.49	0.49	0.41
1	BICF2P675307	4174806	0.52	0.61	0.47	0.6	0.68	0.49	0.49	0.41
1	BICF2P1141510	4195132	0.52	0.61	0.47	0.6	0.68	0.5	0.49	0.41
1	BICF2G630708396	4204443	0.52	0.61	0.47	0.6	0.68	0.5	0.49	0.41
1	BICF2G630708397	4210698	0.4	0.5	0.34	0.53	0.68	0.3	0.28	0.32
1	BICF2P211382	4227095	0.4	0.5	0.34	0.53	0.68	0.3	0.28	0.32
1	chr1_4227658	4227658	0.4	0.5	0.34	0.53	0.68	0.3	0.28	0.32
1	BICF2G630708403	4239459	0.4	0.5	0.34	0.53	0.68	0.3	0.28	0.32
1	BICF2G630708405	4245417	0.4	0.5	0.34	0.53	0.68	0.3	0.28	0.32
1	TIGRP2P2780_rs8499983	4264222	0.41	0.5	0.35	0.53	0.68	0.3	0.28	0.32
1	BICF2G630708412	4272138	0.41	0.5	0.35	0.53	0.68	0.3	0.28	0.32
1	BICF2G630708417	4283592	0.41	0.5	0.35	0.53	0.68	0.3	0.28	0.32
1	BICF2P1283109	4305593	0.41	0.5	0.35	0.53	0.68	0.3	0.28	0.32
1	chr1_4305894	4305894	0.41	0.5	0.35	0.53	0.68	0.3	0.28	0.32
1	BICF2P244730	4312475	0.4	0.49	0.34	0.53	0.67	0.3	0.28	0.31
1	chr1_4320363	4320363	0.4	0.49	0.34	0.53	0.67	0.3	0.28	0.31
1	BICF2P1068642	4346943	0.4	0.49	0.34	0.53	0.67	0.3	0.28	0.31
1	BICF2G630708422	4361401	0.4	0.49	0.34	0.53	0.67	0.3	0.28	0.31
1	BICF2G630708423	4371564	0.4	0.49	0.34	0.53	0.67	0.3	0.28	0.32
1	BICF2G630708424	4390106	0.4	0.49	0.35	0.53	0.67	0.3	0.28	0.32
1	BICF2G630708426	4401517	0.41	0.5	0.35	0.53	0.67	0.3	0.28	0.34
1	BICF2P28788	4410755	0.42	0.51	0.35	0.58	0.76	0.29	0.28	0.33
1	chr1_4419221	4419221	0.42	0.51	0.35	0.58	0.76	0.29	0.28	0.33
1	chr1_4419714	4419714	0.42	0.51	0.35	0.58	0.75	0.29	0.28	0.33
1	chr1_4419786	4419786	0.42	0.51	0.35	0.58	0.75	0.29	0.28	0.33
1	BICF2P590074	4420677	0.42	0.51	0.35	0.58	0.75	0.29	0.28	0.33
1	BICF2P1255280	4426123	0.42	0.51	0.35	0.58	0.75	0.29	0.28	0.33
1	BICF2P193824	4433165	0.42	0.51	0.35	0.58	0.75	0.29	0.28	0.33
1	BICF2P1469700	4450046	0.42	0.51	0.35	0.58	0.75	0.29	0.28	0.33
1	TIGRP2P2790_rs8527730	4459378	0.42	0.51	0.35	0.58	0.75	0.29	0.28	0.33
1	BICF2P922651	4469990	0.42	0.51	0.35	0.58	0.75	0.29	0.28	0.33
1	BICF2P1208544	4475164	0.42	0.51	0.35	0.58	0.75	0.29	0.28	0.33
1	BICF2P636148	4485474	0.42	0.51	0.35	0.58	0.75	0.29	0.28	0.33
1	BICF2P313176	4499421	0.42	0.51	0.35	0.57	0.75	0.29	0.28	0.33
1	TIGRP2P2811_rs8846449	4518959	0.42	0.51	0.35	0.58	0.76	0.29	0.28	0.33
1	TIGRP2P2813_rs8765556	4523008	0.42	0.51	0.35	0.58	0.76	0.29	0.28	0.33
1	BICF2G630708433	4560104	0.42	0.51	0.35	0.58	0.76	0.29	0.28	0.33
1	BICF2P370160	4575316	0.42	0.51	0.35	0.58	0.76	0.29	0.28	0.33
1	BICF2P205074	4581001	0.42	0.51	0.35	0.58	0.76	0.29	0.28	0.33
1	TIGRP2P2820_rs9091359	4590874	0.41	0.51	0.35	0.58	0.76	0.29	0.28	0.33
1	TIGRP2P2822_rs8922524	4600818	0.41	0.51	0.35	0.58	0.76	0.29	0.28	0.33
1	chr1_4606010	4606010	0.41	0.5	0.34	0.57	0.74	0.29	0.28	0.33
1	BICF2P21025	4660213	0.41	0.5	0.34	0.57	0.74	0.29	0.28	0.33
1	chr1_4662909	4662909	0.41	0.49	0.34	0.57	0.74	0.29	0.27	0.33
1	BICF2P659809	4671291	0.41	0.49	0.34	0.57	0.74	0.29	0.27	0.33
1	BICF2P17392	4680550	0.41	0.49	0.34	0.57	0.74	0.29	0.27	0.33
1	BICF2P252167	4700786	0.41	0.49	0.34	0.57	0.74	0.29	0.27	0.33
1	BICF2P487841	4711650	0.41	0.49	0.34	0.57	0.74	0.29	0.27	0.33
1	BICF2P477485	4725113	0.41	0.5	0.34	0.57	0.74	0.29	0.28	0.33
1	TIGRP2P2846_rs8786031	4726836	0.41	0.5	0.34	0.57	0.74	0.29	0.28	0.33
1	BICF2P1297269	4748284	0.41	0.5	0.34	0.57	0.74	0.29	0.28	0.33
1	TIGRP2P2853_rs9056630	4757417	0.3	0.37	0.29	0.37	0.46	0.21	0.2	0.27
1	BICF2S23640275	4764376	0.3	0.37	0.29	0.37	0.46	0.21	0.2	0.27
1	BICF2P1395159	4773552	0.3	0.37	0.29	0.37	0.46	0.21	0.2	0.27
1	BICF2P297634	4793940	0.3	0.37	0.29	0.37	0.46	0.21	0.2	0.27
1	BICF2P409300	4804814	0.3	0.37	0.29	0.37	0.46	0.21	0.2	0.27
1	BICF2P547987	4809432	0.3	0.37	0.29	0.37	0.46	0.21	0.2	0.27
1	BICF2G630708438	4820578	0.3	0.37	0.29	0.37	0.46	0.21	0.2	0.27
1	chr1_4835799	4835799	0.3	0.37	0.29	0.37	0.46	0.21	0.2	0.27
1	TIGRP2P2869_rs8779374	4836401	0.3	0.37	0.29	0.37	0.46	0.21	0.2	0.27
1	TIGRP2P2872_rs9084445	4847388	0.3	0.37	0.29	0.37	0.46	0.21	0.2	0.27
1	BICF2P629022	4858799	0.54	0.71	0.45	0.7	0.87	0.35	0.32	0.43
1	BICF2P146323	4878941	0.54	0.72	0.45	0.7	0.87	0.35	0.32	0.43
1	BICF2P931405	4886951	0.54	0.72	0.45	0.7	0.87	0.35	0.32	0.43
1	BICF2P572263	4893108	0.54	0.72	0.45	0.7	0.87	0.35	0.32	0.43
1	chr1_4893453	4893453	0.54	0.72	0.45	0.7	0.87	0.35	0.32	0.43
1	BICF2P1275198	4901016	0.54	0.72	0.45	0.7	0.87	0.35	0.32	0.43
1	BICF2S2339476	4911941	0.54	0.72	0.45	0.71	0.87	0.35	0.32	0.43
1	BICF2P371264	4913657	0.54	0.72	0.45	0.71	0.87	0.35	0.32	0.43
1	BICF2P1070937	4914914	0.54	0.72	0.45	0.71	0.87	0.35	0.32	0.43
1	chr1_4915001	4915001	0.54	0.72	0.45	0.71	0.87	0.35	0.32	0.43
1	BICF2P1031026	4928973	0.54	0.72	0.45	0.71	0.87	0.35	0.32	0.43
1	chr1_4931180	4931180	0.54	0.72	0.45	0.71	0.87	0.35	0.32	0.43
1	BICF2G630708462	4942312	0.54	0.72	0.45	0.71	0.87	0.35	0.32	0.43
1	BICF2G630708467	4951927	0.54	0.72	0.45	0.71	0.87	0.35	0.32	0.43
1	TIGRP2P2903_rs9014550	4957252	0.54	0.72	0.45	0.71	0.88	0.35	0.32	0.43
1	BICF2P900574	4973985	0.54	0.72	0.45	0.71	0.88	0.35	0.32	0.43
1	chr1_4974870	4974870	0.54	0.72	0.45	0.71	0.88	0.35	0.32	0.43
1	TIGRP2P2911_rs8936096	4979308	0.54	0.72	0.45	0.71	0.88	0.35	0.32	0.43
1	BICF2G630708495	4985698	0.54	0.73	0.45	0.71	0.88	0.35	0.32	0.43
1	BICF2G630708548	5006108	0.54	0.73	0.45	0.71	0.88	0.35	0.32	0.43
1	BICF2G630708568	5013851	0.54	0.73	0.45	0.71	0.88	0.35	0.32	0.43
1	BICF2G630708570	5016106	0.54	0.73	0.45	0.71	0.88	0.35	0.32	0.43
1	BICF2G630708586	5026727	0.54	0.73	0.45	0.71	0.88	0.35	0.32	0.43
1	TIGRP2P2919_rs8606614	5029025	0.54	0.73	0.45	0.71	0.88	0.35	0.32	0.43
1	chr1_5029107	5029107	0.54	0.73	0.45	0.71	0.89	0.35	0.32	0.43
1	chr1_5030287	5030287	0.54	0.73	0.45	0.71	0.89	0.35	0.32	0.43
1	BICF2S2443809	5032877	0.54	0.73	0.45	0.71	0.89	0.35	0.32	0.43
1	BICF2G630708598	5044074	0.54	0.73	0.45	0.71	0.89	0.35	0.32	0.43
1	BICF2S23423243	5059152	0.54	0.73	0.45	0.71	0.89	0.35	0.32	0.43
1	BICF2G630708623	5066599	0.54	0.73	0.45	0.71	0.89	0.35	0.32	0.43
1	BICF2G630708633	5073833	0.54	0.73	0.45	0.72	0.89	0.35	0.32	0.43
1	BICF2G630708647	5091966	0.54	0.73	0.45	0.72	0.89	0.35	0.33	0.43
1	BICF2G630708656	5094664	0.54	0.73	0.45	0.72	0.89	0.35	0.33	0.43
1	BICF2G630708685	5109742	0.54	0.73	0.45	0.72	0.89	0.35	0.33	0.42
1	BICF2P934097	5128753	0.54	0.73	0.45	0.72	0.89	0.35	0.33	0.42
1	BICF2P1405933	5141525	0.54	0.73	0.45	0.72	0.89	0.35	0.33	0.42
1	BICF2P589273	5154841	0.54	0.73	0.45	0.72	0.89	0.35	0.33	0.42
1	BICF2P1002529	5156662	0.54	0.73	0.45	0.72	0.89	0.35	0.33	0.42
1	BICF2P1244955	5159885	0.54	0.73	0.45	0.72	0.89	0.35	0.33	0.42
1	BICF2G630708690	5169418	0.54	0.73	0.45	0.72	0.89	0.35	0.33	0.42
1	BICF2P607260	5196785	0.54	0.73	0.45	0.72	0.89	0.35	0.33	0.42
1	TIGRP2P2953_rs9123276	5198813	0.54	0.73	0.45	0.72	0.89	0.35	0.33	0.42
1	TIGRP2P2955_rs8986818	5211086	0.54	0.73	0.45	0.72	0.89	0.35	0.33	0.42
1	BICF2P123491	5226059	0.54	0.73	0.45	0.72	0.89	0.35	0.33	0.42
1	TIGRP2P2962_rs8537173	5244422	0.54	0.73	0.45	0.72	0.89	0.35	0.33	0.42
1	TIGRP2P2964_rs9157697	5257306	0.54	0.73	0.45	0.72	0.89	0.35	0.32	0.41
1	TIGRP2P2975_rs9102742	5287987	0.54	0.73	0.45	0.72	0.89	0.35	0.32	0.41
1	BICF2P369261	5288133	0.54	0.73	0.45	0.72	0.89	0.35	0.32	0.41
1	TIGRP2P2985_rs9123662	5310127	0.54	0.73	0.45	0.72	0.89	0.35	0.32	0.41
1	TIGRP2P2986_rs9000637	5323473	0.54	0.73	0.45	0.72	0.89	0.35	0.32	0.41
1	TIGRP2P2987_rs9029815	5325340	0.54	0.73	0.45	0.72	0.89	0.35	0.32	0.41
1	BICF2P166510	5344916	0.54	0.73	0.45	0.72	0.89	0.35	0.32	0.41
1	BICF2S23650932	5355930	0.54	0.73	0.45	0.72	0.89	0.34	0.32	0.41
1	BICF2G630708702	5361620	0.54	0.73	0.45	0.72	0.89	0.34	0.32	0.41
1	BICF2P1191617	5394934	0.54	0.73	0.45	0.72	0.9	0.34	0.32	0.41
1	BICF2P1437031	5409586	0.54	0.73	0.45	0.72	0.9	0.34	0.32	0.41
1	TIGRP2P3063_rs9092981	5420526	0.54	0.73	0.45	0.72	0.9	0.35	0.32	0.41
1	BICF2P392799	5420699	0.54	0.73	0.45	0.72	0.9	0.35	0.32	0.41
1	BICF2P1197476	5432113	0.54	0.73	0.45	0.72	0.9	0.35	0.32	0.41
1	BICF2S23010713	5441353	0.54	0.73	0.45	0.72	0.9	0.35	0.32	0.41
1	BICF2P1000997	5452889	0.54	0.73	0.45	0.72	0.9	0.35	0.32	0.41
1	BICF2S23018913	5471709	0.54	0.73	0.45	0.72	0.9	0.35	0.32	0.41
1	BICF2S23649906	5477202	0.54	0.73	0.45	0.72	0.9	0.35	0.32	0.41
1	BICF2P1170347	5486246	0.54	0.73	0.45	0.72	0.9	0.35	0.32	0.41
1	BICF2G630708719	5497533	0.54	0.73	0.45	0.72	0.9	0.35	0.32	0.41
1	BICF2P1290808	5511825	0.54	0.73	0.45	0.72	0.9	0.35	0.32	0.42
1	TIGRP2P3107_rs9178643	5523125	0.54	0.73	0.45	0.72	0.9	0.35	0.32	0.42
1	BICF2P261197	5538856	0.54	0.73	0.45	0.72	0.9	0.35	0.32	0.42
1	TIGRP2P3119_rs8958362	5547867	0.54	0.73	0.45	0.72	0.9	0.35	0.32	0.42
1	BICF2G630708731	5561736	0.54	0.73	0.45	0.72	0.9	0.35	0.32	0.42
1	BICF2P981825	5568287	0.54	0.73	0.45	0.72	0.9	0.35	0.32	0.42
1	BICF2S23321919	5579289	0.54	0.73	0.45	0.72	0.9	0.35	0.33	0.42
1	BICF2G630708743	5589651	0.54	0.73	0.45	0.72	0.9	0.35	0.33	0.42
1	BICF2G630708759	5600922	0.54	0.73	0.45	0.72	0.9	0.35	0.33	0.42
1	BICF2P1435982	5619955	0.54	0.73	0.45	0.72	0.9	0.35	0.33	0.42
1	BICF2P501260	5624782	0.54	0.73	0.45	0.72	0.9	0.35	0.33	0.42
1	BICF2G630708800	5641678	0.54	0.73	0.45	0.72	0.9	0.35	0.33	0.42
1	BICF2G630708810	5648072	0.54	0.73	0.45	0.72	0.9	0.35	0.33	0.42
1	BICF2G630708857	5669524	0.54	0.73	0.46	0.72	0.9	0.35	0.33	0.42
1	BICF2G630708864	5673842	0.54	0.73	0.46	0.72	0.9	0.35	0.32	0.42
1	BICF2G630708903	5693910	0.54	0.73	0.46	0.72	0.9	0.35	0.32	0.42
1	BICF2P1391960	5708287	0.54	0.74	0.46	0.72	0.9	0.35	0.32	0.42
1	BICF2P639682	5721194	0.54	0.74	0.46	0.72	0.9	0.35	0.32	0.42
1	BICF2G630708914	5746980	0.54	0.74	0.46	0.72	0.9	0.35	0.32	0.42
1	TIGRP2P3174_rs8880071	5748787	0.54	0.74	0.46	0.72	0.9	0.35	0.32	0.42
1	BICF2P700139	5768605	0.54	0.74	0.46	0.72	0.9	0.35	0.32	0.42
1	BICF2S2295154	5779816	0.54	0.74	0.46	0.72	0.9	0.35	0.32	0.42
1	BICF2P916853	5786011	0.54	0.74	0.46	0.72	0.9	0.35	0.32	0.42
1	BICF2P191726	5795837	0.54	0.74	0.46	0.72	0.9	0.35	0.32	0.42
1	BICF2P103696	5808242	0.54	0.74	0.46	0.72	0.9	0.35	0.32	0.42
1	BICF2P142733	5818706	0.54	0.74	0.46	0.72	0.9	0.35	0.32	0.42
1	BICF2S22948201	5837420	0.55	0.74	0.46	0.72	0.9	0.35	0.32	0.42
1	BICF2S23247539	5844519	0.55	0.74	0.46	0.72	0.9	0.35	0.32	0.42
1	BICF2S22924252	5859958	0.55	0.74	0.46	0.72	0.9	0.35	0.32	0.42
1	BICF2G630708925	5872563	0.55	0.74	0.46	0.72	0.9	0.35	0.32	0.42
1	BICF2P550202	5888805	0.54	0.73	0.46	0.72	0.89	0.35	0.32	0.42
1	BICF2G630708927	5904408	0.54	0.73	0.46	0.72	0.89	0.35	0.32	0.42
1	BICF2G630708932	5923888	0.54	0.73	0.46	0.72	0.89	0.35	0.32	0.42
1	BICF2S2455096	5938873	0.43	0.53	0.35	0.61	0.8	0.3	0.28	0.32
1	chr1_5940131	5940131	0.43	0.53	0.35	0.61	0.8	0.3	0.28	0.32
1	chr1_5945645	5945645	0.43	0.53	0.35	0.61	0.81	0.3	0.28	0.32
1	BICF2P239737	5948325	0.43	0.53	0.35	0.61	0.81	0.3	0.28	0.32
1	chr1_5962470	5962470	0.43	0.53	0.35	0.61	0.81	0.3	0.28	0.32
1	chr1_5970092	5970092	0.43	0.53	0.35	0.61	0.81	0.3	0.28	0.32
1	BICF2P616849	5971077	0.43	0.53	0.35	0.61	0.81	0.3	0.28	0.32
1	BICF2S22934599	6003372	0.43	0.53	0.35	0.61	0.81	0.3	0.28	0.32
1	BICF2S23626182	6020825	0.43	0.53	0.35	0.61	0.81	0.3	0.28	0.32
1	BICF2G630708937	6028468	0.43	0.53	0.35	0.61	0.81	0.3	0.28	0.32
1	BICF2G630708939	6040509	0.43	0.53	0.35	0.61	0.81	0.3	0.28	0.32
1	BICF2G630708947	6052112	0.43	0.53	0.35	0.61	0.81	0.3	0.28	0.32
1	BICF2G630708972	6069505	0.43	0.53	0.35	0.61	0.81	0.3	0.28	0.32
1	BICF2G630708979	6073118	0.43	0.53	0.35	0.61	0.81	0.3	0.28	0.32
1	BICF2G630708983	6083059	0.43	0.53	0.35	0.61	0.81	0.3	0.28	0.32
1	BICF2G630709003	6096061	0.43	0.53	0.35	0.61	0.81	0.3	0.28	0.32
1	BICF2G630709018	6107781	0.43	0.53	0.35	0.61	0.81	0.3	0.28	0.32
1	BICF2G630709032	6122576	0.43	0.53	0.35	0.61	0.81	0.3	0.28	0.32
1	BICF2G630709037	6128352	0.43	0.53	0.36	0.61	0.81	0.3	0.29	0.32
1	BICF2S23426245	6139857	0.43	0.53	0.36	0.61	0.81	0.3	0.29	0.32
1	BICF2G630709054	6154774	0.43	0.53	0.36	0.61	0.81	0.3	0.29	0.32
1	BICF2S23328319	6162357	0.43	0.53	0.36	0.61	0.81	0.3	0.29	0.32
1	BICF2G630709073	6175472	0.43	0.53	0.36	0.61	0.81	0.3	0.29	0.32
1	BICF2G630709089	6188790	0.43	0.53	0.36	0.61	0.81	0.3	0.29	0.32
1	BICF2G630709098	6198709	0.42	0.53	0.35	0.61	0.81	0.29	0.27	0.3
1	BICF2P1178165	6209485	0.42	0.53	0.35	0.61	0.81	0.29	0.27	0.3
1	BICF2G630709129	6218800	0.42	0.53	0.35	0.61	0.81	0.29	0.27	0.3
1	BICF2G630709132	6224919	0.42	0.53	0.35	0.61	0.81	0.29	0.27	0.3
1	BICF2G630709141	6232866	0.42	0.53	0.35	0.61	0.81	0.29	0.27	0.3
1	BICF2G630709156	6249527	0.42	0.53	0.35	0.61	0.81	0.29	0.27	0.3
1	BICF2G630709159	6263554	0.42	0.54	0.35	0.61	0.81	0.29	0.27	0.31
1	BICF2G630709168	6271129	0.42	0.53	0.35	0.61	0.81	0.29	0.27	0.3
1	BICF2P1386889	6283052	0.42	0.53	0.35	0.61	0.81	0.29	0.27	0.3
1	BICF2G630709186	6297308	0.39	0.51	0.33	0.52	0.66	0.29	0.27	0.29
1	BICF2G630709207	6304660	0.39	0.51	0.33	0.52	0.66	0.29	0.27	0.29
1	BICF2G630709224	6315377	0.39	0.51	0.33	0.52	0.66	0.29	0.27	0.29
1	BICF2G630709237	6352738	0.39	0.51	0.33	0.52	0.66	0.29	0.27	0.29
1	BICF2G630709239	6358902	0.39	0.51	0.33	0.53	0.66	0.29	0.27	0.29
1	BICF2G630709270	6379490	0.4	0.51	0.33	0.53	0.66	0.29	0.28	0.29
1	BICF2G630709271	6382543	0.4	0.51	0.33	0.53	0.66	0.29	0.28	0.29
1	BICF2P695321	6395704	0.4	0.51	0.33	0.53	0.66	0.29	0.28	0.29
1	BICF2S22920299	6405159	0.4	0.51	0.33	0.53	0.66	0.3	0.29	0.3
1	TIGRP2P3185_rs8939223	6418934	0.4	0.51	0.33	0.53	0.66	0.3	0.29	0.3
1	BICF2S23238022	6427277	0.4	0.51	0.33	0.53	0.66	0.3	0.29	0.3
1	BICF2G630709295	6447040	0.4	0.51	0.33	0.53	0.66	0.3	0.29	0.3
1	BICF2G630709312	6453921	0.4	0.51	0.33	0.53	0.66	0.3	0.29	0.3
1	BICF2G630709354	6465949	0.4	0.51	0.33	0.53	0.66	0.3	0.29	0.3
1	BICF2G630709364	6474333	0.4	0.51	0.33	0.53	0.66	0.3	0.29	0.3
1	BICF2G630709388	6489993	0.4	0.51	0.33	0.53	0.66	0.3	0.29	0.3
1	BICF2G630709415	6496411	0.4	0.51	0.33	0.53	0.66	0.3	0.29	0.3
1	BICF2G630709424	6512438	0.4	0.51	0.33	0.53	0.66	0.3	0.29	0.3
1	BICF2G630709429	6520082	0.4	0.51	0.33	0.53	0.66	0.3	0.29	0.3
1	BICF2P351258	6539253	0.4	0.51	0.33	0.53	0.66	0.3	0.29	0.3
1	BICF2S23051653	6551416	0.4	0.51	0.33	0.53	0.66	0.3	0.29	0.3
1	BICF2G630709448	6554263	0.4	0.51	0.33	0.53	0.66	0.3	0.29	0.3
1	BICF2G630709459	6567658	0.4	0.51	0.33	0.53	0.66	0.3	0.29	0.3
1	BICF2P106739	6581162	0.4	0.51	0.33	0.53	0.66	0.3	0.29	0.3
1	BICF2G630709466	6594954	0.4	0.51	0.33	0.53	0.66	0.3	0.29	0.3
1	BICF2P301383	6613794	0.4	0.51	0.33	0.53	0.66	0.3	0.29	0.3
1	BICF2P341516	6627776	0.4	0.51	0.33	0.53	0.66	0.3	0.29	0.3
1	BICF2P634226	6636016	0.4	0.51	0.33	0.53	0.66	0.3	0.29	0.3
1	BICF2S2419359	6648634	0.4	0.51	0.33	0.53	0.66	0.3	0.29	0.3
1	BICF2S23644235	6668248	0.4	0.51	0.33	0.53	0.66	0.3	0.29	0.3
1	BICF2P664793	6675256	0.38	0.5	0.31	0.52	0.66	0.28	0.27	0.27
1	BICF2G630709471	6684616	0.38	0.5	0.31	0.52	0.66	0.28	0.27	0.27
1	BICF2P984968	6693398	0.38	0.5	0.31	0.52	0.66	0.28	0.27	0.27
1	BICF2S22959180	6710663	0.38	0.5	0.31	0.52	0.66	0.28	0.27	0.27
1	BICF2P219758	6721693	0.38	0.5	0.31	0.52	0.66	0.28	0.27	0.27
1	BICF2P637832	6736449	0.38	0.5	0.31	0.52	0.66	0.28	0.27	0.27
1	BICF2S2341214	6737483	0.38	0.5	0.31	0.52	0.66	0.28	0.27	0.27
1	BICF2P316060	6754798	0.38	0.5	0.31	0.52	0.66	0.28	0.27	0.27
1	BICF2P370100	6787592	0.38	0.5	0.31	0.51	0.65	0.28	0.27	0.27
1	BICF2S23111960	6797293	0.39	0.5	0.31	0.51	0.65	0.29	0.27	0.27
1	BICF2P249364	6814090	0.39	0.5	0.31	0.51	0.65	0.29	0.27	0.27
1	BICF2G630709473	6825957	0.39	0.5	0.31	0.51	0.65	0.29	0.27	0.27
1	chr1_6843827	6843827	0.39	0.5	0.31	0.51	0.65	0.29	0.28	0.27
1	chr1_6843854	6843854	0.39	0.5	0.31	0.52	0.65	0.29	0.28	0.28
1	BICF2G630709489	6844921	0.39	0.5	0.31	0.52	0.65	0.29	0.28	0.28
1	BICF2G630709492	6855643	0.39	0.5	0.31	0.52	0.65	0.29	0.28	0.28
1	BICF2G630709495	6865364	0.39	0.5	0.31	0.52	0.65	0.29	0.28	0.28
1	BICF2G630709499	6879261	0.39	0.5	0.31	0.52	0.65	0.29	0.28	0.28
1	BICF2G630709507	6892064	0.39	0.5	0.31	0.52	0.65	0.29	0.28	0.28
1	BICF2G630709519	6899092	0.39	0.5	0.31	0.52	0.65	0.29	0.28	0.28
1	BICF2S23628196	6913015	0.39	0.5	0.31	0.52	0.65	0.29	0.28	0.28
1	BICF2G630709527	6932755	0.39	0.5	0.31	0.52	0.65	0.29	0.28	0.28
1	BICF2G630709528	6955258	0.39	0.51	0.31	0.52	0.65	0.29	0.28	0.28
1	BICF2G630709529	6963978	0.39	0.51	0.31	0.52	0.65	0.29	0.28	0.27
1	BICF2S2459826	6996338	0.39	0.5	0.31	0.52	0.65	0.29	0.28	0.27
1	BICF2S23138952	7020134	0.39	0.5	0.31	0.52	0.65	0.29	0.28	0.27
1	BICF2G630709551	7037523	0.39	0.5	0.31	0.52	0.65	0.29	0.28	0.27
1	BICF2G630709573	7050340	0.39	0.5	0.31	0.52	0.65	0.29	0.28	0.27
1	BICF2S23316675	7075191	0.39	0.5	0.31	0.52	0.65	0.29	0.28	0.27
1	chr1_7086401	7086401	0.39	0.5	0.31	0.52	0.65	0.29	0.28	0.27
1	chr1_7106674	7106674	0.39	0.5	0.31	0.52	0.66	0.29	0.28	0.27
1	chr1_7116145	7116145	0.39	0.5	0.31	0.52	0.66	0.29	0.28	0.27
1	BICF2P390418	7120180	0.38	0.5	0.31	0.51	0.65	0.29	0.28	0.27
1	chr1_7123701	7123701	0.39	0.5	0.31	0.52	0.65	0.29	0.28	0.27
1	BICF2G630709598	7138274	0.39	0.5	0.31	0.52	0.65	0.29	0.28	0.27
1	BICF2S23321805	7143332	0.38	0.5	0.31	0.51	0.65	0.29	0.28	0.27
1	G8f60S185	7175735	0.38	0.5	0.31	0.51	0.65	0.29	0.28	0.27
1	chr1_7183494	7183494	0.39	0.5	0.31	0.52	0.65	0.29	0.28	0.27
1	chr1_7200965	7200965	0.39	0.51	0.31	0.52	0.65	0.29	0.28	0.27
1	BICF2P432048	7203173	0.39	0.51	0.31	0.52	0.65	0.29	0.28	0.27
1	BICF2P446257	7221689	0.39	0.51	0.31	0.52	0.65	0.29	0.28	0.27
1	chr1_7230151	7230151	0.39	0.51	0.31	0.52	0.65	0.29	0.28	0.27
1	chr1_7240254	7240254	0.39	0.51	0.31	0.52	0.65	0.29	0.28	0.27
1	chr1_7255361	7255361	0.39	0.51	0.31	0.52	0.65	0.29	0.28	0.27
1	G9f34S190	7258510	0.39	0.51	0.31	0.52	0.65	0.29	0.28	0.27
1	BICF2G630709606	7281243	0.39	0.51	0.31	0.52	0.65	0.29	0.28	0.27
1	chr1_7286537	7286537	0.39	0.51	0.31	0.52	0.65	0.29	0.28	0.27
1	chr1_7293039	7293039	0.39	0.51	0.31	0.52	0.65	0.29	0.28	0.27
1	chr1_7317241	7317241	0.39	0.51	0.31	0.52	0.65	0.29	0.28	0.27
1	BICF2G630709608	7336711	0.39	0.51	0.31	0.52	0.65	0.29	0.28	0.27
1	BICF2S24311805	7337586	0.39	0.51	0.31	0.52	0.65	0.28	0.28	0.27
1	chr1_7348868	7348868	0.39	0.51	0.31	0.52	0.65	0.28	0.28	0.27
1	chr1_7358282	7358282	0.39	0.51	0.31	0.52	0.65	0.28	0.28	0.27
1	BICF2G630709610	7363714	0.39	0.51	0.31	0.52	0.65	0.28	0.28	0.27
1	BICF2P211596	7374483	0.39	0.51	0.31	0.52	0.65	0.28	0.28	0.27
1	BICF2P1043412	7390231	0.39	0.51	0.31	0.52	0.65	0.28	0.28	0.27
1	BICF2P135020	7393642	0.39	0.51	0.31	0.52	0.65	0.28	0.28	0.27
1	BICF2G630709612	7421527	0.39	0.51	0.31	0.52	0.65	0.29	0.28	0.27
1	G10f28S352	7449283	0.39	0.51	0.31	0.52	0.65	0.29	0.28	0.27
1	BICF2P165299	7471568	0.39	0.51	0.31	0.52	0.65	0.28	0.28	0.27
1	BICF2G630709614	7482135	0.39	0.51	0.31	0.52	0.65	0.28	0.28	0.27
1	BICF2G630709643	7492577	0.39	0.51	0.31	0.52	0.65	0.28	0.28	0.27
1	TIGRP2P7617_rs8786139	7505400	0.39	0.51	0.31	0.52	0.65	0.28	0.28	0.27
1	BICF2G630709680	7513442	0.39	0.51	0.31	0.52	0.66	0.28	0.28	0.27
1	BICF2G630709694	7520149	0.39	0.51	0.31	0.52	0.66	0.28	0.28	0.27
1	BICF2G630709740	7551941	0.39	0.51	0.31	0.52	0.66	0.28	0.28	0.27
1	BICF2G630709745	7554163	0.39	0.51	0.31	0.52	0.66	0.28	0.28	0.27
1	BICF2P1254836	7571195	0.39	0.51	0.31	0.52	0.66	0.28	0.28	0.27
1	BICF2P1453557	7578528	0.39	0.51	0.31	0.52	0.66	0.28	0.28	0.27
1	BICF2P1062287	7591982	0.39	0.51	0.31	0.52	0.66	0.28	0.28	0.27
1	TIGRP2P7630_rs8762847	7600239	0.39	0.51	0.31	0.52	0.66	0.28	0.28	0.27
1	BICF2S23543570	7618214	0.39	0.51	0.31	0.52	0.66	0.28	0.28	0.27
1	BICF2G630709757	7635258	0.38	0.51	0.31	0.52	0.66	0.27	0.26	0.26
1	BICF2S2415988	7656914	0.38	0.51	0.31	0.52	0.66	0.27	0.26	0.26
1	BICF2G630709759	7657707	0.38	0.51	0.31	0.52	0.66	0.27	0.26	0.26
1	BICF2P126906	7669623	0.38	0.51	0.31	0.52	0.66	0.27	0.26	0.26
1	BICF2G630709761	7698737	0.38	0.51	0.31	0.52	0.66	0.27	0.26	0.26
1	BICF2P799026	7707189	0.38	0.51	0.31	0.52	0.66	0.27	0.26	0.26
1	BICF2P772650	7720714	0.38	0.51	0.31	0.52	0.66	0.27	0.26	0.26
1	BICF2P151356	7729393	0.38	0.51	0.31	0.52	0.66	0.27	0.26	0.26
1	BICF2P649174	7740189	0.38	0.51	0.31	0.52	0.66	0.27	0.26	0.26
1	BICF2G630709769	7769386	0.38	0.51	0.31	0.52	0.66	0.27	0.26	0.26
1	BICF2G630709791	7785677	0.38	0.51	0.31	0.52	0.66	0.27	0.26	0.26
1	BICF2P650447	7796513	0.38	0.51	0.31	0.52	0.66	0.27	0.26	0.26
1	TIGRP2P7647_rs8616698	7813710	0.38	0.51	0.31	0.53	0.66	0.27	0.26	0.26
1	TIGRP2P7659_rs8795592	7820887	0.38	0.51	0.31	0.52	0.66	0.27	0.26	0.26
1	BICF2P657448	7831853	0.38	0.51	0.31	0.52	0.66	0.27	0.26	0.26
1	BICF2P970266	7838613	0.38	0.51	0.31	0.52	0.66	0.27	0.26	0.26
1	BICF2P1147267	7844779	0.38	0.51	0.31	0.52	0.66	0.27	0.26	0.26
1	TIGRP2P7695_rs9059427	7864196	0.38	0.51	0.31	0.52	0.66	0.27	0.26	0.25
1	BICF2P1339554	7865281	0.38	0.51	0.3	0.52	0.66	0.27	0.26	0.25
1	BICF2G630709805	7890465	0.38	0.51	0.3	0.52	0.66	0.27	0.26	0.25
1	BICF2G630709810	7898583	0.38	0.51	0.3	0.52	0.66	0.27	0.26	0.25
1	BICF2G630709825	7909532	0.38	0.51	0.31	0.52	0.66	0.27	0.26	0.25
1	BICF2G630709833	7915508	0.38	0.5	0.31	0.52	0.66	0.27	0.26	0.25
1	BICF2G630709842	7925031	0.38	0.5	0.31	0.52	0.66	0.27	0.26	0.25
1	chr1_7926268	7926268	0.38	0.5	0.31	0.52	0.66	0.27	0.26	0.25
1	chr1_7926703	7926703	0.38	0.5	0.3	0.52	0.66	0.27	0.26	0.25
1	BICF2G630709860	7935005	0.37	0.49	0.3	0.52	0.66	0.27	0.26	0.25
1	BICF2P555245	7960539	0.37	0.49	0.3	0.52	0.66	0.27	0.26	0.25
1	BICF2P555243	7960988	0.33	0.48	0.2	0.48	0.65	0.21	0.21	0.18
1	BICF2G630709868	7969723	0.32	0.48	0.2	0.48	0.65	0.21	0.21	0.18
1	TIGRP2P7756_rs9025801	7979763	0.32	0.48	0.2	0.48	0.65	0.21	0.21	0.18
1	BICF2P533944	7979804	0.33	0.48	0.2	0.48	0.65	0.23	0.23	0.19
1	BICF2G630709873	8001795	0.33	0.48	0.2	0.48	0.65	0.23	0.23	0.19
1	BICF2P18236	8007051	0.33	0.48	0.2	0.48	0.65	0.23	0.23	0.19
1	BICF2G630709904	8022725	0.33	0.48	0.2	0.48	0.65	0.23	0.23	0.19
1	BICF2G630709926	8032855	0.33	0.48	0.19	0.48	0.65	0.24	0.23	0.18
1	BICF2G630709937	8044418	0.33	0.48	0.19	0.48	0.65	0.24	0.23	0.18
1	TIGRP2P7766_rs9177075	8048010	0.33	0.48	0.19	0.48	0.65	0.24	0.23	0.18
1	BICF2S23444329	8054483	0.33	0.48	0.19	0.48	0.65	0.24	0.23	0.18
1	TIGRP2P7768_rs9243118	8060534	0.33	0.48	0.19	0.48	0.65	0.24	0.23	0.18
1	BICF2S2337757	8073090	0.33	0.48	0.19	0.48	0.65	0.24	0.23	0.18
1	BICF2S23742583	8084756	0.33	0.48	0.19	0.48	0.65	0.24	0.23	0.18
1	BICF2G630709989	8095387	0.33	0.48	0.19	0.48	0.65	0.24	0.23	0.18
1	BICF2G630710011	8111989	0.33	0.48	0.19	0.48	0.65	0.24	0.23	0.18
1	BICF2P1068759	8143422	0.33	0.48	0.19	0.48	0.65	0.24	0.23	0.18
1	BICF2P617581	8161870	0.33	0.48	0.19	0.48	0.65	0.24	0.23	0.18
1	BICF2G630710036	8165086	0.33	0.48	0.19	0.48	0.65	0.24	0.23	0.18
1	BICF2G630710043	8206602	0.33	0.48	0.19	0.48	0.65	0.24	0.23	0.18
1	TIGRP2P7812_rs9060535	8229814	0.33	0.48	0.19	0.48	0.65	0.24	0.24	0.18
1	BICF2P785250	8235680	0.33	0.48	0.19	0.48	0.65	0.24	0.24	0.18
1	BICF2P1131131	8253421	0.33	0.48	0.19	0.47	0.65	0.24	0.24	0.18
1	BICF2G630710048	8268652	0.33	0.48	0.19	0.47	0.65	0.24	0.24	0.18
1	BICF2G630710049	8280193	0.33	0.48	0.19	0.47	0.65	0.24	0.24	0.18
1	chr1_8288009	8288009	0.33	0.48	0.19	0.47	0.65	0.24	0.24	0.18
1	BICF2P1430778	8291123	0.33	0.48	0.19	0.48	0.65	0.24	0.23	0.18
1	BICF2P1162469	8309179	0.33	0.48	0.19	0.48	0.65	0.24	0.23	0.18
1	BICF2G630710050	8321430	0.33	0.48	0.19	0.48	0.65	0.24	0.23	0.18
1	chr1_8323480	8323480	0.33	0.48	0.19	0.48	0.65	0.24	0.24	0.18
1	chr1_8323998	8323998	0.33	0.48	0.19	0.48	0.65	0.24	0.24	0.18
1	chr1_8324267	8324267	0.33	0.48	0.19	0.48	0.65	0.24	0.24	0.18
1	BICF2P1213203	8328959	0.33	0.48	0.19	0.48	0.65	0.24	0.24	0.18
1	BICF2P954170	8337429	0.33	0.48	0.19	0.48	0.65	0.24	0.24	0.18
1	BICF2G630710064	8352934	0.33	0.48	0.19	0.48	0.65	0.24	0.24	0.18
1	TIGRP2P7835_rs8513842	8369669	0.33	0.48	0.19	0.48	0.65	0.24	0.24	0.18
1	TIGRP2P7837_rs8513845	8371377	0.33	0.48	0.19	0.48	0.65	0.24	0.24	0.18
1	BICF2P332231	8374502	0.33	0.48	0.19	0.48	0.65	0.24	0.24	0.18
1	TIGRP2P7842_rs9090892	8390379	0.33	0.48	0.19	0.48	0.65	0.24	0.24	0.18
1	TIGRP2P7844_rs8971131	8394376	0.33	0.48	0.19	0.48	0.65	0.24	0.24	0.18
1	BICF2G630710100	8411036	0.33	0.48	0.19	0.48	0.65	0.24	0.24	0.18
1	BICF2P290232	8422947	0.33	0.48	0.2	0.48	0.65	0.24	0.24	0.18
1	BICF2S2361515	8430205	0.33	0.48	0.2	0.48	0.65	0.24	0.24	0.18
1	BICF2G630710102	8443239	0.33	0.48	0.2	0.48	0.65	0.24	0.24	0.18
1	BICF2G630710121	8455231	0.33	0.48	0.2	0.48	0.65	0.24	0.24	0.18
1	BICF2G630710133	8463865	0.33	0.48	0.2	0.48	0.65	0.24	0.24	0.18
1	TIGRP2P7862_rs8910487	8477203	0.33	0.48	0.2	0.48	0.65	0.24	0.24	0.18
1	BICF2G630710183	8486192	0.33	0.48	0.2	0.48	0.65	0.24	0.24	0.18
1	BICF2G630710210	8497677	0.33	0.48	0.2	0.48	0.65	0.24	0.24	0.18
1	BICF2G630710243	8514900	0.33	0.48	0.2	0.48	0.65	0.24	0.24	0.18
1	BICF2P997453	8522934	0.33	0.48	0.2	0.48	0.65	0.24	0.24	0.18
1	BICF2G630710247	8532697	0.33	0.48	0.2	0.48	0.65	0.24	0.24	0.18
1	BICF2S23227425	8546882	0.33	0.48	0.2	0.48	0.65	0.24	0.24	0.18
1	BICF2G630710270	8561857	0.33	0.48	0.2	0.48	0.65	0.24	0.24	0.18
1	BICF2G630710286	8573470	0.33	0.48	0.2	0.48	0.65	0.24	0.24	0.19
1	BICF2G630710327	8595207	0.33	0.48	0.2	0.48	0.65	0.24	0.24	0.19
1	BICF2P230315	8604276	0.33	0.48	0.2	0.48	0.65	0.24	0.24	0.18
1	BICF2G630710345	8613543	0.33	0.48	0.2	0.48	0.65	0.24	0.24	0.18
1	BICF2G630710368	8630247	0.33	0.48	0.2	0.49	0.67	0.24	0.24	0.18
1	BICF2G630710409	8647033	0.33	0.48	0.2	0.49	0.67	0.24	0.24	0.18
1	BICF2G630710410	8647955	0.33	0.48	0.2	0.48	0.67	0.24	0.24	0.18
1	BICF2P801590	8679834	0.33	0.48	0.2	0.48	0.67	0.24	0.24	0.18
1	BICF2P1476	8697663	0.33	0.48	0.2	0.48	0.67	0.24	0.24	0.18
1	BICF2G630710467	8711821	0.33	0.48	0.2	0.48	0.67	0.24	0.24	0.18
1	BICF2G630710480	8717703	0.33	0.48	0.2	0.48	0.67	0.24	0.24	0.18
1	BICF2G630710495	8728624	0.33	0.48	0.2	0.48	0.67	0.24	0.24	0.18
1	BICF2S23321456	8746315	0.33	0.48	0.2	0.48	0.67	0.24	0.24	0.18
1	BICF2G630710527	8751574	0.33	0.48	0.2	0.48	0.67	0.24	0.24	0.18
1	BICF2G630710545	8762788	0.33	0.48	0.2	0.48	0.67	0.24	0.24	0.18
1	BICF2G630710563	8775014	0.33	0.48	0.2	0.48	0.67	0.24	0.24	0.18
1	BICF2G630710585	8785475	0.33	0.48	0.2	0.48	0.67	0.24	0.24	0.18
1	BICF2G630710596	8798857	0.33	0.48	0.2	0.48	0.67	0.24	0.24	0.18
1	BICF2G630710611	8833676	0.33	0.48	0.2	0.48	0.67	0.24	0.24	0.18
1	BICF2G630710632	8847422	0.33	0.48	0.2	0.48	0.67	0.24	0.24	0.18
1	BICF2G630710651	8863032	0.33	0.48	0.2	0.48	0.67	0.24	0.24	0.18
1	BICF2G630710660	8870689	0.33	0.48	0.2	0.48	0.67	0.24	0.24	0.18
1	BICF2G630710678	8878416	0.33	0.48	0.2	0.48	0.67	0.24	0.24	0.18
1	BICF2S22945143	8888552	0.33	0.48	0.2	0.48	0.67	0.24	0.24	0.18
1	BICF2G630710699	8899796	0.33	0.48	0.2	0.48	0.67	0.24	0.24	0.18
1	BICF2G630710701	8903354	0.33	0.48	0.2	0.48	0.67	0.24	0.24	0.18
1	BICF2G630710719	8920737	0.33	0.48	0.2	0.48	0.67	0.24	0.24	0.18
1	BICF2G630710724	8926447	0.33	0.48	0.2	0.48	0.67	0.24	0.24	0.18
1	BICF2G630710726	8927301	0.33	0.48	0.2	0.48	0.67	0.24	0.24	0.18
1	BICF2G630710733	8934509	0.33	0.48	0.2	0.48	0.67	0.24	0.24	0.18
1	BICF2G630710760	8955374	0.33	0.48	0.2	0.48	0.67	0.24	0.24	0.18
1	BICF2G630710766	8958598	0.33	0.48	0.2	0.48	0.67	0.24	0.24	0.18
1	BICF2G630710800	8975122	0.33	0.48	0.2	0.48	0.67	0.24	0.24	0.18
1	BICF2G630710810	8980525	0.33	0.48	0.2	0.48	0.67	0.24	0.24	0.18
1	BICF2G630710819	8993571	0.33	0.48	0.2	0.48	0.67	0.24	0.24	0.18
1	BICF2G630710832	9010909	0.33	0.48	0.2	0.48	0.67	0.24	0.24	0.18
1	BICF2G630710837	9017633	0.33	0.48	0.2	0.48	0.67	0.24	0.24	0.18
1	BICF2P1120946	9033858	0.33	0.48	0.2	0.48	0.67	0.24	0.24	0.18
1	BICF2G630710853	9041117	0.33	0.48	0.2	0.48	0.67	0.24	0.24	0.18
1	BICF2G630710867	9055097	0.33	0.47	0.2	0.48	0.67	0.24	0.24	0.18
1	BICF2P463407	9065606	0.33	0.47	0.2	0.48	0.67	0.24	0.24	0.19
1	BICF2G630710914	9094017	0.33	0.47	0.2	0.48	0.67	0.24	0.24	0.19
1	BICF2G630710917	9096236	0.33	0.47	0.2	0.48	0.67	0.24	0.24	0.19
1	BICF2S22931976	9109243	0.33	0.47	0.2	0.48	0.67	0.24	0.24	0.19
1	BICF2G630710959	9120663	0.33	0.47	0.2	0.48	0.67	0.24	0.24	0.19
1	BICF2P100940	9134130	0.33	0.47	0.2	0.48	0.67	0.24	0.24	0.19
1	BICF2G630711019	9159357	0.33	0.48	0.2	0.48	0.67	0.24	0.24	0.19
1	BICF2G630711036	9166089	0.33	0.48	0.2	0.48	0.67	0.24	0.24	0.19
1	BICF2G630711047	9187067	0.33	0.48	0.2	0.48	0.67	0.24	0.24	0.19
1	BICF2G630711049	9190035	0.33	0.48	0.2	0.48	0.67	0.24	0.24	0.19
1	BICF2G630711060	9201414	0.33	0.48	0.2	0.48	0.67	0.24	0.24	0.19
1	chr1_9202940	9202940	0.33	0.48	0.2	0.48	0.67	0.24	0.24	0.19
1	chr1_9203169	9203169	0.33	0.48	0.2	0.48	0.67	0.24	0.24	0.19
1	chr1_9203398	9203398	0.33	0.48	0.2	0.48	0.67	0.24	0.24	0.19
1	chr1_9204247	9204247	0.33	0.48	0.2	0.48	0.67	0.24	0.24	0.19
1	BICF2G630711067	9212509	0.33	0.48	0.2	0.48	0.67	0.24	0.24	0.19
1	BICF2G630711068	9214283	0.33	0.48	0.2	0.48	0.67	0.24	0.24	0.19
1	BICF2G630711082	9224106	0.33	0.48	0.2	0.48	0.67	0.24	0.24	0.19
1	BICF2G630711088	9240098	0.33	0.48	0.2	0.48	0.67	0.24	0.24	0.19
1	BICF2P158777	9257013	0.34	0.48	0.2	0.48	0.67	0.25	0.25	0.19
1	BICF2G630711094	9273551	0.34	0.48	0.2	0.48	0.67	0.25	0.25	0.19
1	BICF2S23513417	9288943	0.33	0.48	0.2	0.48	0.67	0.24	0.23	0.19
1	BICF2G630711105	9296248	0.33	0.48	0.2	0.48	0.67	0.24	0.23	0.19
1	TIGRP2P7951_rs9003035	9309123	0.33	0.48	0.2	0.48	0.67	0.24	0.23	0.19
1	BICF2P1252713	9314397	0.33	0.48	0.2	0.48	0.67	0.23	0.23	0.19
1	TIGRP2P7957_rs9013755	9325658	0.33	0.48	0.2	0.48	0.67	0.23	0.23	0.19
1	BICF2P467525	9338347	0.34	0.48	0.21	0.48	0.67	0.25	0.25	0.2
1	TIGRP2P7974_rs8878364	9354482	0.34	0.48	0.21	0.48	0.67	0.25	0.25	0.2
1	BICF2G630711114	9362100	0.34	0.48	0.21	0.48	0.67	0.25	0.25	0.2
1	BICF2G630711115	9377209	0.34	0.48	0.21	0.48	0.67	0.25	0.25	0.2
1	BICF2S23620468	9396188	0.34	0.48	0.21	0.48	0.67	0.25	0.25	0.2
1	BICF2P477935	9406695	0.34	0.48	0.21	0.48	0.67	0.25	0.25	0.2
1	BICF2S23535687	9420442	0.34	0.48	0.21	0.48	0.67	0.25	0.25	0.2
1	BICF2S23318569	9428903	0.34	0.48	0.21	0.48	0.67	0.25	0.25	0.2
1	BICF2P823657	9440183	0.34	0.48	0.21	0.48	0.67	0.25	0.25	0.2
1	BICF2G630711133	9459731	0.33	0.48	0.2	0.48	0.67	0.21	0.2	0.2
1	BICF2P861232	9464337	0.33	0.48	0.2	0.48	0.67	0.21	0.2	0.2
1	BICF2P337159	9477943	0.33	0.48	0.2	0.48	0.67	0.21	0.2	0.2
1	BICF2G630711160	9486307	0.33	0.48	0.2	0.48	0.67	0.21	0.2	0.2
1	BICF2G630711166	9502938	0.33	0.48	0.2	0.48	0.67	0.21	0.21	0.2
1	BICF2G630711183	9520176	0.33	0.48	0.2	0.48	0.67	0.21	0.21	0.2
1	BICF2G630711199	9526549	0.33	0.48	0.2	0.48	0.67	0.21	0.21	0.2
1	BICF2G630711226	9540990	0.33	0.48	0.2	0.48	0.67	0.21	0.21	0.2
1	BICF2G630711231	9545603	0.33	0.48	0.2	0.48	0.67	0.21	0.21	0.2
1	BICF2S23052776	9557421	0.33	0.48	0.2	0.48	0.67	0.21	0.21	0.19
1	BICF2G630711272	9565301	0.33	0.48	0.2	0.48	0.67	0.21	0.21	0.19
1	BICF2G630711277	9573293	0.33	0.48	0.2	0.48	0.67	0.21	0.21	0.19
1	BICF2G630711289	9578777	0.33	0.48	0.2	0.48	0.67	0.21	0.21	0.19
1	BICF2G630711302	9592401	0.34	0.48	0.18	0.48	0.67	0.25	0.25	0.2
1	BICF2G630711318	9604233	0.34	0.48	0.18	0.48	0.67	0.25	0.25	0.2
1	BICF2G630711324	9612915	0.34	0.48	0.18	0.48	0.67	0.26	0.25	0.2
1	BICF2G630711334	9629445	0.34	0.48	0.18	0.48	0.67	0.26	0.25	0.2
1	BICF2G630711348	9638283	0.34	0.48	0.18	0.48	0.67	0.26	0.25	0.2
1	BICF2G630711365	9649685	0.34	0.48	0.18	0.48	0.67	0.25	0.25	0.2
1	BICF2P1182394	9659261	0.34	0.48	0.18	0.48	0.67	0.25	0.25	0.2
1	TIGRP2P8041_rs9097161	9672599	0.34	0.48	0.18	0.48	0.67	0.25	0.25	0.2
1	BICF2P231214	9690287	0.34	0.48	0.18	0.48	0.67	0.25	0.25	0.2
1	TIGRP2P8049_rs9045277	9696341	0.34	0.48	0.18	0.48	0.67	0.25	0.25	0.2
1	TIGRP2P8057_rs8840856	9710830	0.34	0.48	0.18	0.48	0.67	0.25	0.25	0.2
1	BICF2G630711388	9720002	0.34	0.48	0.18	0.48	0.67	0.26	0.26	0.21
1	BICF2P821731	9728738	0.34	0.48	0.18	0.48	0.67	0.26	0.26	0.21
1	TIGRP2P8074_rs9169598	9741629	0.34	0.48	0.18	0.48	0.67	0.26	0.26	0.21
1	BICF2P741988	9752154	0.34	0.48	0.18	0.48	0.67	0.26	0.26	0.21
1	TIGRP2P8083_rs8809960	9773189	0.34	0.48	0.18	0.48	0.67	0.26	0.26	0.21
1	BICF2P962214	9777156	0.34	0.48	0.18	0.48	0.67	0.26	0.26	0.21
1	BICF2P800642	9787243	0.34	0.48	0.17	0.48	0.67	0.26	0.26	0.21
1	BICF2G630711433	9799647	0.34	0.48	0.16	0.48	0.67	0.26	0.26	0.21
1	TIGRP2P8092_rs9196836	9812380	0.34	0.48	0.16	0.48	0.67	0.26	0.26	0.21
1	BICF2S23153877	9826231	0.34	0.48	0.16	0.48	0.67	0.26	0.26	0.21
1	BICF2S23514499	9834647	0.34	0.48	0.16	0.48	0.67	0.26	0.26	0.21
1	BICF2G630711439	9843203	0.34	0.48	0.16	0.48	0.67	0.26	0.26	0.21
1	BICF2S23337618	9862442	0.34	0.48	0.16	0.48	0.67	0.26	0.26	0.21
1	BICF2G630711446	9875555	0.34	0.48	0.16	0.48	0.67	0.26	0.26	0.21
1	BICF2G630711451	9882263	0.34	0.48	0.16	0.48	0.67	0.26	0.26	0.21
1	BICF2S23738428	9897935	0.34	0.48	0.16	0.48	0.67	0.26	0.26	0.21
1	BICF2G630711453	9909273	0.34	0.48	0.16	0.48	0.67	0.26	0.26	0.21
1	TIGRP2P8102_rs8584599	9918462	0.34	0.48	0.16	0.48	0.67	0.26	0.26	0.21
1	BICF2P370403	9934046	0.34	0.48	0.16	0.48	0.67	0.26	0.26	0.21
1	BICF2S23453035	9961779	0.34	0.48	0.16	0.48	0.67	0.26	0.26	0.21
1	BICF2G630711456	9968034	0.32	0.45	0.16	0.44	0.61	0.26	0.26	0.21
1	BICF2G630711458	9969789	0.32	0.45	0.16	0.44	0.61	0.26	0.26	0.21
1	TIGRP2P8114_rs8622824	9980780	0.32	0.45	0.16	0.44	0.61	0.26	0.26	0.21
1	BICF2G630711460	10001661	0.33	0.46	0.16	0.46	0.64	0.26	0.26	0.21
1	TIGRP2P8121_rs9090075	10008027	0.33	0.46	0.16	0.47	0.64	0.26	0.26	0.21
1	BICF2G630711464	10027540	0.34	0.46	0.16	0.48	0.66	0.27	0.27	0.21
1	BICF2G630711468	10038976	0.34	0.46	0.16	0.48	0.66	0.27	0.27	0.21
1	BICF2G630711494	10060855	0.34	0.46	0.16	0.48	0.66	0.27	0.27	0.21
1	BICF2G630711497	10064727	0.34	0.46	0.16	0.48	0.66	0.27	0.28	0.21
1	BICF2S2322427	10093579	0.34	0.47	0.16	0.48	0.66	0.27	0.27	0.21
1	BICF2P763897	10099935	0.34	0.47	0.16	0.48	0.66	0.27	0.27	0.21
1	BICF2P701385	10107282	0.34	0.47	0.16	0.48	0.66	0.27	0.28	0.21
1	BICF2G630711516	10138348	0.34	0.47	0.16	0.47	0.65	0.27	0.28	0.21
1	BICF2G630711539	10214038	0.34	0.46	0.16	0.47	0.65	0.28	0.28	0.21
1	BICF2G630711540	10231948	0.34	0.46	0.16	0.47	0.65	0.28	0.28	0.21
1	BICF2G630711545	10238823	0.34	0.46	0.16	0.47	0.65	0.28	0.28	0.21
1	BICF2G630711562	10255636	0.34	0.47	0.16	0.47	0.65	0.28	0.28	0.21
1	BICF2G630711594	10309970	0.34	0.47	0.16	0.47	0.65	0.28	0.28	0.21
1	BICF2S2416695	10329292	0.34	0.47	0.16	0.47	0.65	0.28	0.28	0.21
1	BICF2G630711607	10341135	0.34	0.47	0.16	0.47	0.65	0.27	0.27	0.21
1	BICF2S23656672	10357617	0.34	0.47	0.16	0.47	0.65	0.27	0.27	0.21
1	BICF2P883221	10403384	0.33	0.47	0.16	0.47	0.65	0.27	0.27	0.21
1	BICF2P1188310	10486877	0.33	0.47	0.16	0.47	0.65	0.27	0.27	0.21
1	BICF2P878157	10508512	0.33	0.47	0.16	0.47	0.65	0.27	0.27	0.21
1	TIGRP2P8190_rs9076964	10549938	0.33	0.47	0.16	0.47	0.65	0.26	0.26	0.21
1	BICF2P148604	10633238	0.33	0.47	0.16	0.47	0.65	0.26	0.26	0.21
1	chr1_10672540	10672540	0.33	0.47	0.16	0.48	0.65	0.26	0.26	0.21
1	chr1_10672746	10672746	0.33	0.47	0.16	0.48	0.65	0.26	0.26	0.21
1	BICF2P956517	10699423	0.33	0.47	0.16	0.48	0.65	0.26	0.26	0.21
1	BICF2P347999	10731993	0.33	0.47	0.16	0.48	0.66	0.26	0.26	0.21
1	BICF2P1008542	10756573	0.33	0.47	0.16	0.48	0.66	0.26	0.26	0.21
1	BICF2P1014047	10780593	0.33	0.47	0.16	0.48	0.66	0.26	0.26	0.21
1	BICF2P59100	10792454	0.32	0.45	0.16	0.47	0.64	0.26	0.26	0.21
1	TIGRP2P8218_rs8737210	10813494	0.32	0.45	0.16	0.47	0.64	0.26	0.26	0.21
1	BICF2S2318592	10822495	0.32	0.45	0.16	0.47	0.64	0.26	0.26	0.21
1	BICF2P570041	10839245	0.32	0.45	0.16	0.47	0.64	0.26	0.26	0.21
1	BICF2P316588	10847607	0.32	0.45	0.16	0.47	0.64	0.26	0.26	0.21
1	BICF2P814850	10878370	0.33	0.45	0.16	0.47	0.64	0.26	0.26	0.21
1	BICF2S23155214	10898701	0.32	0.44	0.16	0.46	0.63	0.26	0.26	0.21
1	BICF2P407470	10934077	0.32	0.44	0.16	0.46	0.63	0.26	0.26	0.21
1	BICF2S22926875	10976955	0.32	0.45	0.16	0.46	0.63	0.26	0.26	0.2
1	BICF2S23731517	11014965	0.32	0.45	0.16	0.46	0.63	0.26	0.26	0.2
1	BICF2S2309684	11052005	0.32	0.43	0.15	0.46	0.63	0.26	0.26	0.2
1	BICF2S23653590	11074423	0.31	0.42	0.14	0.46	0.63	0.26	0.25	0.2
1	BICF2P387634	11091891	0.31	0.42	0.14	0.46	0.63	0.26	0.25	0.2
1	BICF2P258313	11097654	0.31	0.42	0.14	0.46	0.63	0.26	0.25	0.2
1	TIGRP2P8291_rs8903611	11111953	0.31	0.42	0.14	0.46	0.63	0.26	0.25	0.2
1	BICF2P629544	11119991	0.31	0.42	0.14	0.46	0.63	0.26	0.25	0.2
1	BICF2P1266381	11133985	0.31	0.41	0.14	0.45	0.62	0.25	0.25	0.2
1	chr1_11165907	11165907	0.31	0.41	0.14	0.45	0.62	0.25	0.25	0.2
1	chr1_11166635	11166635	0.31	0.41	0.14	0.45	0.62	0.25	0.25	0.2
1	chr1_11167678	11167678	0.31	0.41	0.14	0.45	0.62	0.25	0.25	0.2
1	BICF2P1082366	11167979	0.31	0.41	0.14	0.45	0.62	0.25	0.25	0.2
1	chr1_11168555	11168555	0.3	0.41	0.13	0.44	0.6	0.24	0.24	0.2
1	BICF2S22961686	11187180	0.19	0.23	0.1	0.3	0.43	0.16	0.15	0.11
1	BICF2S23731399	11192441	0.19	0.23	0.1	0.3	0.43	0.18	0.18	0.11
1	BICF2P304894	11286624	0.19	0.23	0.1	0.3	0.43	0.18	0.18	0.11
1	TIGRP2P8337_rs8738883	11349092	0.26	0.32	0.12	0.4	0.54	0.25	0.24	0.17
1	BICF2P258539	11368842	0.27	0.32	0.13	0.41	0.55	0.26	0.26	0.18
1	TIGRP2P8373_rs8521226	11418720	0.27	0.32	0.14	0.4	0.55	0.26	0.26	0.18
1	BICF2P380596	11438606	0.27	0.32	0.14	0.4	0.55	0.26	0.26	0.18
1	BICF2S23453352	11457128	0.27	0.32	0.15	0.4	0.54	0.26	0.26	0.17
1	BICF2S23910124	11465332	0.27	0.32	0.16	0.4	0.54	0.26	0.26	0.17
1	TIGRP2P8419_rs8959368	11497808	0.27	0.32	0.16	0.4	0.54	0.26	0.26	0.17
1	BICF2P105695	11501490	0.26	0.32	0.15	0.4	0.55	0.23	0.23	0.17
1	BICF2S23412474	11523463	0.26	0.32	0.15	0.4	0.55	0.23	0.23	0.17
1	BICF2P1108272	11539753	0.27	0.33	0.16	0.4	0.54	0.23	0.23	0.17
1	BICF2P631496	11564083	0.27	0.32	0.16	0.4	0.54	0.23	0.23	0.17
1	BICF2P356018	11601253	0.27	0.32	0.16	0.4	0.54	0.23	0.23	0.17
1	BICF2S2369046	11629081	0.27	0.33	0.15	0.4	0.54	0.23	0.23	0.17
1	BICF2S23534100	11653215	0.27	0.33	0.16	0.4	0.54	0.23	0.23	0.17
1	BICF2P6662	11679629	0.27	0.33	0.16	0.4	0.54	0.23	0.23	0.17
1	BICF2P1277523	11708684	0.27	0.33	0.16	0.4	0.55	0.23	0.23	0.18
1	BICF2P779428	11730119	0.27	0.33	0.16	0.4	0.54	0.23	0.23	0.18
1	BICF2P576377	11759885	0.27	0.33	0.16	0.4	0.54	0.24	0.25	0.18
1	BICF2S23114218	11774784	0.27	0.33	0.16	0.4	0.54	0.25	0.25	0.18
1	BICF2P340398	11779243	0.28	0.33	0.16	0.4	0.54	0.25	0.26	0.19
1	BICF2P654352	11834885	0.28	0.33	0.16	0.4	0.54	0.25	0.26	0.19
1	TIGRP2P8517_rs8894908	11844563	0.28	0.33	0.16	0.4	0.54	0.25	0.26	0.19
1	TIGRP2P8527_rs9134185	11860536	0.27	0.33	0.16	0.4	0.53	0.25	0.26	0.19
1	BICF2S23013314	11875141	0.27	0.33	0.16	0.4	0.53	0.25	0.26	0.18
1	TIGRP2P8538_rs8853941	11884008	0.27	0.33	0.16	0.39	0.53	0.26	0.26	0.18
1	TIGRP2P8553_rs8392830	11946797	0.27	0.33	0.16	0.39	0.53	0.26	0.26	0.18
1	TIGRP2P8555_rs8792137	11951448	0.27	0.33	0.16	0.4	0.53	0.26	0.26	0.18
1	BICF2P137576	11981850	0.27	0.33	0.15	0.39	0.53	0.25	0.25	0.18
1	TIGRP2P8588_rs8857173	11998945	0.27	0.33	0.15	0.39	0.53	0.25	0.25	0.18
1	BICF2S23214790	12007076	0.27	0.33	0.15	0.39	0.54	0.24	0.25	0.17
1	BICF2P1401451	12024782	0.27	0.33	0.16	0.39	0.54	0.25	0.25	0.18
1	BICF2P1283139	12033348	0.32	0.43	0.18	0.45	0.62	0.26	0.26	0.19
1	BICF2P107320	12046335	0.32	0.43	0.18	0.45	0.63	0.26	0.27	0.19
1	TIGRP2P8605_rs8516721	12055950	0.32	0.43	0.18	0.45	0.63	0.26	0.27	0.19
1	TIGRP2P8633_rs8991340	12101184	0.32	0.43	0.18	0.46	0.64	0.26	0.27	0.19
1	TIGRP2P15313_rs9161584	12124292	0.32	0.44	0.18	0.46	0.64	0.26	0.26	0.19
1	BICF2P1162632	12144103	0.32	0.44	0.17	0.47	0.65	0.27	0.27	0.19
1	BICF2P301927	12156624	0.32	0.44	0.17	0.46	0.65	0.26	0.26	0.19
1	chr1_12239369	12239369	0.32	0.44	0.18	0.46	0.65	0.26	0.27	0.19
1	chr1_12246899	12246899	0.32	0.44	0.18	0.46	0.65	0.26	0.27	0.19
1	BICF2P630488	12267375	0.33	0.45	0.18	0.47	0.67	0.26	0.27	0.19
1	BICF2P630489	12268168	0.33	0.45	0.18	0.47	0.67	0.26	0.27	0.19
1	BICF2P1045220	12292936	0.34	0.46	0.18	0.48	0.68	0.27	0.28	0.2
1	TIGRP2P15426_rs8702677	12305086	0.34	0.46	0.18	0.48	0.68	0.27	0.28	0.2
1	BICF2P1293785	12326997	0.34	0.46	0.18	0.48	0.68	0.27	0.28	0.2
1	BICF2P508412	12377571	0.34	0.46	0.19	0.48	0.68	0.28	0.29	0.2
1	BICF2P682714	12395859	0.34	0.46	0.19	0.48	0.68	0.28	0.29	0.2
1	BICF2S23530860	12416079	0.34	0.46	0.19	0.48	0.68	0.28	0.29	0.2
1	BICF2P296037	12470251	0.34	0.46	0.19	0.48	0.68	0.28	0.29	0.2
1	BICF2P606025	12515484	0.34	0.46	0.19	0.48	0.68	0.28	0.29	0.2
1	BICF2S23727748	12674746	0.33	0.46	0.19	0.48	0.68	0.27	0.28	0.19
1	BICF2P1166615	12703724	0.33	0.46	0.19	0.48	0.67	0.27	0.28	0.19
1	BICF2P893554	12724538	0.34	0.46	0.19	0.48	0.67	0.27	0.28	0.19
1	BICF2P1077045	12732415	0.33	0.46	0.19	0.48	0.67	0.27	0.28	0.19
1	BICF2P730971	12745113	0.33	0.46	0.19	0.48	0.67	0.27	0.28	0.19
1	BICF2P422182	12752045	0.33	0.46	0.19	0.48	0.67	0.27	0.28	0.19
1	BICF2P349940	12764760	0.33	0.46	0.19	0.48	0.67	0.27	0.28	0.19
1	BICF2S23417993	12787647	0.34	0.46	0.19	0.48	0.67	0.27	0.28	0.19
1	BICF2P248994	12829696	0.34	0.46	0.19	0.48	0.67	0.27	0.28	0.19
1	BICF2P363287	12831740	0.34	0.46	0.19	0.48	0.67	0.27	0.28	0.19
1	BICF2P669790	12843349	0.34	0.46	0.19	0.48	0.67	0.27	0.28	0.19
1	BICF2P1384375	12863961	0.34	0.46	0.19	0.48	0.67	0.27	0.28	0.19
1	BICF2S23016406	12868228	0.34	0.46	0.19	0.48	0.67	0.27	0.28	0.19
1	BICF2P869436	12880943	0.34	0.47	0.19	0.48	0.67	0.28	0.28	0.19
1	BICF2P705124	12891091	0.34	0.47	0.19	0.48	0.68	0.28	0.28	0.19
1	BICF2P543038	12905968	0.34	0.47	0.19	0.48	0.68	0.28	0.29	0.19
1	BICF2P428432	12926259	0.34	0.47	0.19	0.48	0.68	0.28	0.28	0.19
1	BICF2P636842	12946001	0.34	0.47	0.19	0.48	0.68	0.28	0.28	0.19
1	BICF2P662198	12954634	0.34	0.46	0.19	0.48	0.68	0.28	0.28	0.19
1	TIGRP2P15612_rs8932092	12960312	0.34	0.46	0.19	0.48	0.68	0.28	0.28	0.19
1	BICF2P1171448	12978143	0.34	0.46	0.19	0.48	0.68	0.28	0.28	0.19
1	BICF2P79987	12985295	0.34	0.46	0.19	0.48	0.68	0.28	0.28	0.19
1	BICF2P745908	13003212	0.34	0.46	0.19	0.48	0.68	0.28	0.28	0.19
1	BICF2P745909	13004908	0.34	0.46	0.19	0.48	0.68	0.28	0.28	0.19
1	BICF2P928162	13022592	0.34	0.46	0.19	0.48	0.68	0.28	0.28	0.19
1	TIGRP2P15670_rs9208301	13032121	0.34	0.46	0.19	0.48	0.68	0.28	0.28	0.19
1	TIGRP2P15677_rs8806610	13044677	0.34	0.46	0.19	0.48	0.68	0.28	0.28	0.18
1	BICF2P1170079	13047397	0.34	0.46	0.19	0.48	0.68	0.28	0.28	0.18
1	TIGRP2P15681_rs8498499	13057467	0.34	0.46	0.19	0.48	0.68	0.28	0.28	0.18
1	BICF2S23258050	13065849	0.34	0.46	0.19	0.48	0.68	0.28	0.28	0.19
1	BICF2P584048	13085178	0.34	0.46	0.19	0.48	0.68	0.28	0.28	0.18
1	BICF2P1008939	13104855	0.33	0.46	0.19	0.48	0.68	0.28	0.28	0.18
1	BICF2P369301	13115587	0.33	0.46	0.19	0.48	0.68	0.27	0.28	0.18
1	BICF2P863469	13128683	0.33	0.46	0.19	0.48	0.68	0.27	0.28	0.18
1	BICF2P846867	13132232	0.33	0.46	0.19	0.48	0.68	0.27	0.28	0.18
1	BICF2P534733	13137512	0.33	0.46	0.19	0.48	0.68	0.27	0.28	0.18
1	BICF2P576226	13156695	0.33	0.46	0.19	0.48	0.68	0.27	0.28	0.18
1	BICF2P1398548	13173311	0.34	0.46	0.2	0.48	0.68	0.29	0.3	0.18
1	BICF2S2361901	13178719	0.34	0.46	0.2	0.48	0.68	0.29	0.3	0.18
1	BICF2P1261590	13193114	0.34	0.46	0.2	0.48	0.68	0.29	0.3	0.18
1	chr1_13213824	13213824	0.34	0.46	0.2	0.48	0.68	0.29	0.3	0.18
1	BICF2P1260680	13214008	0.34	0.46	0.2	0.48	0.68	0.29	0.3	0.18
1	chr1_13223245	13223245	0.33	0.46	0.2	0.48	0.68	0.28	0.28	0.18
1	chr1_13223302	13223302	0.33	0.46	0.2	0.48	0.68	0.28	0.28	0.18
1	chr1_13223502	13223502	0.33	0.46	0.2	0.48	0.68	0.28	0.28	0.18
1	chr1_13223724	13223724	0.33	0.46	0.2	0.48	0.68	0.28	0.28	0.18
1	chr1_13233740	13233740	0.34	0.46	0.2	0.48	0.68	0.28	0.28	0.18
1	chr1_13234133	13234133	0.34	0.46	0.2	0.48	0.68	0.28	0.28	0.18
1	chr1_13234246	13234246	0.33	0.46	0.2	0.48	0.67	0.28	0.28	0.18
1	chr1_13234382	13234382	0.33	0.46	0.2	0.48	0.67	0.28	0.28	0.18
1	chr1_13234676	13234676	0.33	0.46	0.2	0.48	0.67	0.28	0.28	0.18
1	BICF2S2397446	13239142	0.33	0.46	0.2	0.48	0.67	0.27	0.28	0.18
1	chr1_13260261	13260261	0.33	0.46	0.19	0.48	0.67	0.27	0.28	0.18
1	chr1_13260656	13260656	0.33	0.46	0.19	0.48	0.67	0.27	0.28	0.18
1	BICF2S24112448	13266679	0.33	0.46	0.19	0.48	0.67	0.27	0.28	0.18
1	BICF2S23337862	13283523	0.33	0.46	0.19	0.48	0.67	0.27	0.28	0.18
1	BICF2S23762436	13298012	0.33	0.46	0.19	0.48	0.67	0.28	0.28	0.19
1	BICF2S23422980	13331028	0.33	0.46	0.19	0.48	0.67	0.28	0.28	0.19
1	chr1_13336245	13336245	0.34	0.46	0.2	0.48	0.67	0.28	0.28	0.19
1	chr1_13336615	13336615	0.34	0.46	0.2	0.48	0.67	0.28	0.28	0.19
1	BICF2S23445823	13347614	0.33	0.46	0.2	0.48	0.67	0.27	0.28	0.19
1	TIGRP2P15720_rs8799784	13355961	0.33	0.46	0.2	0.48	0.67	0.27	0.28	0.18
1	BICF2P1372927	13369932	0.33	0.46	0.2	0.48	0.67	0.27	0.28	0.18
1	BICF2S23354689	13375903	0.33	0.46	0.2	0.48	0.67	0.27	0.28	0.18
1	BICF2P897678	13385246	0.33	0.46	0.2	0.48	0.67	0.27	0.28	0.18
1	TIGRP2P15732_rs8493414	13396734	0.33	0.46	0.2	0.48	0.67	0.27	0.28	0.18
1	BICF2P1346707	13412399	0.33	0.46	0.2	0.48	0.67	0.27	0.28	0.19
1	BICF2P1409469	13428072	0.33	0.46	0.2	0.48	0.67	0.27	0.28	0.19
1	BICF2S23661189	13431034	0.33	0.46	0.2	0.48	0.67	0.27	0.28	0.19
1	BICF2P342283	13446742	0.33	0.46	0.2	0.48	0.67	0.27	0.28	0.19
1	BICF2P898749	13454177	0.33	0.46	0.2	0.48	0.67	0.27	0.28	0.19
1	BICF2P1362061	13463880	0.33	0.46	0.2	0.48	0.67	0.27	0.28	0.19
1	chr1_13466714	13466714	0.33	0.46	0.2	0.48	0.67	0.27	0.28	0.19
1	chr1_13471714	13471714	0.33	0.46	0.2	0.48	0.67	0.27	0.28	0.19
1	BICF2P561513	13471855	0.33	0.46	0.2	0.48	0.67	0.27	0.28	0.19
1	BICF2P1240331	13478424	0.33	0.46	0.2	0.48	0.67	0.27	0.28	0.19
1	chr1_13481722	13481722	0.33	0.45	0.18	0.47	0.67	0.27	0.28	0.19
1	BICF2P1038853	13493435	0.33	0.45	0.18	0.47	0.67	0.27	0.28	0.19
1	BICF2P1038854	13493609	0.33	0.45	0.18	0.47	0.67	0.27	0.28	0.19
1	chr1_13495946	13495946	0.33	0.45	0.18	0.47	0.67	0.27	0.28	0.19
1	chr1_13505603	13505603	0.33	0.45	0.18	0.47	0.67	0.27	0.28	0.19
1	BICF2S23513984	13506057	0.33	0.45	0.18	0.47	0.67	0.27	0.28	0.19
1	chr1_13518860	13518860	0.33	0.45	0.18	0.47	0.67	0.27	0.28	0.19
1	chr1_13518974	13518974	0.33	0.46	0.18	0.47	0.67	0.27	0.28	0.19
1	chr1_13519154	13519154	0.33	0.46	0.18	0.47	0.67	0.27	0.28	0.19
1	chr1_13525098	13525098	0.33	0.46	0.18	0.47	0.67	0.27	0.28	0.19
1	chr1_13526109	13526109	0.33	0.46	0.18	0.47	0.67	0.27	0.28	0.19
1	BICF2P915283	13540188	0.33	0.46	0.18	0.47	0.67	0.27	0.28	0.19
1	BICF2P1035482	13554172	0.33	0.46	0.18	0.47	0.67	0.27	0.28	0.19
1	BICF2P263531	13560487	0.33	0.46	0.18	0.47	0.67	0.27	0.27	0.19
1	TIGRP2P15804_rs9196392	13567459	0.33	0.45	0.18	0.47	0.67	0.27	0.27	0.19
1	BICF2S23454139	13568168	0.33	0.45	0.18	0.47	0.67	0.27	0.27	0.19
1	BICF2P352064	13585953	0.33	0.45	0.18	0.47	0.67	0.27	0.27	0.19
1	BICF2P404481	13590516	0.33	0.45	0.18	0.47	0.67	0.27	0.27	0.19
1	TIGRP2P15814_rs9074722	13601070	0.33	0.45	0.18	0.47	0.67	0.27	0.27	0.19
1	TIGRP2P15816_rs9114166	13610738	0.33	0.45	0.18	0.47	0.67	0.27	0.27	0.19
1	TIGRP2P15823_rs9099765	13629913	0.33	0.45	0.18	0.47	0.67	0.27	0.27	0.19
1	BICF2P326224	13635403	0.24	0.32	0.14	0.29	0.39	0.2	0.2	0.17
1	BICF2P267707	13647780	0.24	0.32	0.14	0.29	0.39	0.2	0.2	0.17
1	BICF2P1286100	13657260	0.24	0.32	0.14	0.29	0.39	0.2	0.2	0.17
1	BICF2P1046207	13659249	0.24	0.32	0.14	0.29	0.39	0.2	0.2	0.17
1	BICF2P1173323	13681328	0.24	0.32	0.14	0.29	0.39	0.2	0.2	0.17
1	chr1_13685662	13685662	0.24	0.32	0.14	0.29	0.39	0.2	0.2	0.17
1	chr1_13693007	13693007	0.24	0.32	0.14	0.29	0.39	0.2	0.2	0.17
1	chr1_13693182	13693182	0.24	0.32	0.14	0.29	0.39	0.2	0.2	0.17
1	chr1_13695455	13695455	0.24	0.32	0.14	0.29	0.39	0.2	0.21	0.17
1	chr1_13717827	13717827	0.24	0.32	0.14	0.29	0.39	0.2	0.21	0.17
1	BICF2P1079359	13723229	0.24	0.32	0.14	0.29	0.39	0.2	0.21	0.17
1	chr1_13723779	13723779	0.24	0.32	0.14	0.29	0.39	0.2	0.21	0.17
1	chr1_13725806	13725806	0.24	0.32	0.14	0.29	0.39	0.2	0.21	0.17
1	chr1_13734423	13734423	0.24	0.32	0.14	0.29	0.39	0.2	0.21	0.17
1	TIGRP2P15835_rs9156966	13743136	0.24	0.33	0.14	0.29	0.39	0.2	0.21	0.17
1	BICF2S22942313	13752491	0.24	0.32	0.14	0.29	0.39	0.2	0.2	0.17
1	TIGRP2P15838_rs8801024	13759668	0.24	0.32	0.14	0.29	0.39	0.2	0.2	0.17
1	BICF2P426201	13773492	0.24	0.32	0.14	0.29	0.39	0.2	0.2	0.17
1	BICF2P651874	13782081	0.24	0.32	0.14	0.29	0.39	0.2	0.2	0.17
1	BICF2P46311	13798565	0.26	0.38	0.15	0.3	0.39	0.2	0.2	0.19
1	BICF2P694207	13805012	0.26	0.37	0.15	0.3	0.39	0.2	0.2	0.19
1	BICF2P622051	13822697	0.26	0.37	0.15	0.3	0.39	0.2	0.2	0.18
1	BICF2P993746	13829372	0.25	0.37	0.15	0.3	0.39	0.2	0.2	0.18
1	BICF2S2436535	13842621	0.25	0.37	0.15	0.3	0.39	0.2	0.2	0.18
1	BICF2P396242	13857178	0.25	0.37	0.15	0.3	0.39	0.2	0.2	0.18
1	BICF2S22916306	13861908	0.26	0.37	0.16	0.3	0.4	0.2	0.2	0.18
1	BICF2P940553	13873480	0.26	0.37	0.16	0.3	0.4	0.2	0.2	0.18
1	BICF2P295757	13888539	0.26	0.37	0.16	0.3	0.4	0.2	0.2	0.18
1	TIGRP2P15885_rs8570710	13898860	0.26	0.37	0.16	0.3	0.4	0.2	0.2	0.18
1	chr1_13901114	13901114	0.26	0.37	0.16	0.3	0.4	0.2	0.2	0.18
1	BICF2P736091	13901500	0.26	0.37	0.16	0.3	0.4	0.2	0.2	0.18
1	BICF2S23236635	13901704	0.26	0.37	0.16	0.3	0.4	0.2	0.2	0.18
1	chr1_13901894	13901894	0.26	0.38	0.16	0.3	0.4	0.2	0.2	0.18
1	chr1_13902044	13902044	0.26	0.38	0.16	0.3	0.4	0.2	0.2	0.18
1	chr1_13902336	13902336	0.25	0.37	0.15	0.3	0.4	0.2	0.2	0.18
1	chr1_13902575	13902575	0.25	0.37	0.15	0.3	0.4	0.2	0.2	0.18
1	chr1_13903333	13903333	0.25	0.37	0.15	0.3	0.4	0.2	0.2	0.18
1	chr1_13903421	13903421	0.25	0.37	0.15	0.3	0.4	0.2	0.2	0.18
1	chr1_13903795	13903795	0.25	0.37	0.15	0.3	0.4	0.2	0.2	0.18
1	BICF2P141254	13912699	0.25	0.37	0.15	0.3	0.41	0.2	0.2	0.18
1	TIGRP2P15887_rs8743525	13921357	0.25	0.37	0.15	0.3	0.41	0.2	0.2	0.18
1	BICF2P647658	13932790	0.34	0.5	0.17	0.47	0.65	0.26	0.27	0.2
1	BICF2S23224431	13944834	0.34	0.5	0.17	0.47	0.65	0.26	0.27	0.2
1	BICF2S23635165	13963437	0.34	0.5	0.17	0.47	0.65	0.26	0.27	0.2
1	BICF2P160224	13966852	0.34	0.49	0.17	0.47	0.65	0.26	0.27	0.2
1	BICF2P460868	13987701	0.34	0.5	0.17	0.48	0.68	0.26	0.27	0.21
1	BICF2P252171	14000177	0.34	0.5	0.17	0.48	0.68	0.26	0.27	0.21
1	TIGRP2P15910_rs8792131	14021541	0.34	0.5	0.17	0.48	0.68	0.26	0.27	0.21
1	TIGRP2P15911_rs8826086	14025015	0.34	0.5	0.17	0.48	0.69	0.26	0.27	0.21
1	chr1_14027995	14027995	0.34	0.5	0.17	0.48	0.69	0.26	0.27	0.21
1	chr1_14028097	14028097	0.34	0.5	0.17	0.48	0.69	0.26	0.27	0.21
1	chr1_14028546	14028546	0.35	0.5	0.17	0.48	0.69	0.26	0.27	0.21
1	chr1_14028691	14028691	0.35	0.5	0.17	0.48	0.69	0.26	0.27	0.21
1	BICF2P102423	14038517	0.35	0.5	0.17	0.48	0.69	0.26	0.27	0.21
1	TIGRP2P15921_rs9035080	14051040	0.35	0.5	0.17	0.48	0.69	0.26	0.27	0.21
1	TIGRP2P15926_rs8935881	14058776	0.35	0.5	0.17	0.48	0.69	0.26	0.27	0.21
1	BICF2P1438243	14075376	0.35	0.5	0.17	0.48	0.69	0.26	0.27	0.21
1	BICF2S22943775	14089087	0.35	0.5	0.17	0.48	0.69	0.26	0.27	0.21
1	BICF2P300536	14100367	0.35	0.5	0.17	0.48	0.69	0.26	0.27	0.21
1	BICF2P69061	14120734	0.35	0.5	0.17	0.48	0.69	0.26	0.27	0.21
1	BICF2P931019	14124297	0.35	0.5	0.18	0.48	0.69	0.28	0.29	0.21
1	BICF2P172990	14133089	0.35	0.5	0.18	0.48	0.69	0.28	0.29	0.21
1	TIGRP2P15939_rs8638348	14154296	0.35	0.5	0.18	0.48	0.69	0.28	0.29	0.21
1	TIGRP2P15940_rs9048842	14171000	0.35	0.5	0.18	0.48	0.69	0.28	0.29	0.21
1	BICF2P1166345	14173454	0.35	0.5	0.17	0.48	0.69	0.28	0.29	0.21
1	TIGRP2P15943_rs9090365	14187541	0.35	0.5	0.17	0.48	0.69	0.28	0.29	0.21
1	TIGRP2P15945_rs8794906	14201871	0.35	0.5	0.17	0.48	0.69	0.28	0.29	0.21
1	BICF2S2334324	14217295	0.35	0.5	0.17	0.48	0.69	0.28	0.29	0.21
1	BICF2S23115010	14226811	0.35	0.5	0.17	0.48	0.69	0.28	0.29	0.21
1	BICF2S23057675	14231717	0.35	0.5	0.17	0.48	0.69	0.28	0.29	0.21
1	BICF2S23515973	14248782	0.35	0.5	0.17	0.48	0.69	0.28	0.29	0.21
1	BICF2S23524163	14252712	0.36	0.51	0.17	0.49	0.69	0.28	0.29	0.22
1	BICF2S23147946	14281609	0.36	0.51	0.17	0.49	0.69	0.28	0.29	0.22
1	BICF2P213116	14287726	0.36	0.51	0.22	0.49	0.69	0.29	0.3	0.23
1	TIGRP2P15961_rs9051962	14316933	0.37	0.51	0.22	0.49	0.69	0.29	0.3	0.23
1	BICF2P701631	14323114	0.37	0.51	0.22	0.49	0.69	0.29	0.3	0.23
1	BICF2S23638404	14333504	0.37	0.51	0.22	0.49	0.69	0.29	0.3	0.23
1	BICF2S23031795	14346372	0.37	0.51	0.23	0.49	0.69	0.29	0.3	0.23
1	BICF2P1246266	14357113	0.37	0.51	0.22	0.49	0.69	0.29	0.3	0.23
1	BICF2P956985	14378509	0.37	0.51	0.22	0.49	0.69	0.29	0.3	0.23
1	BICF2P985873	14389797	0.37	0.51	0.22	0.49	0.69	0.29	0.3	0.23
1	BICF2P510074	14391559	0.37	0.51	0.22	0.49	0.69	0.29	0.3	0.23
1	BICF2S23346814	14402319	0.37	0.51	0.22	0.49	0.69	0.29	0.3	0.23
1	BICF2S22944621	14416073	0.37	0.51	0.22	0.49	0.69	0.29	0.3	0.23
1	BICF2S2293000	14456169	0.37	0.52	0.22	0.49	0.69	0.29	0.3	0.23
1	BICF2P1036859	14465969	0.36	0.51	0.21	0.49	0.69	0.25	0.25	0.23
1	BICF2P1307086	14472225	0.35	0.51	0.21	0.49	0.69	0.25	0.25	0.23
1	TIGRP2P16004_rs9234951	14484107	0.35	0.51	0.21	0.49	0.69	0.25	0.25	0.23
1	TIGRP2P16009_rs9126768	14488488	0.35	0.51	0.21	0.49	0.69	0.25	0.25	0.23
1	BICF2S23342735	14494290	0.35	0.51	0.21	0.49	0.69	0.25	0.25	0.23
1	chr1_14503852	14503852	0.35	0.51	0.21	0.49	0.69	0.24	0.25	0.22
1	chr1_14503912	14503912	0.35	0.51	0.21	0.49	0.69	0.24	0.25	0.22
1	BICF2S23311738	14507952	0.35	0.51	0.21	0.49	0.69	0.24	0.25	0.22
1	chr1_14517554	14517554	0.35	0.51	0.21	0.49	0.69	0.24	0.25	0.22
1	BICF2P221798	14526630	0.35	0.51	0.21	0.49	0.69	0.24	0.25	0.22
1	BICF2S23537870	14534509	0.35	0.51	0.21	0.49	0.69	0.24	0.25	0.22
1	chr1_14535980	14535980	0.35	0.51	0.21	0.49	0.69	0.24	0.25	0.22
1	chr1_14536842	14536842	0.35	0.51	0.21	0.49	0.69	0.24	0.25	0.22
1	BICF2P1107	14541895	0.36	0.52	0.21	0.5	0.69	0.24	0.25	0.23
1	BICF2P355231	14559119	0.36	0.52	0.21	0.5	0.69	0.24	0.25	0.23
1	BICF2P355227	14560189	0.36	0.52	0.21	0.5	0.69	0.24	0.25	0.23
1	BICF2P468796	14563023	0.36	0.52	0.21	0.5	0.69	0.24	0.25	0.23
1	BICF2P739054	14594581	0.36	0.52	0.21	0.5	0.69	0.24	0.25	0.23
1	BICF2P482378	14608143	0.36	0.52	0.21	0.5	0.69	0.24	0.25	0.23
1	chr1_14614352	14614352	0.36	0.52	0.21	0.5	0.69	0.24	0.25	0.23
1	BICF2P612019	14615890	0.36	0.52	0.21	0.5	0.69	0.24	0.25	0.23
1	BICF2P1137687	14627508	0.36	0.52	0.21	0.49	0.69	0.24	0.25	0.23
1	BICF2P694792	14651579	0.36	0.52	0.21	0.49	0.69	0.24	0.25	0.23
1	TIGRP2P16031_rs8889116	14655973	0.35	0.52	0.2	0.49	0.69	0.24	0.25	0.23
1	BICF2P523223	14673982	0.35	0.52	0.2	0.49	0.69	0.24	0.25	0.23
1	BICF2P1362381	14682573	0.35	0.52	0.2	0.49	0.69	0.24	0.25	0.23
1	BICF2P1249574	14693619	0.35	0.52	0.2	0.49	0.69	0.24	0.25	0.23
1	BICF2P1319517	14708146	0.35	0.52	0.2	0.49	0.69	0.24	0.25	0.23
1	BICF2P621418	14718141	0.35	0.52	0.2	0.49	0.69	0.25	0.25	0.23
1	BICF2P1225386	14732871	0.35	0.52	0.2	0.49	0.69	0.25	0.25	0.23
1	BICF2P976808	14736839	0.35	0.52	0.2	0.49	0.69	0.25	0.25	0.23
1	BICF2P1104184	14758993	0.35	0.52	0.2	0.49	0.69	0.25	0.25	0.23
1	BICF2P572866	14771450	0.35	0.52	0.2	0.49	0.69	0.25	0.25	0.23
1	BICF2P51884	14785901	0.35	0.52	0.2	0.49	0.69	0.25	0.25	0.23
1	chr1_14789526	14789526	0.35	0.52	0.2	0.49	0.69	0.25	0.25	0.23
1	chr1_14789648	14789648	0.35	0.52	0.2	0.49	0.69	0.25	0.25	0.23
1	BICF2P51876	14789699	0.35	0.52	0.2	0.49	0.69	0.25	0.25	0.23
1	BICF2P51875	14789870	0.35	0.52	0.2	0.49	0.69	0.25	0.25	0.23
1	chr1_14790538	14790538	0.35	0.52	0.2	0.49	0.69	0.25	0.25	0.23
1	chr1_14791848	14791848	0.35	0.51	0.2	0.49	0.69	0.25	0.25	0.23
1	chr1_14792233	14792233	0.35	0.51	0.2	0.49	0.69	0.25	0.25	0.23
1	chr1_14792615	14792615	0.35	0.51	0.2	0.49	0.69	0.25	0.25	0.23
1	chr1_14792692	14792692	0.35	0.51	0.2	0.49	0.69	0.25	0.25	0.23
1	TIGRP2P16037_rs8652110	14797158	0.35	0.52	0.2	0.49	0.69	0.25	0.25	0.23
1	BICF2P230951	14805156	0.35	0.51	0.2	0.49	0.69	0.25	0.25	0.23
1	BICF2P674288	14821310	0.35	0.51	0.2	0.49	0.69	0.25	0.25	0.23
1	BICF2P181859	14830785	0.35	0.51	0.2	0.49	0.69	0.25	0.25	0.23
1	BICF2P1102627	14849733	0.35	0.51	0.2	0.49	0.69	0.25	0.25	0.23
1	BICF2P646881	14855591	0.35	0.51	0.2	0.49	0.69	0.25	0.25	0.23
1	TIGRP2P16053_rs9041190	14866292	0.35	0.51	0.2	0.49	0.69	0.25	0.25	0.23
1	BICF2G630711645	14880841	0.35	0.51	0.2	0.49	0.69	0.25	0.25	0.23
1	BICF2G630711673	14892273	0.35	0.52	0.2	0.49	0.69	0.25	0.25	0.23
1	BICF2G630711678	14896448	0.35	0.51	0.2	0.49	0.69	0.25	0.25	0.23
1	BICF2S23630146	14918904	0.35	0.51	0.19	0.49	0.69	0.25	0.25	0.23
1	TIGRP2P16066_rs9123992	14921247	0.35	0.51	0.19	0.49	0.69	0.25	0.25	0.23
1	BICF2G630711695	14937979	0.35	0.51	0.19	0.49	0.69	0.25	0.25	0.23
1	BICF2G630711711	14950539	0.35	0.51	0.19	0.49	0.69	0.25	0.25	0.23
1	BICF2G630711718	14956125	0.35	0.51	0.19	0.49	0.69	0.25	0.25	0.23
1	BICF2G630711735	14969369	0.35	0.51	0.19	0.49	0.68	0.24	0.25	0.23
1	BICF2P658111	14977014	0.35	0.51	0.19	0.49	0.68	0.24	0.25	0.24
1	chr1_14986220	14986220	0.35	0.51	0.19	0.49	0.68	0.24	0.25	0.24
1	BICF2G630711764	14988276	0.35	0.51	0.19	0.49	0.68	0.24	0.25	0.24
1	BICF2G630711794	15005529	0.35	0.51	0.19	0.49	0.68	0.24	0.25	0.24
1	BICF2G630711817	15014153	0.35	0.51	0.19	0.49	0.68	0.24	0.25	0.24
1	BICF2G630711829	15031630	0.35	0.51	0.19	0.49	0.68	0.24	0.25	0.24
1	TIGRP2P16085_rs8540443	15036132	0.35	0.51	0.19	0.49	0.68	0.24	0.25	0.24
1	BICF2P1075612	15053383	0.35	0.51	0.19	0.49	0.68	0.24	0.25	0.24
1	BICF2G630711877	15057467	0.35	0.51	0.2	0.49	0.68	0.24	0.25	0.24
1	TIGRP2P16106_rs9076289	15080381	0.35	0.51	0.2	0.49	0.68	0.24	0.25	0.24
1	BICF2P276918	15098120	0.35	0.51	0.2	0.49	0.68	0.25	0.25	0.24
1	BICF2G630711952	15108508	0.36	0.51	0.2	0.49	0.68	0.25	0.25	0.24
1	BICF2G630711956	15116966	0.36	0.51	0.2	0.49	0.68	0.25	0.25	0.24
1	BICF2P1294541	15141151	0.35	0.51	0.2	0.49	0.68	0.25	0.25	0.24
1	BICF2G630712003	15160307	0.26	0.38	0.17	0.31	0.41	0.18	0.18	0.21
1	BICF2G630712032	15172672	0.26	0.38	0.17	0.31	0.41	0.18	0.18	0.21
1	chr1_15184377	15184377	0.26	0.38	0.17	0.31	0.41	0.18	0.18	0.21
1	BICF2G630712060	15184653	0.26	0.38	0.17	0.31	0.41	0.18	0.18	0.21
1	BICF2G630712066	15186332	0.26	0.38	0.17	0.31	0.41	0.18	0.18	0.21
1	BICF2G630712076	15189413	0.26	0.38	0.17	0.31	0.41	0.18	0.18	0.21
1	BICF2G630712091	15199402	0.34	0.5	0.19	0.44	0.59	0.26	0.26	0.24
1	BICF2G630712094	15204569	0.34	0.5	0.19	0.44	0.59	0.26	0.26	0.24
1	BICF2S23327749	15207553	0.34	0.5	0.19	0.44	0.59	0.26	0.26	0.24
1	BICF2G630712117	15218485	0.34	0.5	0.19	0.43	0.59	0.26	0.26	0.24
1	BICF2G630712141	15230599	0.34	0.5	0.19	0.43	0.59	0.26	0.26	0.24
1	chr1_15234520	15234520	0.34	0.5	0.19	0.43	0.59	0.26	0.26	0.24
1	BICF2G630712154	15248017	0.34	0.5	0.19	0.43	0.59	0.26	0.26	0.24
1	BICF2G630712167	15266342	0.34	0.5	0.19	0.43	0.59	0.26	0.26	0.24
1	BICF2G630712176	15280943	0.35	0.5	0.2	0.44	0.6	0.27	0.26	0.25
1	BICF2P129631	15288468	0.35	0.5	0.2	0.44	0.6	0.27	0.26	0.25
1	BICF2G630712180	15309118	0.35	0.5	0.2	0.44	0.6	0.27	0.26	0.25
1	BICF2G630712182	15321057	0.35	0.5	0.2	0.44	0.6	0.27	0.26	0.25
1	BICF2G630712183	15321883	0.35	0.5	0.2	0.44	0.6	0.27	0.26	0.25
1	BICF2G630712185	15334319	0.35	0.5	0.19	0.44	0.6	0.27	0.26	0.25
1	TIGRP2P16135_rs9240396	15352329	0.35	0.5	0.2	0.44	0.6	0.27	0.26	0.25
1	BICF2P1005766	15364978	0.35	0.5	0.2	0.44	0.6	0.27	0.26	0.25
1	BICF2G630712191	15372503	0.35	0.5	0.2	0.44	0.6	0.27	0.26	0.25
1	BICF2G630712210	15380050	0.35	0.5	0.2	0.44	0.6	0.27	0.26	0.25
1	BICF2P701174	15391799	0.36	0.5	0.21	0.44	0.6	0.27	0.27	0.26
1	BICF2P784323	15411076	0.36	0.5	0.21	0.45	0.6	0.27	0.27	0.26
1	BICF2G630712257	15418100	0.36	0.5	0.21	0.45	0.6	0.27	0.27	0.26
1	BICF2G630712263	15431051	0.36	0.5	0.21	0.45	0.6	0.27	0.27	0.26
1	BICF2G630712264	15436835	0.36	0.5	0.21	0.45	0.59	0.27	0.27	0.26
1	BICF2G630712269	15448285	0.32	0.46	0.21	0.37	0.5	0.27	0.26	0.24
1	BICF2P620330	15460515	0.32	0.46	0.21	0.37	0.5	0.27	0.26	0.24
1	BICF2G630712299	15491995	0.32	0.46	0.21	0.37	0.5	0.27	0.26	0.24
1	BICF2G630712300	15496312	0.32	0.45	0.21	0.37	0.5	0.27	0.26	0.24
1	TIGRP2P16163_rs9228354	15511136	0.32	0.45	0.21	0.37	0.5	0.27	0.26	0.24
1	BICF2S2357481	15517214	0.32	0.45	0.21	0.37	0.5	0.27	0.26	0.24
1	BICF2G630712331	15529859	0.32	0.45	0.21	0.37	0.5	0.27	0.26	0.24
1	BICF2G630712362	15544090	0.32	0.45	0.21	0.37	0.5	0.27	0.26	0.24
1	BICF2G630712366	15548491	0.32	0.45	0.21	0.37	0.5	0.27	0.27	0.24
1	BICF2G630712387	15553192	0.32	0.45	0.21	0.37	0.5	0.27	0.27	0.24
1	TIGRP2P16178_rs8530955	15566979	0.32	0.45	0.21	0.37	0.5	0.27	0.27	0.24
1	BICF2G630712428	15590031	0.32	0.45	0.21	0.37	0.5	0.27	0.27	0.24
1	BICF2G630712434	15598773	0.32	0.45	0.21	0.37	0.5	0.27	0.27	0.24
1	BICF2G630712444	15612220	0.32	0.45	0.21	0.37	0.5	0.27	0.27	0.24
1	BICF2S23112242	15624640	0.32	0.45	0.21	0.37	0.5	0.27	0.27	0.24
1	BICF2P596309	15635861	0.32	0.45	0.21	0.37	0.5	0.27	0.26	0.23
1	BICF2P1007324	15644107	0.32	0.45	0.21	0.37	0.5	0.26	0.26	0.22
1	BICF2G630712489	15658711	0.32	0.45	0.21	0.37	0.5	0.26	0.26	0.22
1	BICF2G630712495	15673409	0.32	0.45	0.21	0.37	0.5	0.26	0.26	0.22
1	BICF2G630712506	15688491	0.32	0.45	0.21	0.37	0.5	0.26	0.26	0.22
1	BICF2G630712518	15693895	0.32	0.45	0.21	0.37	0.5	0.26	0.26	0.22
1	BICF2G630712527	15711918	0.32	0.45	0.21	0.37	0.5	0.26	0.26	0.22
1	BICF2P1455976	15714469	0.32	0.45	0.21	0.37	0.5	0.26	0.26	0.22
1	BICF2P348161	15728099	0.32	0.45	0.21	0.37	0.5	0.26	0.26	0.22
1	BICF2S23414543	15736401	0.32	0.45	0.21	0.37	0.5	0.26	0.26	0.22
1	BICF2G630712556	15757117	0.32	0.45	0.21	0.37	0.5	0.26	0.26	0.22
1	BICF2G630712578	15770986	0.32	0.45	0.21	0.36	0.49	0.26	0.26	0.22
1	BICF2P1435659	15783983	0.32	0.45	0.2	0.36	0.49	0.26	0.26	0.22
1	TIGRP2P16213_rs8686742	15794393	0.31	0.45	0.2	0.36	0.49	0.26	0.25	0.22
1	BICF2G630712614	15805483	0.32	0.45	0.2	0.36	0.49	0.26	0.25	0.22
1	BICF2P1171762	15816348	0.32	0.45	0.2	0.36	0.49	0.26	0.25	0.22
1	BICF2G630712641	15830445	0.31	0.45	0.2	0.36	0.49	0.26	0.25	0.22
1	BICF2G630712663	15840316	0.31	0.45	0.2	0.36	0.49	0.25	0.25	0.22
1	BICF2S23254222	15852260	0.31	0.45	0.2	0.36	0.49	0.25	0.25	0.22
1	BICF2G630712709	15873535	0.31	0.45	0.2	0.36	0.49	0.25	0.25	0.22
1	BICF2S23651635	15874938	0.31	0.45	0.2	0.36	0.49	0.25	0.25	0.22
1	BICF2G630712750	15896352	0.31	0.45	0.2	0.36	0.49	0.25	0.25	0.22
1	BICF2G630712755	15900750	0.31	0.45	0.2	0.36	0.49	0.25	0.25	0.22
1	BICF2S23029066	15911482	0.31	0.45	0.2	0.36	0.49	0.25	0.24	0.22
1	BICF2G630712777	15920290	0.31	0.45	0.2	0.36	0.49	0.25	0.24	0.22
1	TIGRP2P16266_rs8700774	15920324	0.31	0.45	0.2	0.36	0.49	0.25	0.24	0.22
1	BICF2G630712815	15948746	0.31	0.45	0.21	0.36	0.5	0.25	0.24	0.23
1	BICF2G630712835	15962377	0.31	0.45	0.21	0.36	0.5	0.25	0.24	0.23
1	BICF2G630712851	15970326	0.31	0.45	0.21	0.36	0.5	0.25	0.24	0.23
1	BICF2P436714	15982964	0.31	0.45	0.21	0.36	0.5	0.25	0.24	0.23
1	BICF2P411587	15992651	0.31	0.45	0.21	0.36	0.5	0.25	0.24	0.23
1	chr1_15998040	15998040	0.31	0.45	0.21	0.36	0.5	0.25	0.24	0.23
1	chr1_16002811	16002811	0.31	0.45	0.21	0.36	0.5	0.25	0.24	0.23
1	chr1_16002821	16002821	0.31	0.45	0.21	0.36	0.5	0.25	0.24	0.23
1	chr1_16009193	16009193	0.31	0.45	0.21	0.36	0.5	0.25	0.24	0.23
1	BICF2P636206	16010214	0.32	0.45	0.21	0.36	0.5	0.25	0.24	0.23
1	BICF2S22958919	16013787	0.32	0.45	0.21	0.36	0.5	0.25	0.24	0.23
1	BICF2G630712884	16024354	0.32	0.45	0.21	0.36	0.5	0.25	0.25	0.23
1	BICF2P738529	16045803	0.32	0.45	0.21	0.36	0.5	0.25	0.25	0.23
1	BICF2P1239489	16053508	0.32	0.45	0.21	0.36	0.5	0.25	0.25	0.23
1	TIGRP2P16286_rs8968917	16063459	0.32	0.45	0.21	0.36	0.5	0.25	0.25	0.23
1	BICF2P1163793	16078323	0.32	0.45	0.21	0.36	0.5	0.25	0.25	0.23
1	BICF2G630712895	16082782	0.32	0.45	0.21	0.36	0.5	0.25	0.25	0.23
1	BICF2G630712899	16106412	0.32	0.45	0.21	0.36	0.5	0.25	0.25	0.23
1	BICF2G630712908	16121427	0.32	0.45	0.21	0.36	0.5	0.25	0.25	0.23
1	chr1_16132465	16132465	0.32	0.45	0.21	0.36	0.5	0.25	0.25	0.23
1	BICF2G630712915	16132998	0.32	0.45	0.21	0.36	0.5	0.25	0.25	0.23
1	BICF2G630712921	16138985	0.32	0.45	0.21	0.36	0.5	0.25	0.25	0.23
1	BICF2G630712979	16156784	0.32	0.45	0.21	0.36	0.5	0.25	0.25	0.23
1	BICF2P1038124	16162212	0.32	0.45	0.21	0.37	0.5	0.25	0.25	0.23
1	BICF2G630712994	16162703	0.32	0.45	0.21	0.37	0.5	0.25	0.25	0.23
1	BICF2G630712999	16175817	0.32	0.45	0.21	0.37	0.5	0.25	0.25	0.23
1	BICF2G630713011	16185504	0.32	0.45	0.21	0.37	0.5	0.25	0.25	0.23
1	BICF2G630713017	16196294	0.32	0.45	0.21	0.37	0.5	0.25	0.25	0.23
1	BICF2G630713056	16219720	0.32	0.45	0.21	0.37	0.5	0.25	0.25	0.23
1	BICF2G630713087	16231036	0.32	0.45	0.22	0.37	0.5	0.25	0.25	0.23
1	BICF2G630713106	16244265	0.32	0.45	0.21	0.37	0.5	0.25	0.25	0.23
1	BICF2G630713129	16255217	0.32	0.45	0.21	0.37	0.5	0.25	0.25	0.23
1	BICF2G630713147	16265331	0.32	0.45	0.21	0.37	0.5	0.25	0.25	0.23
1	BICF2G630713157	16281556	0.32	0.45	0.21	0.37	0.5	0.26	0.25	0.23
1	BICF2G630713161	16293337	0.32	0.45	0.21	0.37	0.5	0.26	0.25	0.23
1	BICF2G630713167	16306787	0.32	0.45	0.21	0.37	0.5	0.26	0.25	0.23
1	BICF2P1110155	16320005	0.32	0.45	0.21	0.37	0.5	0.26	0.25	0.23
1	BICF2G630713221	16324420	0.32	0.45	0.21	0.37	0.5	0.26	0.25	0.23
1	BICF2G630713238	16337721	0.32	0.45	0.21	0.37	0.5	0.26	0.25	0.23
1	BICF2G630713244	16359855	0.32	0.45	0.22	0.37	0.5	0.26	0.25	0.23
1	BICF2S23756203	16379257	0.32	0.46	0.22	0.37	0.5	0.26	0.25	0.23
1	BICF2P282588	16388502	0.32	0.46	0.22	0.37	0.5	0.26	0.25	0.23
1	BICF2G630713250	16399830	0.32	0.46	0.22	0.37	0.5	0.26	0.25	0.23
1	BICF2G630713257	16418729	0.32	0.46	0.22	0.37	0.5	0.26	0.25	0.23
1	BICF2S23312889	16428724	0.32	0.46	0.22	0.37	0.5	0.26	0.25	0.23
1	BICF2G630713269	16440171	0.32	0.46	0.22	0.37	0.5	0.26	0.25	0.24
1	BICF2G630713308	16460238	0.33	0.47	0.22	0.37	0.5	0.26	0.25	0.24
1	BICF2G630713309	16461127	0.33	0.47	0.22	0.37	0.5	0.26	0.25	0.24
1	BICF2S23911228	16482218	0.33	0.47	0.22	0.37	0.5	0.26	0.25	0.24
1	BICF2P1352928	16484849	0.33	0.47	0.22	0.37	0.5	0.26	0.25	0.24
1	BICF2P347527	16500159	0.33	0.47	0.22	0.37	0.5	0.26	0.25	0.24
1	BICF2G630713318	16508273	0.33	0.47	0.22	0.37	0.5	0.26	0.25	0.24
1	BICF2G630713327	16523082	0.33	0.47	0.22	0.37	0.5	0.26	0.25	0.24
1	BICF2G630713341	16531663	0.34	0.47	0.22	0.37	0.5	0.29	0.3	0.25
1	BICF2G630713357	16546927	0.33	0.46	0.22	0.36	0.5	0.29	0.3	0.24
1	TIGRP2P16339_rs8847799	16561669	0.33	0.46	0.22	0.36	0.5	0.29	0.3	0.24
1	BICF2G630713376	16586375	0.33	0.46	0.22	0.36	0.5	0.29	0.3	0.24
1	BICF2S23532118	16591910	0.41	0.47	0.28	0.38	0.51	0.49	0.51	0.32
1	BICF2G630713377	16613169	0.41	0.47	0.28	0.38	0.51	0.48	0.49	0.32
1	BICF2S2419179	16627192	0.41	0.48	0.29	0.4	0.52	0.48	0.49	0.32
1	BICF2G630713378	16639703	0.41	0.47	0.29	0.4	0.52	0.48	0.5	0.32
1	BICF2G630713379	16649665	0.41	0.47	0.29	0.4	0.52	0.48	0.5	0.32
1	BICF2G630713380	16663755	0.41	0.47	0.29	0.4	0.52	0.48	0.5	0.32
1	BICF2P1030733	16680743	0.41	0.47	0.3	0.4	0.52	0.48	0.5	0.32
1	chr1_16688757	16688757	0.41	0.47	0.3	0.4	0.52	0.48	0.5	0.32
1	chr1_16700102	16700102	0.41	0.47	0.3	0.4	0.52	0.48	0.5	0.32
1	G12f32S160	16703850	0.41	0.47	0.3	0.4	0.52	0.48	0.5	0.32
1	BICF2G630713381	16723651	0.41	0.47	0.3	0.4	0.52	0.48	0.5	0.32
1	BICF2P539050	16753671	0.41	0.47	0.3	0.4	0.52	0.48	0.5	0.32
1	BICF2G630713386	16770912	0.41	0.47	0.3	0.4	0.52	0.48	0.5	0.32
1	BICF2G630713389	16777318	0.41	0.47	0.3	0.4	0.52	0.48	0.5	0.32
1	BICF2G630713396	16780762	0.41	0.47	0.3	0.4	0.52	0.48	0.5	0.32
1	BICF2G630713400	16782943	0.38	0.4	0.26	0.39	0.52	0.48	0.5	0.32
1	TIGRP2P16352_rs8891819	16799708	0.38	0.4	0.25	0.39	0.52	0.48	0.5	0.32
1	BICF2G630713411	16806542	0.38	0.4	0.25	0.39	0.52	0.48	0.5	0.32
1	BICF2G630713424	16811874	0.38	0.4	0.25	0.39	0.52	0.48	0.5	0.32
1	BICF2S23349334	16812062	0.38	0.4	0.25	0.39	0.52	0.48	0.5	0.32
1	BICF2P634645	16819803	0.38	0.4	0.25	0.39	0.52	0.48	0.5	0.32
1	BICF2G630713443	16820003	0.38	0.4	0.25	0.39	0.52	0.48	0.5	0.32
1	BICF2P958503	16829946	0.38	0.4	0.25	0.39	0.52	0.48	0.5	0.32
1	BICF2G630713455	16835322	0.38	0.4	0.25	0.39	0.52	0.48	0.5	0.32
1	BICF2P798939	16844869	0.38	0.4	0.25	0.39	0.51	0.48	0.5	0.32
1	BICF2P191948	16854080	0.38	0.4	0.25	0.39	0.51	0.48	0.5	0.32
1	chr1_16869158	16869158	0.38	0.4	0.25	0.39	0.51	0.48	0.5	0.32
1	TIGRP2P16372_rs9041059	16872021	0.38	0.4	0.25	0.39	0.51	0.48	0.49	0.32
1	BICF2P391549	16876417	0.38	0.39	0.25	0.39	0.51	0.48	0.49	0.32
1	BICF2P279065	16889483	0.44	0.54	0.31	0.43	0.55	0.48	0.5	0.33
1	BICF2P893167	16923606	0.44	0.54	0.31	0.42	0.55	0.48	0.5	0.32
1	BICF2P518184	16936332	0.44	0.54	0.31	0.42	0.55	0.48	0.5	0.32
1	chr1_16944232	16944232	0.44	0.54	0.32	0.42	0.55	0.48	0.5	0.32
1	TIGRP2P16395_rs9237869	16947053	0.44	0.54	0.32	0.42	0.55	0.49	0.5	0.33
1	TIGRP2P16400_rs8609472	16956533	0.44	0.54	0.32	0.42	0.55	0.49	0.5	0.33
1	TIGRP2P16416_rs8992752	16968037	0.44	0.54	0.32	0.42	0.55	0.49	0.5	0.33
1	chr1_16975127	16975127	0.44	0.54	0.32	0.42	0.55	0.49	0.5	0.33
1	BICF2P190688	16983628	0.44	0.54	0.32	0.42	0.55	0.49	0.5	0.33
1	BICF2P1003421	16997869	0.44	0.54	0.32	0.42	0.55	0.49	0.5	0.33
1	BICF2P1393041	17003688	0.44	0.54	0.32	0.42	0.55	0.48	0.5	0.33
1	BICF2P1469214	17013222	0.44	0.54	0.32	0.45	0.59	0.49	0.5	0.33
1	BICF2G630713467	17033376	0.44	0.54	0.32	0.45	0.59	0.48	0.5	0.33
1	BICF2G630713472	17038060	0.44	0.54	0.32	0.45	0.59	0.48	0.5	0.33
1	BICF2G630713521	17063159	0.44	0.54	0.32	0.45	0.59	0.48	0.5	0.33
1	chr1_17079862	17079862	0.44	0.54	0.32	0.45	0.59	0.48	0.49	0.33
1	BICF2P895104	17080855	0.44	0.54	0.32	0.45	0.59	0.48	0.49	0.33
1	BICF2S23429070	17081733	0.44	0.54	0.32	0.45	0.59	0.48	0.49	0.33
1	BICF2G630713549	17090951	0.44	0.54	0.32	0.45	0.59	0.48	0.49	0.33
1	chr1_17094403	17094403	0.44	0.54	0.32	0.44	0.58	0.48	0.49	0.33
1	BICF2G630713554	17100543	0.44	0.54	0.32	0.44	0.58	0.48	0.49	0.33
1	chr1_17108311	17108311	0.44	0.54	0.32	0.44	0.58	0.48	0.49	0.33
1	BICF2G630713558	17110373	0.44	0.54	0.32	0.44	0.58	0.48	0.49	0.33
1	chr1_17113759	17113759	0.44	0.54	0.32	0.44	0.58	0.48	0.49	0.33
1	BICF2G630713570	17125112	0.44	0.54	0.32	0.44	0.58	0.48	0.49	0.33
1	BICF2P408235	17128451	0.44	0.53	0.32	0.44	0.58	0.48	0.49	0.33
1	BICF2G630713595	17135819	0.44	0.53	0.32	0.44	0.58	0.48	0.49	0.33
1	chr1_17143743	17143743	0.44	0.53	0.32	0.44	0.58	0.48	0.49	0.33
1	BICF2P1049342	17149726	0.44	0.53	0.32	0.44	0.58	0.48	0.49	0.33
1	TIGRP2P16436_rs8508371	17153514	0.44	0.53	0.32	0.44	0.58	0.48	0.49	0.33
1	BICF2P537291	17171273	0.44	0.53	0.32	0.44	0.58	0.48	0.49	0.33
1	BICF2P518821	17180667	0.44	0.53	0.32	0.44	0.58	0.48	0.49	0.33
1	TIGRP2P16445_rs8874129	17186610	0.44	0.53	0.32	0.44	0.58	0.48	0.49	0.33
1	BICF2P673942	17200947	0.44	0.53	0.32	0.44	0.58	0.48	0.49	0.33
1	chr1_17208837	17208837	0.44	0.53	0.32	0.44	0.58	0.48	0.49	0.33
1	BICF2G630713640	17212415	0.45	0.53	0.32	0.44	0.59	0.51	0.52	0.33
1	BICF2G630713653	17220963	0.45	0.53	0.32	0.45	0.59	0.51	0.52	0.34
1	BICF2P155129	17236459	0.45	0.53	0.32	0.45	0.59	0.51	0.52	0.34
1	BICF2G630713680	17246152	0.45	0.53	0.32	0.45	0.59	0.51	0.52	0.34
1	BICF2G630713682	17249128	0.45	0.53	0.32	0.45	0.59	0.51	0.52	0.33
1	BICF2G630713686	17263074	0.45	0.53	0.32	0.45	0.59	0.51	0.52	0.33
1	BICF2P777530	17274039	0.44	0.52	0.31	0.44	0.59	0.51	0.52	0.32
1	BICF2G630713688	17278430	0.44	0.52	0.31	0.44	0.59	0.51	0.52	0.32
1	BICF2G630713712	17292432	0.44	0.52	0.31	0.44	0.59	0.51	0.52	0.32
1	BICF2G630713733	17302397	0.44	0.52	0.32	0.44	0.59	0.51	0.52	0.32
1	TIGRP2P16480_rs8758959	17315566	0.44	0.52	0.32	0.45	0.59	0.51	0.52	0.33
1	BICF2P1295166	17325705	0.45	0.52	0.32	0.45	0.59	0.51	0.52	0.34
1	BICF2G630713757	17336561	0.45	0.52	0.32	0.45	0.59	0.51	0.52	0.34
1	BICF2G630713782	17355373	0.45	0.52	0.32	0.45	0.59	0.51	0.52	0.34
1	BICF2G630713809	17371769	0.45	0.52	0.32	0.45	0.59	0.51	0.52	0.34
1	BICF2G630713815	17373241	0.45	0.52	0.32	0.45	0.59	0.51	0.52	0.34
1	BICF2G630713816	17373831	0.45	0.52	0.32	0.45	0.59	0.51	0.52	0.34
1	chr1_17375351	17375351	0.45	0.52	0.32	0.45	0.59	0.51	0.52	0.34
1	BICF2G630713819	17376281	0.45	0.52	0.32	0.45	0.59	0.51	0.52	0.34
1	BICF2G630713820	17376368	0.44	0.52	0.32	0.45	0.59	0.51	0.52	0.33
1	chr1_17376826	17376826	0.44	0.52	0.32	0.45	0.59	0.51	0.52	0.34
1	BICF2G630713834	17382980	0.44	0.52	0.32	0.45	0.59	0.51	0.52	0.34
1	BICF2G630713845	17398182	0.44	0.52	0.32	0.45	0.59	0.51	0.52	0.34
1	BICF2G630713855	17409289	0.44	0.52	0.32	0.45	0.59	0.51	0.52	0.34
1	BICF2P764755	17419125	0.44	0.52	0.32	0.45	0.59	0.51	0.52	0.34
1	TIGRP2P16525_rs8882612	17443755	0.44	0.52	0.32	0.45	0.59	0.51	0.52	0.34
1	chr1_17445618	17445618	0.44	0.52	0.32	0.45	0.59	0.51	0.52	0.34
1	BICF2G630713890	17446347	0.44	0.52	0.32	0.45	0.59	0.51	0.52	0.34
1	chr1_17446766	17446766	0.44	0.52	0.32	0.45	0.59	0.51	0.52	0.34
1	BICF2G630713894	17451480	0.44	0.52	0.32	0.45	0.59	0.51	0.52	0.34
1	BICF2G630713904	17463345	0.44	0.52	0.32	0.45	0.59	0.51	0.52	0.34
1	chr1_17464549	17464549	0.44	0.52	0.32	0.45	0.59	0.51	0.52	0.34
1	BICF2G630713905	17464820	0.44	0.52	0.32	0.45	0.59	0.51	0.52	0.34
1	BICF2G630713917	17480289	0.44	0.52	0.32	0.45	0.59	0.51	0.52	0.34
1	BICF2P734435	17490068	0.44	0.52	0.32	0.45	0.59	0.51	0.52	0.34
1	BICF2P734437	17490326	0.44	0.52	0.32	0.45	0.59	0.51	0.52	0.34
1	BICF2P734438	17490447	0.44	0.52	0.32	0.45	0.59	0.51	0.52	0.34
1	BICF2G630713926	17490618	0.44	0.52	0.32	0.45	0.59	0.51	0.52	0.34
1	chr1_17490740	17490740	0.44	0.52	0.32	0.45	0.59	0.51	0.52	0.34
1	chr1_17490998	17490998	0.44	0.52	0.32	0.45	0.59	0.51	0.52	0.34
1	chr1_17491056	17491056	0.44	0.52	0.32	0.45	0.59	0.51	0.52	0.33
1	chr1_17491317	17491317	0.44	0.52	0.32	0.45	0.59	0.51	0.52	0.33
1	BICF2G630713962	17508176	0.44	0.52	0.32	0.45	0.59	0.51	0.52	0.33
1	BICF2G630713973	17510437	0.44	0.52	0.32	0.45	0.59	0.51	0.52	0.33
1	chr1_17524359	17524359	0.44	0.52	0.32	0.45	0.59	0.51	0.52	0.33
1	BICF2G630713998	17524497	0.44	0.52	0.32	0.45	0.59	0.51	0.52	0.33
1	chr1_17524506	17524506	0.44	0.52	0.32	0.45	0.59	0.51	0.52	0.33
1	chr1_17525093	17525093	0.44	0.52	0.32	0.45	0.59	0.51	0.52	0.33
1	chr1_17525427	17525427	0.44	0.52	0.32	0.45	0.59	0.51	0.52	0.33
1	chr1_17525501	17525501	0.44	0.52	0.32	0.45	0.59	0.51	0.52	0.33
1	chr1_17525603	17525603	0.44	0.52	0.32	0.45	0.59	0.51	0.52	0.33
1	BICF2G630714004	17525730	0.44	0.52	0.32	0.45	0.59	0.51	0.52	0.33
1	BICF2G630714008	17526195	0.44	0.52	0.32	0.45	0.59	0.51	0.52	0.33
1	BICF2G630714009	17526463	0.44	0.52	0.32	0.45	0.59	0.51	0.52	0.33
1	BICF2P162205	17526522	0.44	0.52	0.32	0.45	0.59	0.51	0.52	0.33
1	chr1_17526702	17526702	0.44	0.52	0.32	0.45	0.59	0.51	0.52	0.33
1	BICF2S23425898	17536104	0.44	0.52	0.32	0.45	0.59	0.51	0.52	0.33
1	BICF2P952022	17548401	0.45	0.52	0.32	0.45	0.59	0.51	0.52	0.33
1	BICF2P864404	17557024	0.44	0.51	0.32	0.42	0.54	0.51	0.52	0.33
1	TIGRP2P16578_rs8862516	17557598	0.44	0.51	0.32	0.42	0.54	0.51	0.52	0.33
1	BICF2G630714030	17575316	0.44	0.51	0.32	0.42	0.54	0.51	0.52	0.33
1	BICF2S23037200	17587551	0.44	0.51	0.32	0.42	0.54	0.51	0.52	0.33
1	BICF2S23047697	17589724	0.44	0.51	0.32	0.42	0.54	0.51	0.52	0.33
1	BICF2G630714047	17610117	0.44	0.52	0.32	0.42	0.54	0.51	0.52	0.33
1	BICF2G630714052	17612158	0.44	0.52	0.32	0.42	0.54	0.52	0.53	0.34
1	chr1_17629250	17629250	0.44	0.52	0.32	0.42	0.54	0.52	0.53	0.34
1	chr1_17629899	17629899	0.44	0.52	0.32	0.42	0.54	0.52	0.53	0.34
1	BICF2G630714066	17630626	0.44	0.52	0.32	0.42	0.54	0.52	0.53	0.34
1	BICF2G630714067	17631263	0.44	0.52	0.32	0.42	0.54	0.52	0.53	0.34
1	chr1_17631987	17631987	0.44	0.52	0.32	0.42	0.54	0.52	0.53	0.33
1	chr1_17632580	17632580	0.44	0.52	0.32	0.42	0.54	0.52	0.53	0.33
1	BICF2G630714071	17633594	0.44	0.52	0.32	0.42	0.54	0.52	0.53	0.33
1	BICF2G630714072	17633819	0.44	0.52	0.32	0.42	0.54	0.52	0.53	0.33
1	BICF2G630714076	17635786	0.44	0.52	0.32	0.42	0.54	0.52	0.53	0.33
1	BICF2G630714081	17646203	0.44	0.52	0.32	0.42	0.54	0.52	0.53	0.33
1	BICF2S22954480	17659479	0.44	0.52	0.32	0.42	0.54	0.52	0.53	0.33
1	BICF2G630714100	17667781	0.44	0.52	0.32	0.42	0.54	0.52	0.53	0.33
1	BICF2P404332	17677063	0.44	0.52	0.32	0.42	0.54	0.52	0.53	0.34
1	BICF2S23435772	17688017	0.44	0.52	0.32	0.42	0.54	0.52	0.53	0.34
1	BICF2P339458	17692763	0.44	0.52	0.32	0.42	0.54	0.52	0.53	0.34
1	BICF2P1223885	17704361	0.44	0.52	0.32	0.42	0.54	0.52	0.53	0.34
1	BICF2P709584	17709766	0.44	0.52	0.32	0.42	0.54	0.52	0.53	0.33
1	BICF2P172537	17712307	0.44	0.52	0.32	0.42	0.54	0.52	0.53	0.33
1	BICF2G630714103	17726062	0.44	0.52	0.32	0.42	0.54	0.52	0.53	0.33
1	BICF2G630714105	17726883	0.44	0.52	0.32	0.42	0.54	0.52	0.53	0.33
1	BICF2G630714118	17743906	0.44	0.52	0.32	0.42	0.54	0.52	0.53	0.33
1	BICF2G630714129	17750078	0.44	0.52	0.32	0.42	0.54	0.52	0.53	0.34
1	BICF2G630714130	17751198	0.44	0.52	0.32	0.42	0.54	0.52	0.53	0.34
1	BICF2G630714145	17765993	0.44	0.52	0.32	0.42	0.54	0.52	0.52	0.33
1	TIGRP2P16600_rs8818545	17773356	0.44	0.52	0.32	0.42	0.54	0.52	0.52	0.33
1	BICF2G630714153	17786696	0.44	0.52	0.32	0.42	0.54	0.52	0.52	0.33
1	BICF2G630714176	17808236	0.44	0.52	0.32	0.42	0.54	0.52	0.53	0.33
1	BICF2G630714188	17824831	0.44	0.52	0.32	0.42	0.54	0.52	0.53	0.33
1	BICF2G630714206	17840485	0.44	0.52	0.32	0.42	0.54	0.52	0.53	0.33
1	BICF2P1465145	17846763	0.44	0.52	0.32	0.42	0.54	0.52	0.53	0.33
1	TIGRP2P16613_rs9171180	17860709	0.44	0.52	0.32	0.42	0.54	0.52	0.53	0.33
1	BICF2G630714226	17870438	0.44	0.52	0.32	0.42	0.54	0.52	0.53	0.33
1	TIGRP2P16614_rs8709293	17876666	0.44	0.52	0.32	0.42	0.54	0.52	0.53	0.33
1	BICF2G630714233	17889488	0.44	0.52	0.32	0.42	0.54	0.52	0.53	0.33
1	BICF2G630714236	17903166	0.44	0.52	0.32	0.42	0.54	0.52	0.53	0.32
1	BICF2P846937	17911755	0.44	0.52	0.32	0.42	0.54	0.52	0.53	0.32
1	BICF2S23427278	17927062	0.44	0.52	0.32	0.42	0.54	0.52	0.53	0.32
1	BICF2G630714275	17939101	0.44	0.52	0.32	0.42	0.54	0.52	0.53	0.32
1	BICF2G630714292	17952061	0.44	0.52	0.32	0.42	0.54	0.52	0.53	0.32
1	BICF2P478930	17956021	0.44	0.52	0.32	0.42	0.54	0.52	0.53	0.33
1	BICF2P1009249	17963447	0.44	0.52	0.32	0.42	0.54	0.52	0.53	0.33
1	TIGRP2P16637_rs9039773	17972306	0.44	0.52	0.32	0.42	0.54	0.52	0.53	0.33
1	BICF2G630714328	17981639	0.44	0.52	0.32	0.42	0.54	0.52	0.53	0.33
1	TIGRP2P16643_rs9089258	17998067	0.44	0.52	0.32	0.42	0.54	0.52	0.53	0.33
1	BICF2G630714331	18006152	0.44	0.53	0.32	0.43	0.57	0.52	0.53	0.33
1	TIGRP2P16648_rs9203177	18015181	0.44	0.53	0.32	0.43	0.57	0.52	0.53	0.33
1	TIGRP2P16656_rs9062503	18036411	0.44	0.53	0.32	0.43	0.57	0.52	0.53	0.33
1	TIGRP2P16661_rs8631863	18039988	0.44	0.53	0.32	0.43	0.57	0.52	0.53	0.33
1	BICF2G630714377	18050538	0.44	0.53	0.32	0.43	0.57	0.52	0.53	0.33
1	BICF2G630714387	18067220	0.44	0.53	0.32	0.43	0.57	0.52	0.53	0.33
1	BICF2G630714411	18079007	0.44	0.53	0.32	0.43	0.57	0.52	0.53	0.33
1	BICF2G630714416	18085253	0.45	0.53	0.32	0.43	0.57	0.52	0.53	0.33
1	TIGRP2P16671_rs9202034	18095245	0.45	0.53	0.32	0.43	0.57	0.52	0.53	0.33
1	BICF2S23221565	18107386	0.48	0.53	0.34	0.43	0.57	0.59	0.6	0.42
1	BICF2G630714480	18120975	0.48	0.53	0.34	0.43	0.57	0.59	0.6	0.42
1	BICF2S2333765	18131176	0.48	0.53	0.33	0.43	0.57	0.59	0.6	0.4
1	BICF2G630714487	18142442	0.48	0.53	0.33	0.43	0.57	0.59	0.6	0.4
1	BICF2G630714502	18154349	0.48	0.53	0.33	0.43	0.57	0.59	0.6	0.4
1	BICF2P802180	18164999	0.48	0.53	0.33	0.43	0.57	0.59	0.6	0.4
1	BICF2G630714515	18176849	0.48	0.53	0.33	0.43	0.57	0.59	0.6	0.4
1	BICF2G630714529	18196519	0.48	0.53	0.33	0.43	0.57	0.59	0.6	0.4
1	BICF2G630714538	18201249	0.47	0.53	0.33	0.43	0.56	0.58	0.59	0.4
1	BICF2G630714543	18212723	0.47	0.53	0.33	0.43	0.56	0.58	0.59	0.4
1	TIGRP2P16698_rs8970755	18230234	0.47	0.53	0.33	0.42	0.56	0.58	0.59	0.4
1	BICF2G630714585	18233230	0.48	0.53	0.33	0.42	0.56	0.58	0.6	0.4
1	BICF2G630714599	18246942	0.48	0.53	0.33	0.42	0.56	0.58	0.6	0.4
1	BICF2G630714618	18257851	0.48	0.53	0.33	0.42	0.56	0.58	0.6	0.4
1	chr1_18265182	18265182	0.48	0.53	0.33	0.42	0.56	0.58	0.6	0.4
1	BICF2P822605	18268077	0.48	0.53	0.33	0.42	0.56	0.58	0.6	0.4
1	BICF2S23540055	18278533	0.48	0.53	0.33	0.42	0.56	0.58	0.6	0.4
1	BICF2P363532	18278666	0.48	0.53	0.33	0.42	0.56	0.58	0.6	0.4
1	chr1_18279197	18279197	0.48	0.53	0.33	0.42	0.56	0.58	0.6	0.4
1	BICF2P363533	18279276	0.48	0.53	0.33	0.42	0.56	0.58	0.6	0.4
1	BICF2P1341927	18301303	0.48	0.53	0.33	0.42	0.56	0.58	0.6	0.4
1	BICF2P1341921	18302046	0.47	0.53	0.33	0.42	0.56	0.58	0.6	0.4
1	BICF2G630714624	18322316	0.47	0.53	0.33	0.42	0.56	0.58	0.6	0.4
1	BICF2G630714631	18330993	0.48	0.53	0.33	0.42	0.56	0.58	0.6	0.4
1	BICF2G630714635	18337458	0.48	0.53	0.33	0.42	0.56	0.58	0.6	0.4
1	BICF2P1153297	18337681	0.48	0.53	0.33	0.42	0.56	0.58	0.6	0.4
1	chr1_18338112	18338112	0.48	0.53	0.33	0.43	0.56	0.58	0.6	0.4
1	chr1_18338770	18338770	0.48	0.53	0.33	0.43	0.56	0.58	0.6	0.4
1	BICF2S23754080	18351745	0.48	0.53	0.33	0.43	0.56	0.58	0.6	0.4
1	BICF2G630714647	18360583	0.48	0.53	0.33	0.43	0.56	0.58	0.6	0.4
1	BICF2G630714657	18372431	0.47	0.53	0.33	0.43	0.56	0.58	0.6	0.4
1	BICF2S23735739	18383320	0.47	0.51	0.33	0.42	0.56	0.58	0.6	0.4
1	BICF2S2303742	18394807	0.47	0.51	0.33	0.42	0.56	0.58	0.6	0.4
1	BICF2G630714678	18408043	0.47	0.51	0.33	0.42	0.56	0.59	0.6	0.4
1	BICF2G630714699	18417394	0.47	0.51	0.33	0.42	0.56	0.59	0.6	0.4
1	BICF2G630714715	18436498	0.48	0.51	0.34	0.43	0.56	0.59	0.6	0.42
1	BICF2G630714718	18440810	0.48	0.51	0.34	0.43	0.56	0.59	0.6	0.42
1	BICF2S23256308	18453404	0.48	0.51	0.34	0.43	0.56	0.59	0.61	0.42
1	BICF2S23148503	18464410	0.48	0.51	0.34	0.43	0.56	0.59	0.61	0.43
1	BICF2G630714751	18481237	0.48	0.51	0.34	0.43	0.56	0.59	0.61	0.43
1	chr1_18487508	18487508	0.48	0.51	0.34	0.43	0.56	0.59	0.61	0.43
1	BICF2G630714759	18491257	0.47	0.47	0.33	0.42	0.55	0.59	0.61	0.43
1	BICF2G630714765	18498485	0.46	0.47	0.33	0.42	0.55	0.58	0.6	0.43
1	BICF2G630714786	18514470	0.46	0.47	0.33	0.42	0.55	0.58	0.6	0.42
1	BICF2G630714787	18524177	0.46	0.47	0.33	0.42	0.55	0.58	0.6	0.43
1	BICF2G630714800	18543235	0.46	0.47	0.33	0.42	0.55	0.58	0.6	0.42
1	BICF2G630714801	18544398	0.47	0.48	0.33	0.42	0.55	0.58	0.6	0.42
1	BICF2P626377	18559607	0.46	0.48	0.33	0.42	0.55	0.58	0.6	0.42
1	TIGRP2P16741_rs8775542	18588383	0.47	0.48	0.33	0.43	0.56	0.58	0.6	0.42
1	TIGRP2P16748_rs9167563	18593202	0.47	0.48	0.32	0.43	0.56	0.58	0.6	0.42
1	BICF2P518563	18603592	0.47	0.48	0.32	0.43	0.56	0.58	0.6	0.42
1	BICF2S22914470	18618404	0.47	0.48	0.32	0.44	0.56	0.58	0.6	0.42
1	BICF2P974068	18624247	0.47	0.48	0.32	0.44	0.56	0.58	0.6	0.42
1	BICF2G630714841	18652876	0.47	0.48	0.32	0.42	0.53	0.58	0.6	0.42
1	BICF2P508940	18662684	0.46	0.48	0.33	0.42	0.53	0.58	0.6	0.42
1	BICF2G630714876	18679747	0.46	0.48	0.33	0.42	0.53	0.58	0.6	0.42
1	BICF2G630714883	18689187	0.46	0.48	0.33	0.42	0.53	0.58	0.6	0.42
1	BICF2S23753581	18711288	0.46	0.48	0.33	0.42	0.53	0.58	0.59	0.42
1	BICF2S23014337	18724532	0.46	0.48	0.33	0.42	0.53	0.58	0.59	0.42
1	BICF2G630714898	18738968	0.46	0.48	0.33	0.42	0.53	0.58	0.59	0.42
1	BICF2G630714912	18753645	0.46	0.48	0.33	0.42	0.53	0.58	0.59	0.42
1	BICF2G630714954	18772717	0.45	0.47	0.33	0.34	0.38	0.58	0.59	0.42
1	BICF2S2376916	18773975	0.45	0.47	0.33	0.34	0.38	0.58	0.59	0.42
1	BICF2P1238594	18788595	0.45	0.47	0.33	0.34	0.38	0.58	0.59	0.42
1	BICF2P34866	18799421	0.45	0.47	0.33	0.34	0.38	0.58	0.59	0.42
1	BICF2S23110908	18811386	0.45	0.47	0.33	0.34	0.38	0.58	0.59	0.42
1	BICF2P1438688	18828547	0.45	0.47	0.33	0.34	0.38	0.57	0.59	0.42
1	BICF2P563895	18835955	0.45	0.47	0.33	0.34	0.38	0.57	0.59	0.42
1	chr1_18840136	18840136	0.45	0.47	0.33	0.34	0.38	0.57	0.59	0.42
1	chr1_18855187	18855187	0.45	0.47	0.33	0.34	0.38	0.57	0.59	0.42
1	TIGRP2P16779_rs8518444	18863686	0.45	0.47	0.33	0.34	0.38	0.57	0.59	0.42
1	chr1_18865258	18865258	0.45	0.47	0.33	0.34	0.38	0.57	0.59	0.42
1	BICF2P989144	18871775	0.45	0.47	0.33	0.34	0.38	0.57	0.59	0.42
1	chr1_18874923	18874923	0.45	0.47	0.33	0.34	0.38	0.57	0.59	0.42
1	chr1_18891545	18891545	0.44	0.47	0.33	0.34	0.38	0.57	0.58	0.42
1	chr1_18908939	18908939	0.44	0.47	0.33	0.34	0.38	0.57	0.58	0.42
1	BICF2P168557	18922060	0.44	0.47	0.33	0.34	0.38	0.57	0.58	0.42
1	BICF2P1288587	18928715	0.44	0.47	0.33	0.34	0.38	0.57	0.58	0.42
1	TIGRP2P16782_rs8710453	18957806	0.44	0.47	0.33	0.34	0.38	0.57	0.58	0.42
1	BICF2P1113084	18973503	0.44	0.47	0.33	0.34	0.38	0.57	0.59	0.42
1	BICF2P1159753	18983119	0.44	0.47	0.33	0.34	0.38	0.57	0.59	0.42
1	BICF2G630714964	19002760	0.44	0.47	0.33	0.34	0.38	0.57	0.59	0.42
1	BICF2P208503	19015038	0.44	0.47	0.33	0.34	0.38	0.57	0.59	0.42
1	BICF2P1224492	19035158	0.44	0.47	0.33	0.34	0.38	0.57	0.59	0.42
1	BICF2P737491	19041152	0.44	0.47	0.33	0.34	0.38	0.57	0.59	0.42
1	BICF2P829748	19056700	0.44	0.47	0.33	0.34	0.38	0.57	0.59	0.42
1	BICF2P597559	19069941	0.44	0.47	0.33	0.34	0.38	0.57	0.59	0.42
1	BICF2P1057099	19073794	0.45	0.47	0.33	0.34	0.38	0.57	0.59	0.42
1	BICF2P409253	19088174	0.45	0.47	0.33	0.34	0.38	0.57	0.59	0.42
1	TIGRP2P16786_rs9133775	19105086	0.45	0.47	0.33	0.34	0.38	0.57	0.59	0.42
1	BICF2P897761	19109733	0.45	0.47	0.33	0.34	0.38	0.57	0.59	0.42
1	BICF2P540955	19122439	0.45	0.47	0.33	0.34	0.38	0.57	0.59	0.42
1	BICF2P1083621	19133517	0.45	0.47	0.33	0.34	0.38	0.57	0.59	0.42
1	BICF2P1427080	19145641	0.45	0.47	0.33	0.34	0.38	0.57	0.59	0.42
1	BICF2P507242	19153101	0.45	0.47	0.33	0.34	0.38	0.57	0.59	0.42
1	BICF2S22954521	19165031	0.45	0.47	0.33	0.34	0.38	0.57	0.59	0.42
1	BICF2P1197165	19176612	0.45	0.47	0.33	0.34	0.38	0.58	0.59	0.42
1	TIGRP2P16796_rs8980048	19191686	0.45	0.47	0.33	0.34	0.38	0.58	0.59	0.43
1	chr1_19195291	19195291	0.45	0.47	0.33	0.34	0.38	0.58	0.59	0.43
1	BICF2S231429	19209043	0.45	0.47	0.33	0.34	0.38	0.58	0.59	0.43
1	TIGRP2P16807_rs9052122	19219616	0.45	0.47	0.33	0.34	0.38	0.57	0.59	0.43
1	TIGRP2P16815_rs9100025	19229815	0.45	0.47	0.33	0.34	0.38	0.57	0.59	0.43
1	BICF2P62879	19231810	0.45	0.47	0.33	0.34	0.38	0.58	0.59	0.43
1	BICF2G630714968	19231838	0.45	0.47	0.33	0.34	0.38	0.58	0.59	0.43
1	BICF2P1225994	19238089	0.45	0.47	0.33	0.34	0.38	0.58	0.59	0.43
1	BICF2P438420	19247015	0.46	0.48	0.34	0.37	0.44	0.58	0.59	0.43
1	BICF2S23518964	19260476	0.46	0.48	0.34	0.37	0.44	0.58	0.59	0.43
1	BICF2S23026603	19281794	0.46	0.48	0.34	0.37	0.44	0.58	0.59	0.43
1	BICF2P95076	19291628	0.46	0.48	0.34	0.37	0.44	0.58	0.59	0.43
1	BICF2S23010890	19312763	0.46	0.48	0.34	0.37	0.44	0.58	0.59	0.43
1	BICF2S23021320	19316603	0.46	0.48	0.34	0.37	0.44	0.58	0.6	0.43
1	BICF2P407996	19342446	0.45	0.48	0.31	0.37	0.44	0.57	0.58	0.4
1	BICF2S2413105	19361613	0.45	0.48	0.31	0.37	0.44	0.57	0.58	0.4
1	BICF2P86167	19371454	0.44	0.47	0.31	0.35	0.39	0.56	0.58	0.39
1	BICF2S23451625	19385401	0.44	0.47	0.31	0.35	0.39	0.56	0.58	0.39
1	TIGRP2P16848_rs8955685	19399416	0.43	0.47	0.31	0.35	0.39	0.56	0.58	0.39
1	BICF2P753865	19406222	0.43	0.47	0.31	0.35	0.39	0.56	0.58	0.39
1	BICF2G630714985	19418649	0.43	0.47	0.31	0.35	0.39	0.56	0.58	0.39
1	BICF2G630715002	19430743	0.43	0.47	0.31	0.34	0.39	0.56	0.58	0.39
1	BICF2G630715025	19444356	0.43	0.47	0.31	0.35	0.39	0.56	0.58	0.39
1	BICF2P1167150	19458982	0.43	0.47	0.31	0.35	0.39	0.56	0.58	0.39
1	BICF2P284095	19474422	0.43	0.46	0.31	0.31	0.33	0.56	0.58	0.39
1	BICF2G630715032	19492481	0.43	0.46	0.31	0.31	0.33	0.57	0.58	0.39
1	BICF2G630715037	19503280	0.42	0.46	0.31	0.31	0.33	0.56	0.57	0.38
1	BICF2S2291054	19515473	0.42	0.45	0.31	0.31	0.33	0.56	0.57	0.38
1	BICF2P1057541	19528106	0.42	0.45	0.31	0.31	0.33	0.56	0.57	0.39
1	BICF2S23453175	19534046	0.42	0.45	0.31	0.31	0.33	0.56	0.57	0.38
1	BICF2P1284504	19545293	0.43	0.46	0.31	0.32	0.34	0.56	0.57	0.38
1	BICF2G630715088	19568314	0.43	0.46	0.31	0.32	0.34	0.56	0.57	0.38
1	BICF2G630715114	19585555	0.43	0.46	0.31	0.32	0.34	0.56	0.57	0.38
1	BICF2G630715122	19594047	0.43	0.46	0.31	0.32	0.34	0.56	0.57	0.38
1	BICF2P612910	19602289	0.43	0.46	0.31	0.32	0.34	0.56	0.57	0.38
1	BICF2S23024405	19615058	0.43	0.46	0.31	0.32	0.34	0.56	0.57	0.38
1	BICF2G630715150	19626625	0.43	0.46	0.31	0.32	0.34	0.56	0.57	0.38
1	BICF2G630715169	19636509	0.43	0.46	0.31	0.32	0.34	0.56	0.57	0.38
1	BICF2P348329	19641020	0.43	0.46	0.31	0.32	0.34	0.56	0.57	0.38
1	BICF2G630715179	19652084	0.43	0.46	0.31	0.32	0.34	0.56	0.57	0.38
1	BICF2G630715194	19667530	0.42	0.46	0.3	0.32	0.35	0.56	0.57	0.37
1	BICF2G630715208	19670479	0.42	0.46	0.31	0.32	0.35	0.56	0.57	0.37
1	TIGRP2P16901_rs8842380	19685669	0.42	0.46	0.31	0.32	0.35	0.56	0.57	0.36
1	BICF2P1095628	19699633	0.42	0.46	0.31	0.32	0.35	0.56	0.57	0.36
1	BICF2P788591	19709660	0.42	0.46	0.31	0.32	0.34	0.56	0.57	0.36
1	BICF2P287600	19719094	0.42	0.46	0.31	0.32	0.34	0.56	0.57	0.36
1	BICF2P278076	19739556	0.42	0.46	0.31	0.32	0.34	0.56	0.57	0.36
1	TIGRP2P16921_rs9138076	19742741	0.42	0.46	0.31	0.32	0.34	0.56	0.57	0.36
1	BICF2S23526960	19757907	0.42	0.46	0.31	0.32	0.34	0.56	0.57	0.36
1	BICF2P10724	19763752	0.42	0.46	0.31	0.32	0.34	0.56	0.57	0.36
1	BICF2G630715220	19776432	0.42	0.46	0.31	0.32	0.34	0.56	0.57	0.36
1	BICF2G630715227	19790760	0.42	0.46	0.31	0.32	0.34	0.56	0.57	0.36
1	BICF2P130613	19808623	0.42	0.46	0.31	0.32	0.34	0.56	0.57	0.36
1	BICF2P116789	19825806	0.42	0.46	0.31	0.32	0.34	0.56	0.57	0.36
1	BICF2P765253	19832951	0.42	0.46	0.31	0.32	0.34	0.56	0.57	0.36
1	BICF2G630715229	19846552	0.42	0.46	0.31	0.32	0.34	0.56	0.57	0.36
1	TIGRP2P16932_rs8832082	19857021	0.42	0.46	0.31	0.32	0.34	0.56	0.57	0.36
1	BICF2G630715241	19870526	0.42	0.46	0.31	0.32	0.34	0.56	0.57	0.36
1	BICF2G630715255	19883562	0.41	0.44	0.31	0.31	0.34	0.56	0.57	0.36
1	TIGRP2P16934_rs8969178	19891923	0.41	0.44	0.31	0.31	0.34	0.56	0.57	0.36
1	BICF2P1246032	19916674	0.41	0.44	0.31	0.31	0.34	0.56	0.57	0.36
1	BICF2G630715283	19932466	0.41	0.44	0.31	0.31	0.34	0.56	0.57	0.36
1	BICF2G630715288	19934494	0.41	0.44	0.31	0.31	0.34	0.56	0.57	0.36
1	BICF2P355578	19936943	0.41	0.44	0.31	0.31	0.34	0.56	0.57	0.36
1	BICF2S22962111	19968487	0.41	0.44	0.31	0.31	0.35	0.56	0.57	0.36
1	BICF2S23516429	19972335	0.4	0.43	0.28	0.3	0.33	0.56	0.57	0.35
1	BICF2G630715293	19984274	0.4	0.43	0.28	0.3	0.33	0.56	0.57	0.35
1	BICF2P872985	19999160	0.4	0.43	0.28	0.3	0.33	0.56	0.57	0.35
1	BICF2S22962263	20015759	0.4	0.43	0.28	0.3	0.33	0.56	0.57	0.35
1	BICF2P343528	20020573	0.4	0.43	0.28	0.29	0.31	0.56	0.57	0.35
1	BICF2P1398938	20032821	0.4	0.43	0.28	0.29	0.31	0.56	0.57	0.35
1	BICF2P802066	20040189	0.4	0.43	0.28	0.29	0.31	0.56	0.57	0.35
1	BICF2P986779	20054348	0.4	0.43	0.28	0.29	0.31	0.56	0.57	0.35
1	chr1_20060955	20060955	0.4	0.43	0.28	0.29	0.31	0.56	0.57	0.35
1	BICF2P1463282	20068199	0.4	0.43	0.28	0.29	0.31	0.56	0.57	0.35
1	BICF2G630715296	20077410	0.4	0.43	0.28	0.3	0.32	0.56	0.57	0.35
1	BICF2G630715316	20088635	0.4	0.43	0.28	0.3	0.32	0.56	0.57	0.35
1	TIGRP2P16955_rs8609970	20101318	0.4	0.43	0.28	0.3	0.32	0.56	0.57	0.35
1	BICF2G630715335	20105332	0.41	0.43	0.28	0.3	0.32	0.57	0.58	0.35
1	BICF2G630715342	20110472	0.41	0.43	0.29	0.3	0.32	0.57	0.58	0.35
1	TIGRP2P16957_rs8951988	20124514	0.41	0.43	0.29	0.3	0.32	0.57	0.58	0.35
1	BICF2P1321333	20135704	0.41	0.43	0.29	0.3	0.32	0.57	0.58	0.36
1	BICF2G630715354	20161099	0.41	0.43	0.29	0.3	0.32	0.57	0.58	0.36
1	BICF2G630715359	20167563	0.41	0.43	0.3	0.3	0.32	0.57	0.58	0.37
1	BICF2G630715374	20187696	0.41	0.43	0.3	0.3	0.32	0.57	0.58	0.37
1	BICF2P1239941	20202305	0.41	0.43	0.29	0.3	0.32	0.57	0.58	0.36
1	BICF2P967900	20219208	0.41	0.43	0.29	0.3	0.32	0.57	0.58	0.37
1	BICF2S23248133	20228210	0.41	0.43	0.29	0.3	0.33	0.57	0.58	0.37
1	BICF2P415044	20241275	0.41	0.43	0.29	0.3	0.33	0.57	0.58	0.37
1	BICF2G630715379	20247782	0.41	0.42	0.29	0.3	0.33	0.57	0.58	0.37
1	TIGRP2P16961_rs9025176	20259753	0.42	0.43	0.3	0.31	0.33	0.57	0.58	0.38
1	BICF2G630715394	20282115	0.41	0.43	0.3	0.3	0.33	0.57	0.58	0.37
1	BICF2G630715397	20292792	0.41	0.43	0.3	0.3	0.33	0.57	0.58	0.37
1	BICF2G630715407	20304931	0.4	0.41	0.3	0.29	0.32	0.56	0.57	0.37
1	TIGRP2P16966_rs8787776	20315920	0.41	0.42	0.31	0.29	0.32	0.56	0.57	0.37
1	BICF2P697771	20336471	0.41	0.42	0.31	0.29	0.32	0.56	0.57	0.37
1	TIGRP2P16971_rs9175448	20341163	0.41	0.42	0.31	0.29	0.32	0.55	0.56	0.38
1	BICF2P1059685	20360804	0.41	0.42	0.31	0.29	0.32	0.55	0.56	0.37
1	BICF2P1187622	20366768	0.41	0.42	0.31	0.29	0.32	0.56	0.57	0.38
1	BICF2P457349	20382519	0.41	0.42	0.31	0.29	0.32	0.56	0.57	0.38
1	TIGRP2P16976_rs9075007	20387883	0.41	0.42	0.31	0.29	0.32	0.56	0.57	0.38
1	BICF2P214923	20417427	0.41	0.42	0.31	0.29	0.32	0.56	0.57	0.38
1	BICF2P727704	20425939	0.41	0.42	0.31	0.29	0.32	0.56	0.57	0.38
1	TIGRP2P16985_rs8552105	20450940	0.41	0.42	0.31	0.29	0.32	0.55	0.57	0.38
1	TIGRP2P16987_rs8696649	20458059	0.41	0.42	0.31	0.29	0.32	0.55	0.57	0.38
1	BICF2P701461	20479325	0.41	0.42	0.31	0.29	0.32	0.55	0.57	0.38
1	BICF2P1370955	20500890	0.41	0.42	0.31	0.29	0.32	0.55	0.57	0.38
1	BICF2S2295750	20513461	0.41	0.42	0.31	0.29	0.32	0.55	0.57	0.38
1	BICF2S22925209	20523711	0.41	0.42	0.31	0.29	0.32	0.55	0.57	0.38
1	BICF2P2581	20549601	0.41	0.42	0.31	0.29	0.32	0.55	0.57	0.38
1	BICF2P815958	20566909	0.4	0.41	0.31	0.29	0.32	0.55	0.56	0.38
1	BICF2P1167162	20574858	0.4	0.41	0.3	0.29	0.32	0.55	0.56	0.37
1	TIGRP2P17000_rs9054278	20590614	0.4	0.41	0.3	0.29	0.32	0.55	0.56	0.36
1	BICF2S2451719	20592090	0.4	0.41	0.3	0.29	0.32	0.54	0.55	0.36
1	BICF2P895704	20625819	0.4	0.41	0.3	0.28	0.32	0.54	0.55	0.37
1	BICF2P676479	20638142	0.4	0.41	0.3	0.29	0.32	0.53	0.54	0.37
1	chr1_20656277	20656277	0.42	0.46	0.3	0.3	0.33	0.54	0.55	0.37
1	BICF2P962056	20659006	0.42	0.46	0.31	0.3	0.33	0.54	0.55	0.37
1	BICF2P972041	20666425	0.42	0.46	0.3	0.3	0.33	0.54	0.55	0.37
1	BICF2P266321	20679215	0.43	0.46	0.34	0.32	0.35	0.54	0.55	0.38
1	BICF2P571844	20687372	0.43	0.46	0.35	0.32	0.35	0.54	0.55	0.38
1	BICF2P571843	20687937	0.43	0.46	0.35	0.32	0.35	0.54	0.55	0.38
1	BICF2P77912	20695934	0.43	0.46	0.35	0.32	0.35	0.55	0.55	0.39
1	BICF2S23345156	20708751	0.43	0.47	0.35	0.32	0.35	0.55	0.55	0.39
1	BICF2S2307217	20718841	0.43	0.47	0.35	0.32	0.35	0.55	0.55	0.4
1	BICF2P1146952	20735772	0.43	0.47	0.35	0.32	0.35	0.55	0.55	0.4
1	BICF2S23341996	20751208	0.43	0.47	0.36	0.32	0.35	0.55	0.55	0.4
1	BICF2S23351495	20781808	0.43	0.47	0.36	0.32	0.35	0.55	0.55	0.4
1	BICF2P1266079	20790836	0.43	0.47	0.36	0.32	0.35	0.55	0.55	0.4
1	BICF2P996479	20824994	0.43	0.47	0.36	0.32	0.35	0.55	0.55	0.4
1	BICF2S23635196	20851127	0.43	0.47	0.36	0.32	0.35	0.55	0.55	0.4
1	BICF2P1013979	20855810	0.43	0.47	0.36	0.32	0.35	0.55	0.55	0.4
1	BICF2P1127851	20868404	0.43	0.47	0.36	0.32	0.35	0.55	0.55	0.4
1	BICF2P1273223	20892062	0.43	0.47	0.36	0.32	0.35	0.55	0.55	0.39
1	chr1_20901318	20901318	0.43	0.46	0.36	0.32	0.34	0.54	0.55	0.39
1	chr1_20901611	20901611	0.35	0.38	0.28	0.24	0.25	0.42	0.43	0.35
1	chr1_20902356	20902356	0.35	0.38	0.28	0.24	0.25	0.42	0.43	0.35
1	chr1_20903086	20903086	0.35	0.38	0.28	0.24	0.25	0.42	0.43	0.35
1	chr1_20907142	20907142	0.35	0.38	0.28	0.24	0.25	0.42	0.43	0.35
1	BICF2P1209001	20919925	0.35	0.38	0.28	0.24	0.25	0.43	0.43	0.35
1	BICF2P856436	20933200	0.35	0.38	0.28	0.24	0.25	0.43	0.43	0.35
1	BICF2P1336125	20947142	0.35	0.38	0.28	0.24	0.25	0.43	0.43	0.35
1	G14f79S67	20987464	0.35	0.38	0.28	0.24	0.25	0.43	0.43	0.35
1	BICF2S24412875	21002632	0.35	0.38	0.28	0.24	0.25	0.43	0.43	0.35
1	BICF2S2394642	21023551	0.35	0.38	0.28	0.24	0.25	0.43	0.43	0.35
1	BICF2P736024	21031932	0.35	0.38	0.28	0.24	0.25	0.43	0.43	0.35
1	BICF2S23332523	21059755	0.35	0.38	0.28	0.24	0.25	0.42	0.42	0.35
1	BICF2S2333879	21069228	0.35	0.38	0.28	0.24	0.25	0.42	0.42	0.35
1	BICF2S23332886	21081326	0.35	0.38	0.28	0.24	0.25	0.42	0.42	0.35
1	BICF2S2419977	21088910	0.35	0.38	0.28	0.24	0.25	0.42	0.42	0.35
1	BICF2P929289	21099824	0.35	0.39	0.28	0.24	0.25	0.42	0.42	0.35
1	chr1_21114973	21114973	0.35	0.39	0.28	0.24	0.25	0.43	0.43	0.35
1	chr1_21120626	21120626	0.35	0.39	0.28	0.24	0.25	0.42	0.43	0.35
1	chr1_21120724	21120724	0.35	0.39	0.28	0.24	0.25	0.42	0.43	0.35
1	BICF2S23327741	21141240	0.35	0.39	0.28	0.24	0.25	0.42	0.43	0.35
1	BICF2P509614	21146835	0.35	0.39	0.28	0.24	0.25	0.42	0.43	0.35
1	BICF2P349843	21163156	0.35	0.39	0.28	0.24	0.25	0.42	0.43	0.35
1	BICF2S23915542	21178618	0.35	0.39	0.28	0.24	0.25	0.43	0.43	0.35
1	BICF2P1410756	21186536	0.35	0.39	0.28	0.24	0.25	0.43	0.43	0.35
1	chr1_21190542	21190542	0.35	0.39	0.28	0.24	0.25	0.43	0.43	0.35
1	chr1_21200407	21200407	0.35	0.39	0.28	0.24	0.25	0.43	0.43	0.35
1	chr1_21213150	21213150	0.35	0.39	0.28	0.24	0.25	0.43	0.43	0.35
1	BICF2P130851	21222091	0.35	0.39	0.28	0.24	0.25	0.43	0.43	0.35
1	BICF2S23750897	21234762	0.35	0.39	0.28	0.24	0.25	0.43	0.43	0.35
1	BICF2P1313790	21237807	0.35	0.39	0.28	0.24	0.25	0.43	0.43	0.35
1	BICF2P1089269	21250273	0.35	0.39	0.28	0.24	0.25	0.43	0.43	0.35
1	chr1_21275860	21275860	0.35	0.39	0.28	0.24	0.25	0.43	0.43	0.35
1	BICF2P580329	21282406	0.35	0.39	0.28	0.24	0.25	0.43	0.43	0.35
1	chr1_21283328	21283328	0.39	0.48	0.31	0.3	0.33	0.44	0.44	0.36
1	chr1_21284697	21284697	0.39	0.48	0.31	0.3	0.33	0.44	0.44	0.36
1	chr1_21285287	21285287	0.39	0.48	0.31	0.3	0.33	0.44	0.44	0.36
1	chr1_21290413	21290413	0.39	0.48	0.31	0.3	0.33	0.44	0.44	0.36
1	BICF2P1013714	21303540	0.39	0.48	0.31	0.3	0.33	0.44	0.44	0.36
1	BICF2P336625	21305612	0.44	0.5	0.35	0.32	0.35	0.53	0.54	0.4
1	BICF2P914703	21326275	0.44	0.5	0.35	0.32	0.35	0.53	0.54	0.4
1	BICF2P914697	21328310	0.44	0.5	0.35	0.32	0.35	0.53	0.54	0.39
1	BICF2P64506	21339611	0.44	0.5	0.35	0.32	0.35	0.53	0.54	0.39
1	BICF2P663230	21357214	0.44	0.5	0.35	0.32	0.35	0.53	0.54	0.39
1	TIGRP2P17044_rs8716029	21363606	0.43	0.49	0.34	0.32	0.35	0.53	0.54	0.39
1	TIGRP2P17048_rs8850414	21376067	0.43	0.49	0.34	0.32	0.35	0.53	0.54	0.39
1	BICF2P1003867	21393173	0.44	0.49	0.35	0.32	0.35	0.54	0.55	0.41
1	TIGRP2P17059_rs8886848	21404855	0.44	0.49	0.35	0.32	0.35	0.54	0.55	0.41
1	TIGRP2P17063_rs9202288	21413316	0.44	0.49	0.35	0.32	0.35	0.54	0.55	0.41
1	BICF2P21190	21426179	0.44	0.49	0.36	0.32	0.35	0.55	0.55	0.41
1	BICF2P794751	21433114	0.44	0.49	0.36	0.32	0.35	0.55	0.55	0.41
1	BICF2S2342471	21442964	0.44	0.49	0.36	0.32	0.35	0.55	0.55	0.41
1	BICF2P222001	21457490	0.44	0.49	0.36	0.32	0.35	0.55	0.55	0.41
1	BICF2P991333	21474479	0.44	0.49	0.36	0.32	0.35	0.55	0.55	0.41
1	BICF2P572030	21482426	0.44	0.49	0.36	0.32	0.35	0.55	0.55	0.41
1	BICF2P313624	21498464	0.44	0.49	0.35	0.32	0.35	0.55	0.55	0.41
1	BICF2P116755	21527623	0.44	0.49	0.35	0.32	0.35	0.55	0.55	0.41
1	BICF2P863862	21545361	0.44	0.49	0.35	0.32	0.35	0.55	0.55	0.41
1	BICF2S2397357	21558184	0.44	0.49	0.35	0.32	0.35	0.55	0.55	0.41
1	BICF2P793381	21574051	0.44	0.49	0.35	0.32	0.35	0.55	0.55	0.41
1	TIGRP2P17079_rs8529969	21592229	0.44	0.49	0.36	0.32	0.35	0.54	0.55	0.41
1	BICF2S23241120	21612216	0.44	0.49	0.36	0.32	0.35	0.54	0.55	0.41
1	BICF2P1211901	21616186	0.44	0.49	0.36	0.32	0.35	0.54	0.55	0.41
1	BICF2S23720055	21640035	0.44	0.49	0.36	0.32	0.35	0.54	0.55	0.41
1	chr1_21656194	21656194	0.44	0.49	0.36	0.32	0.35	0.54	0.55	0.41
1	chr1_21660787	21660787	0.44	0.49	0.36	0.32	0.35	0.55	0.56	0.41
1	TIGRP2P17089_rs8840079	21664040	0.44	0.49	0.36	0.32	0.35	0.55	0.56	0.41
1	chr1_21704978	21704978	0.44	0.49	0.36	0.32	0.35	0.55	0.56	0.41
1	chr1_21706948	21706948	0.44	0.49	0.36	0.32	0.35	0.55	0.56	0.41
1	BICF2P928166	21713132	0.44	0.49	0.36	0.32	0.35	0.55	0.56	0.41
1	BICF2P373354	21720247	0.44	0.49	0.36	0.32	0.35	0.55	0.56	0.41
1	BICF2P757392	21739547	0.44	0.49	0.36	0.32	0.35	0.55	0.56	0.41
1	BICF2P1430501	21743886	0.44	0.49	0.36	0.32	0.35	0.55	0.56	0.41
1	BICF2P321041	21759367	0.44	0.49	0.35	0.32	0.35	0.55	0.56	0.41
1	BICF2P1409861	21768258	0.41	0.44	0.3	0.29	0.32	0.54	0.55	0.39
1	BICF2P550254	21779972	0.41	0.44	0.3	0.29	0.32	0.54	0.55	0.39
1	BICF2S23426242	21796081	0.41	0.44	0.3	0.29	0.32	0.54	0.55	0.39
1	BICF2S23330661	21810391	0.41	0.44	0.29	0.29	0.32	0.53	0.55	0.39
1	BICF2P419907	21830087	0.41	0.44	0.28	0.29	0.32	0.53	0.55	0.38
1	TIGRP2P17125_rs8941216	21841917	0.41	0.44	0.31	0.29	0.32	0.53	0.55	0.39
1	BICF2P812791	21855124	0.41	0.44	0.31	0.29	0.32	0.53	0.55	0.39
1	BICF2P812795	21856668	0.41	0.44	0.31	0.29	0.32	0.53	0.55	0.39
1	BICF2P317022	21875503	0.41	0.44	0.31	0.29	0.32	0.53	0.55	0.39
1	BICF2P789154	21888516	0.41	0.45	0.31	0.28	0.31	0.53	0.55	0.39
1	BICF2P678656	21895847	0.41	0.45	0.31	0.28	0.31	0.53	0.55	0.39
1	BICF2S22939627	21911233	0.41	0.45	0.31	0.28	0.31	0.53	0.55	0.39
1	BICF2P1209876	21914876	0.41	0.45	0.31	0.28	0.31	0.53	0.55	0.39
1	BICF2P556351	21930339	0.41	0.45	0.31	0.28	0.31	0.53	0.55	0.39
1	BICF2P556348	21930858	0.41	0.45	0.31	0.28	0.31	0.53	0.55	0.39
1	BICF2S23510354	21939956	0.41	0.45	0.31	0.28	0.31	0.53	0.55	0.39
1	BICF2P560946	21951080	0.41	0.45	0.31	0.28	0.31	0.53	0.55	0.39
1	BICF2S23444701	21968494	0.41	0.45	0.31	0.28	0.31	0.53	0.55	0.39
1	BICF2P270859	21974369	0.41	0.45	0.31	0.28	0.31	0.53	0.55	0.39
1	BICF2P892261	21983254	0.41	0.45	0.31	0.28	0.31	0.53	0.55	0.39
1	BICF2P945211	22003486	0.41	0.45	0.31	0.28	0.31	0.53	0.55	0.39
1	BICF2P585237	22006916	0.41	0.45	0.31	0.28	0.31	0.53	0.55	0.39
1	BICF2S22930824	22018645	0.41	0.45	0.31	0.27	0.3	0.53	0.55	0.39
1	BICF2P570525	22046002	0.41	0.45	0.31	0.27	0.3	0.53	0.54	0.39
1	BICF2S2394301	22046657	0.41	0.45	0.31	0.27	0.3	0.53	0.54	0.39
1	BICF2S23634186	22051495	0.41	0.45	0.31	0.27	0.3	0.53	0.54	0.39
1	BICF2S23251261	22062401	0.41	0.45	0.31	0.27	0.3	0.53	0.54	0.39
1	TIGRP2P17171_rs8722368	22091645	0.41	0.45	0.31	0.27	0.3	0.53	0.54	0.39
1	BICF2P807085	22099323	0.41	0.45	0.31	0.27	0.3	0.53	0.54	0.39
1	BICF2P504694	22115291	0.41	0.45	0.31	0.27	0.3	0.53	0.54	0.39
1	TIGRP2P17186_rs8996050	22119320	0.41	0.45	0.31	0.27	0.3	0.53	0.54	0.39
1	BICF2P1155251	22132707	0.41	0.45	0.31	0.27	0.3	0.53	0.54	0.39
1	BICF2P708623	22155850	0.41	0.45	0.31	0.27	0.3	0.53	0.54	0.39
1	BICF2P1036256	22180137	0.41	0.45	0.31	0.28	0.3	0.53	0.54	0.39
1	TIGRP2P17199_rs8966927	22189988	0.41	0.45	0.31	0.28	0.3	0.53	0.54	0.39
1	BICF2P694297	22209504	0.41	0.45	0.31	0.28	0.3	0.53	0.54	0.39
1	BICF2P1306592	22222394	0.41	0.45	0.31	0.28	0.3	0.53	0.54	0.39
1	BICF2P1333923	22235845	0.41	0.45	0.31	0.28	0.3	0.52	0.54	0.39
1	BICF2S23611572	22249905	0.41	0.45	0.31	0.28	0.3	0.52	0.54	0.39
1	BICF2S23147386	22261510	0.41	0.45	0.31	0.28	0.3	0.52	0.54	0.39
1	BICF2S23147383	22261632	0.41	0.45	0.31	0.28	0.3	0.52	0.54	0.39
1	BICF2P1076144	22269586	0.41	0.45	0.31	0.28	0.3	0.52	0.54	0.39
1	BICF2P988426	22280404	0.42	0.46	0.32	0.29	0.31	0.52	0.54	0.39
1	BICF2P864879	22296505	0.42	0.46	0.32	0.29	0.31	0.52	0.54	0.39
1	BICF2G630715425	22310043	0.42	0.46	0.32	0.29	0.31	0.52	0.54	0.39
1	BICF2P227551	22322240	0.42	0.46	0.32	0.29	0.31	0.52	0.54	0.39
1	BICF2P748505	22333250	0.42	0.46	0.32	0.29	0.31	0.52	0.54	0.39
1	BICF2P735889	22342955	0.42	0.46	0.32	0.29	0.31	0.52	0.54	0.39
1	TIGRP2P17211_rs8916416	22349515	0.41	0.46	0.32	0.29	0.31	0.52	0.54	0.39
1	BICF2S23123355	22362391	0.41	0.46	0.32	0.29	0.31	0.52	0.54	0.39
1	BICF2P1200623	22380173	0.41	0.46	0.31	0.28	0.31	0.52	0.54	0.36
1	BICF2S23333471	22385198	0.41	0.46	0.31	0.28	0.31	0.52	0.54	0.36
1	BICF2P431438	22399006	0.41	0.46	0.31	0.28	0.31	0.52	0.54	0.36
1	BICF2P667035	22401970	0.41	0.46	0.31	0.28	0.31	0.52	0.54	0.36
1	BICF2P1052320	22414085	0.41	0.46	0.31	0.28	0.31	0.52	0.54	0.36
1	BICF2P300236	22419943	0.41	0.46	0.31	0.28	0.31	0.52	0.54	0.36
1	BICF2P1282987	22424069	0.41	0.46	0.31	0.28	0.31	0.52	0.54	0.36
1	BICF2P980143	22428452	0.41	0.46	0.31	0.28	0.31	0.52	0.54	0.36
1	BICF2P1048615	22439720	0.41	0.46	0.31	0.29	0.31	0.52	0.54	0.36
1	BICF2P937362	22450312	0.41	0.46	0.31	0.29	0.31	0.52	0.54	0.36
1	BICF2S22935701	22453484	0.41	0.46	0.31	0.29	0.31	0.52	0.54	0.36
1	BICF2P576323	22459007	0.41	0.46	0.31	0.29	0.31	0.53	0.54	0.36
1	BICF2P633763	22463987	0.41	0.46	0.31	0.29	0.31	0.53	0.54	0.36
1	BICF2P162730	22469558	0.41	0.46	0.31	0.29	0.31	0.53	0.54	0.36
1	BICF2P603100	22477978	0.41	0.46	0.31	0.29	0.31	0.53	0.54	0.36
1	BICF2P1209047	22494469	0.41	0.46	0.31	0.29	0.31	0.53	0.54	0.36
1	BICF2S2398127	22509745	0.41	0.46	0.31	0.29	0.31	0.53	0.54	0.36
1	BICF2P188992	22535450	0.41	0.46	0.3	0.29	0.31	0.53	0.54	0.36
1	BICF2P947428	22550996	0.41	0.46	0.3	0.29	0.31	0.53	0.54	0.36
1	BICF2S23422558	22567562	0.41	0.46	0.3	0.29	0.31	0.53	0.54	0.36
1	BICF2P708339	22576847	0.41	0.46	0.3	0.29	0.31	0.53	0.54	0.36
1	BICF2S2454320	22580584	0.41	0.46	0.3	0.29	0.31	0.53	0.54	0.36
1	BICF2P1054180	22591074	0.41	0.46	0.3	0.29	0.31	0.53	0.54	0.36
1	TIGRP2P17293_rs8572285	22602310	0.41	0.46	0.3	0.29	0.31	0.53	0.54	0.36
1	BICF2P57650	22614424	0.41	0.46	0.3	0.29	0.31	0.53	0.54	0.36
1	TIGRP2P17321_rs8841781	22626734	0.41	0.45	0.3	0.28	0.31	0.53	0.54	0.36
1	BICF2P1047026	22640635	0.4	0.45	0.29	0.27	0.31	0.53	0.54	0.36
1	BICF2S23548131	22650364	0.4	0.45	0.29	0.27	0.31	0.53	0.54	0.36
1	TIGRP2P17336_rs8925170	22664957	0.4	0.45	0.29	0.27	0.31	0.53	0.54	0.36
1	TIGRP2P17344_rs8865764	22675364	0.4	0.45	0.29	0.27	0.31	0.53	0.54	0.36
1	TIGRP2P17362_rs9115889	22687621	0.4	0.45	0.29	0.27	0.31	0.53	0.54	0.36
1	BICF2P336857	22687856	0.4	0.45	0.29	0.27	0.31	0.53	0.54	0.36
1	BICF2P841789	22695450	0.4	0.45	0.29	0.27	0.31	0.53	0.54	0.36
1	BICF2P115553	22715597	0.4	0.45	0.29	0.27	0.31	0.53	0.54	0.36
1	TIGRP2P17376_rs8899111	22724505	0.4	0.45	0.29	0.27	0.31	0.53	0.54	0.36
1	BICF2S2453431	22732375	0.4	0.45	0.29	0.27	0.31	0.53	0.54	0.36
1	BICF2P1302500	22740877	0.41	0.46	0.3	0.27	0.31	0.53	0.54	0.37
1	BICF2S23155554	22760489	0.41	0.46	0.3	0.27	0.31	0.53	0.54	0.37
1	BICF2P321749	22778046	0.41	0.46	0.3	0.27	0.31	0.53	0.54	0.36
1	BICF2P914059	22787221	0.4	0.46	0.3	0.27	0.3	0.53	0.54	0.36
1	BICF2P618957	22800993	0.4	0.46	0.3	0.27	0.3	0.53	0.54	0.36
1	BICF2S22924448	22810136	0.4	0.46	0.3	0.27	0.3	0.53	0.54	0.36
1	TIGRP2P17418_rs8860289	22823138	0.4	0.46	0.3	0.27	0.3	0.53	0.54	0.36
1	TIGRP2P17422_rs8791254	22832245	0.39	0.46	0.28	0.26	0.3	0.52	0.53	0.32
1	BICF2S23158753	22857427	0.39	0.46	0.28	0.26	0.3	0.52	0.53	0.32
1	BICF2S2307677	22866287	0.39	0.46	0.28	0.26	0.3	0.52	0.53	0.32
1	BICF2P1229239	22879445	0.39	0.46	0.28	0.26	0.3	0.52	0.53	0.32
1	BICF2P660010	22894623	0.39	0.45	0.28	0.26	0.3	0.52	0.53	0.32
1	BICF2P495736	22922850	0.4	0.47	0.28	0.28	0.33	0.52	0.53	0.32
1	BICF2S2322928	22932586	0.4	0.47	0.28	0.28	0.33	0.52	0.53	0.32
1	BICF2S23522883	22935983	0.41	0.47	0.29	0.28	0.33	0.54	0.55	0.35
1	BICF2P611262	22949885	0.41	0.47	0.28	0.28	0.33	0.54	0.55	0.35
1	BICF2P613102	22959909	0.4	0.47	0.28	0.28	0.33	0.53	0.54	0.34
1	BICF2S23616573	22978436	0.4	0.47	0.28	0.28	0.33	0.53	0.54	0.34
1	BICF2S23214892	22989459	0.4	0.47	0.28	0.28	0.33	0.53	0.54	0.34
1	BICF2P80312	22998237	0.4	0.47	0.25	0.28	0.33	0.53	0.54	0.34
1	BICF2P568831	23011200	0.4	0.46	0.26	0.27	0.33	0.53	0.54	0.34
1	BICF2P435184	23017214	0.39	0.46	0.26	0.26	0.29	0.53	0.54	0.34
1	BICF2S2377633	23044893	0.39	0.46	0.26	0.26	0.29	0.53	0.54	0.33
1	TIGRP2P17474_rs8805327	23060455	0.39	0.46	0.26	0.26	0.29	0.53	0.54	0.33
1	BICF2S23527626	23066248	0.39	0.46	0.26	0.26	0.29	0.53	0.54	0.33
1	BICF2P327379	23079472	0.39	0.46	0.26	0.26	0.29	0.53	0.54	0.33
1	BICF2P136634	23100380	0.44	0.53	0.33	0.31	0.31	0.54	0.56	0.35
1	BICF2S23238220	23108674	0.44	0.53	0.33	0.31	0.31	0.54	0.56	0.35
1	BICF2S23642345	23123610	0.44	0.53	0.33	0.31	0.31	0.54	0.56	0.35
1	BICF2P1312108	23131454	0.44	0.53	0.33	0.31	0.31	0.54	0.56	0.35
1	BICF2P795809	23146910	0.44	0.53	0.33	0.31	0.31	0.54	0.56	0.35
1	BICF2P395048	23161548	0.44	0.53	0.33	0.31	0.31	0.54	0.56	0.35
1	BICF2P1387646	23183714	0.44	0.53	0.33	0.31	0.31	0.54	0.56	0.35
1	TIGRP2P17514_rs8550265	23183736	0.44	0.53	0.33	0.31	0.31	0.54	0.56	0.35
1	BICF2P305122	23189547	0.44	0.53	0.33	0.31	0.31	0.54	0.56	0.35
1	BICF2P1470220	23204599	0.44	0.53	0.33	0.31	0.31	0.54	0.56	0.35
1	BICF2P1389936	23211687	0.44	0.53	0.33	0.31	0.31	0.54	0.56	0.35
1	BICF2P543716	23223054	0.44	0.53	0.33	0.31	0.31	0.54	0.56	0.35
1	BICF2P718002	23239095	0.44	0.53	0.33	0.31	0.31	0.54	0.56	0.35
1	BICF2P1446571	23246076	0.44	0.53	0.33	0.31	0.31	0.54	0.56	0.35
1	BICF2P94046	23258920	0.44	0.53	0.33	0.31	0.31	0.54	0.56	0.35
1	BICF2P291553	23270803	0.44	0.53	0.33	0.31	0.31	0.54	0.56	0.35
1	BICF2P1342706	23285268	0.44	0.53	0.33	0.31	0.31	0.54	0.56	0.35
1	BICF2P1342708	23285940	0.44	0.53	0.33	0.31	0.31	0.54	0.56	0.35
1	BICF2P597923	23292256	0.44	0.53	0.33	0.31	0.31	0.54	0.56	0.35
1	TIGRP2P17586_rs9097220	23300383	0.44	0.53	0.33	0.31	0.31	0.54	0.56	0.35
1	TIGRP2P17593_rs8591336	23307505	0.44	0.53	0.33	0.31	0.31	0.54	0.56	0.35
1	BICF2P1218551	23316876	0.44	0.53	0.33	0.31	0.31	0.54	0.56	0.36
1	chr1_23322720	23322720	0.44	0.53	0.33	0.31	0.31	0.54	0.56	0.36
1	BICF2P1379240	23329499	0.44	0.53	0.33	0.31	0.31	0.54	0.56	0.36
1	chr1_23337892	23337892	0.44	0.53	0.33	0.31	0.31	0.54	0.56	0.36
1	chr1_23359471	23359471	0.44	0.53	0.33	0.31	0.31	0.54	0.56	0.36
1	BICF2P1256123	23361701	0.44	0.53	0.33	0.31	0.31	0.54	0.56	0.36
1	chr1_23362139	23362139	0.44	0.53	0.33	0.31	0.31	0.54	0.56	0.36
1	chr1_23372932	23372932	0.44	0.53	0.33	0.31	0.31	0.54	0.56	0.36
1	BICF2P858423	23373815	0.41	0.48	0.31	0.25	0.2	0.54	0.56	0.36
1	chr1_23377302	23377302	0.41	0.48	0.31	0.25	0.2	0.54	0.56	0.36
1	chr1_23388583	23388583	0.41	0.48	0.31	0.25	0.2	0.54	0.56	0.36
1	BICF2S23152929	23394565	0.41	0.48	0.31	0.25	0.2	0.54	0.56	0.36
1	BICF2S22935806	23404515	0.41	0.48	0.31	0.25	0.2	0.54	0.56	0.36
1	BICF2S23632260	23411109	0.41	0.48	0.31	0.25	0.2	0.54	0.56	0.36
1	TIGRP2P17614_rs8918615	23422411	0.43	0.48	0.32	0.25	0.2	0.59	0.6	0.41
1	BICF2P512232	23435797	0.43	0.48	0.32	0.25	0.2	0.59	0.6	0.41
1	BICF2S2375452	23446470	0.44	0.48	0.32	0.25	0.2	0.59	0.6	0.41
1	TIGRP2P17647_rs9121206	23468581	0.43	0.48	0.32	0.25	0.2	0.59	0.6	0.41
1	BICF2P1182159	23483018	0.44	0.48	0.32	0.25	0.2	0.59	0.6	0.41
1	BICF2S23634487	23494929	0.43	0.48	0.32	0.25	0.2	0.57	0.58	0.41
1	BICF2S2293066	23498852	0.43	0.48	0.32	0.25	0.2	0.57	0.58	0.41
1	TIGRP2P17660_rs8986102	23514610	0.43	0.48	0.32	0.25	0.2	0.57	0.58	0.41
1	BICF2P1101627	23522736	0.43	0.49	0.32	0.26	0.21	0.57	0.58	0.41
1	TIGRP2P17667_rs8855930	23531388	0.43	0.49	0.32	0.26	0.21	0.57	0.58	0.41
1	BICF2P878699	23531720	0.43	0.49	0.32	0.26	0.21	0.57	0.58	0.41
1	BICF2P513740	23535172	0.43	0.49	0.32	0.26	0.21	0.57	0.58	0.41
1	BICF2P280683	23549601	0.43	0.49	0.32	0.26	0.21	0.57	0.58	0.41
1	BICF2P273562	23560780	0.43	0.49	0.32	0.25	0.21	0.57	0.58	0.41
1	TIGRP2P17697_rs9034515	23579207	0.43	0.49	0.32	0.25	0.21	0.57	0.58	0.41
1	TIGRP2P17699_rs8654280	23581336	0.43	0.49	0.32	0.25	0.21	0.57	0.58	0.41
1	TIGRP2P17703_rs8968872	23595189	0.43	0.49	0.32	0.25	0.21	0.57	0.58	0.41
1	TIGRP2P17708_rs8540808	23613953	0.43	0.49	0.32	0.25	0.21	0.57	0.58	0.41
1	TIGRP2P17710_rs8808553	23618996	0.43	0.49	0.32	0.25	0.21	0.57	0.58	0.41
1	BICF2S23245609	23625329	0.43	0.49	0.32	0.25	0.21	0.57	0.58	0.41
1	BICF2P489911	23634519	0.43	0.49	0.32	0.25	0.21	0.57	0.58	0.41
1	BICF2P646699	23641880	0.43	0.49	0.32	0.25	0.21	0.57	0.58	0.41
1	BICF2S23122749	23652028	0.43	0.49	0.33	0.25	0.21	0.57	0.58	0.41
1	BICF2P96122	23670388	0.43	0.49	0.3	0.24	0.21	0.57	0.58	0.41
1	BICF2P326270	23675365	0.43	0.49	0.3	0.24	0.21	0.57	0.58	0.41
1	BICF2P1456437	23701799	0.43	0.49	0.3	0.24	0.21	0.57	0.58	0.41
1	BICF2P1387961	23706644	0.42	0.49	0.29	0.24	0.21	0.57	0.58	0.41
1	BICF2P1005323	23718020	0.42	0.49	0.29	0.24	0.21	0.57	0.58	0.41
1	BICF2P532862	23730311	0.44	0.49	0.32	0.24	0.21	0.58	0.6	0.42
1	BICF2P617553	23747015	0.44	0.49	0.33	0.25	0.22	0.58	0.6	0.43
1	BICF2S22959028	23754226	0.62	0.61	0.61	0.39	0.28	0.8	0.82	0.62
1	BICF2P787778	23773565	0.62	0.62	0.61	0.39	0.28	0.8	0.82	0.62
1	TIGRP2P17768_rs8697988	23776404	0.62	0.62	0.61	0.39	0.28	0.8	0.82	0.62
1	BICF2P1159715	23776600	0.62	0.62	0.61	0.39	0.28	0.8	0.82	0.62
1	BICF2P746922	23798188	0.62	0.62	0.61	0.39	0.28	0.8	0.82	0.62
1	BICF2P266322	23804103	0.62	0.62	0.61	0.39	0.28	0.8	0.82	0.62
1	BICF2P342466	23814422	0.62	0.62	0.61	0.39	0.28	0.8	0.82	0.62
1	BICF2P38366	23821683	0.62	0.62	0.62	0.39	0.28	0.8	0.82	0.63
1	BICF2P131444	23834410	0.62	0.62	0.62	0.39	0.28	0.8	0.82	0.63
1	chr1_23837049	23837049	0.62	0.62	0.62	0.39	0.28	0.8	0.82	0.63
1	chr1_23837649	23837649	0.62	0.62	0.62	0.39	0.28	0.8	0.82	0.63
1	BICF2P467012	23838138	0.62	0.62	0.62	0.39	0.28	0.8	0.82	0.63
1	BICF2P922762	23849305	0.62	0.62	0.62	0.39	0.28	0.8	0.82	0.63
1	chr1_23849810	23849810	0.62	0.62	0.62	0.39	0.28	0.8	0.82	0.63
1	BICF2P182997	23870986	0.62	0.62	0.62	0.39	0.28	0.8	0.82	0.63
1	BICF2P1352939	23880227	0.62	0.62	0.62	0.39	0.28	0.8	0.82	0.63
1	BICF2P1066402	23894323	0.62	0.62	0.62	0.39	0.28	0.8	0.82	0.63
1	BICF2P1136395	23903357	0.62	0.62	0.62	0.39	0.28	0.8	0.82	0.63
1	BICF2P404381	23919059	0.62	0.62	0.62	0.39	0.28	0.8	0.82	0.63
1	BICF2P249103	23928991	0.62	0.62	0.62	0.39	0.28	0.8	0.82	0.63
1	BICF2P476925	23941533	0.62	0.62	0.62	0.39	0.28	0.8	0.82	0.63
1	BICF2P778856	23954801	0.62	0.62	0.62	0.39	0.28	0.8	0.82	0.63
1	BICF2P770352	23964238	0.62	0.62	0.62	0.39	0.28	0.8	0.82	0.63
1	BICF2P1415237	23980200	0.62	0.62	0.62	0.39	0.28	0.8	0.82	0.63
1	BICF2P31057	23983740	0.62	0.62	0.62	0.39	0.28	0.8	0.82	0.63
1	BICF2P990644	23985816	0.62	0.62	0.62	0.39	0.28	0.8	0.82	0.63
1	BICF2P990643	23985891	0.62	0.62	0.62	0.39	0.28	0.8	0.82	0.63
1	BICF2P109947	24001477	0.62	0.62	0.62	0.39	0.28	0.8	0.82	0.63
1	BICF2P780201	24006071	0.62	0.62	0.62	0.39	0.28	0.8	0.82	0.63
1	BICF2S2327284	24024856	0.62	0.62	0.62	0.39	0.28	0.8	0.82	0.63
1	BICF2P478548	24032460	0.62	0.62	0.62	0.39	0.28	0.8	0.82	0.63
1	BICF2P1266261	24042626	0.62	0.62	0.62	0.39	0.28	0.8	0.82	0.63
1	BICF2P808960	24056431	0.62	0.62	0.62	0.39	0.28	0.8	0.82	0.63
1	BICF2P39743	24065845	0.62	0.62	0.61	0.39	0.28	0.79	0.8	0.62
1	BICF2P238459	24076060	0.62	0.62	0.61	0.39	0.28	0.79	0.8	0.62
1	chr1_24081640	24081640	0.54	0.51	0.56	0.35	0.22	0.67	0.69	0.57
1	BICF2S22937618	24083930	0.54	0.51	0.56	0.35	0.22	0.67	0.69	0.57
[truncated: 205,847+ more rows]

## Sheet: Table_S4_Fixation_Summary
	Cluster	Loci>=0.8	Loci>=0.9
All	All	2603	681
European exhibition	0	11651	5068
Informal (locale undefined)	1	1817	832
European work	2	4295	1818
European Work (refined)	2A	8363	3006
Americas exhibition	3	5697	2246
Americas exhibition(refined)	3A	6526	2756
Americas informal	4	959	188
Exhibition (Europe and Americas)	0,3A	4257	1844
European (mean fixation)	0,2A	9036	4045
Exhibition-bred fixed both cluster 0 and cluster 3A		2398	777
Fixed cluster 0 NOT cluster 3A		9253	4291
Fixed cluster 3A NOT cluster 0		4129	1979
Total (cluster 0 and cluster 3A)		15780	7047
European-bred fixed both cluster 0 and cluster 2A		6795	2340
Fixed cluster 0 NOT cluster 2A		4856	2728
Fixed cluster 2A NOT cluster 0		1573	666
Total (cluster 0 and cluster 2A)		13224	5734
Total loci fixed in at least 1 cluster		17015	7517
Fixed in group other than exhibition-bred		1235	470

## Sheet: Table_S5_Functional_Information
Chromosome	SNPID	Base position(canFam3.1)	FST (Doberman v All)	Doberman call type	Variant type	Gene name	Reference allele (canFam3.1) (red:reference is alternate)	Main allele (All)	Alternate allele (All)	Main allele doberman	Minor allele frequency Doberman	Observed alleles Doberman	DO159	DO242	DO263	Doberman01	Doberman02	Doberman03	Doberman04	SRR2095318	Variant functional information (N=590)a
2	2_60047059	60047059	-0.0288061	Monomorphic_main	splice_region_variant&intron_variant	LOC111092775	GA	GA	GAA	GA	0	16	GA GA	GA GA	GA GA	GA GA	GA GA	GA GA	GA GA	GA GA	AC=3,8;AF=2.551e-03,6.803e-03;AN=1176;ANN=G|splice_region_variant&intron_variant|LOW|LOC111092775|111092775|transcript|XR_002620042.1|pseudogene|1/2|n.348-5delT||||||,GAA|splice_region_variant&intron_variant|LOW|LOC111092775|111092775|transcript|XR_002620042.1|pseudogene|1/2|n.348-6_348-5insT||||||,G|splice_region_variant&intron_variant|LOW|LOC111092775|111092775|transcript|XR_002620043.1|pseudog…
2	2_60066165	60066165	-0.0313468	Monomorphic_main	splice_region_variant&non_coding_transcript_exon_variant	LOC111092774	C	C	T	C	0	16	C C	C C	C C	C C	C C	C C	C C	C C	AC=2;AF=1.704e-03;AN=1174;ANN=T|splice_region_variant&non_coding_transcript_exon_variant|LOW|LOC111092774|111092774|transcript|XR_002620041.1|pseudogene|3/3|n.1921G>A||||||;BaseQRankSum=0.731;ClippingRankSum=0.00;DP=9786;ExcessHet=3.0132;FS=0.000;InbreedingCoeff=-0.0101;MQ=NaN;MQRankSum=0.731;QD=11.33;ReadPosRankSum=-7.310e-01;SOR=0.874;set=FilteredInAll
2	2_60236112	60236112	0.0674576	Monomorphic_main	5_prime_UTR_variant	CES5A	T	T	C	T	0	16	T T	T T	T T	T T	T T	T T	T T	T T	AC=195;AF=0.167;AN=1170;ANN=C|5_prime_UTR_variant|MODIFIER|CES5A|445456|transcript|XM_022405449.1|protein_coding|1/11|c.-38T>C|||||38|,C|upstream_gene_variant|MODIFIER|CES5A|445456|transcript|NM_001003969.1|protein_coding||c.-68T>C|||||68|;BaseQRankSum=-1.177e+00;ClippingRankSum=0.00;DP=10947;ExcessHet=-0.0000;FS=0.539;InbreedingCoeff=0.3433;MQ=47.56;MQ0=0;MQRankSum=0.00;QD=18.02;ReadPosRankSum=0…
2	2_60236195	60236195	0.0254761	Monomorphic_main	missense_variant	CES5A	G	G	A	G	0	16	G G	G G	G G	G G	G G	G G	G G	G G	AC=142;AF=0.122;AN=1166;ANN=A|missense_variant|MODERATE|CES5A|445456|transcript|NM_001003969.1|protein_coding|1/13|c.16G>A|p.Gly6Arg|16/1728|16/1728|6/575||,A|missense_variant|MODERATE|CES5A|445456|transcript|XM_022405449.1|protein_coding|1/11|c.46G>A|p.Gly16Arg|210/1852|46/1470|16/489||;BaseQRankSum=1.42;ClippingRankSum=0.00;DP=10267;ExcessHet=-0.0000;FS=0.527;InbreedingCoeff=0.3218;MQ=47.01;MQ0…
2	2_60237431	60237431	-0.0262241	Monomorphic_main	missense_variant	CES5A	A	A	G	A	0	16	A A	A A	A A	A A	A A	A A	A A	A A	AC=10;AF=8.576e-03;AN=1166;ANN=G|missense_variant|MODERATE|CES5A|445456|transcript|NM_001003969.1|protein_coding|2/13|c.131A>G|p.Gln44Arg|131/1728|131/1728|44/575||,G|missense_variant|MODERATE|CES5A|445456|transcript|XM_022405449.1|protein_coding|2/11|c.161A>G|p.Gln54Arg|325/1852|161/1470|54/489||;BaseQRankSum=-3.220e-01;ClippingRankSum=0.00;DP=10568;ExcessHet=3.1728;FS=5.547;InbreedingCoeff=-0.0…
2	2_60237505	60237505	0.0265525	Monomorphic_main	missense_variant	CES5A	C	C	T	C	0	16	C C	C C	C C	C C	C C	C C	C C	C C	AC=144;AF=0.123;AN=1172;ANN=T|missense_variant|MODERATE|CES5A|445456|transcript|NM_001003969.1|protein_coding|2/13|c.205C>T|p.Pro69Ser|205/1728|205/1728|69/575||,T|missense_variant|MODERATE|CES5A|445456|transcript|XM_022405449.1|protein_coding|2/11|c.235C>T|p.Pro79Ser|399/1852|235/1470|79/489||;BaseQRankSum=1.28;ClippingRankSum=0.00;DP=11205;ExcessHet=0.0000;FS=1.778;InbreedingCoeff=0.3316;MQ=47.…
2	2_60246285	60246285	-0.0661706	Monomorphic_main	missense_variant	CES5A	G	G	A	G	0	8	G G	G G	G G	0 0	0 0	0 0	0 0	G G	AC=2;AF=1.706e-03;AN=1172;ANN=A|missense_variant|MODERATE|CES5A|445456|transcript|NM_001003969.1|protein_coding|6/13|c.782G>A|p.Arg261Gln|782/1728|782/1728|261/575||,A|missense_variant|MODERATE|CES5A|445456|transcript|XM_022405449.1|protein_coding|4/11|c.524G>A|p.Arg175Gln|688/1852|524/1470|175/489||;BaseQRankSum=3.13;ClippingRankSum=0.00;DP=10214;ExcessHet=0.0409;FS=1.459;InbreedingCoeff=0.1092;…
2	2_60248144	60248144	-0.0308935	Monomorphic_main	missense_variant	CES5A	G	G	A	G	0	16	G G	G G	G G	G G	G G	G G	G G	G G	AC=1;AF=8.518e-04;AN=1174;ANN=A|missense_variant|MODERATE|CES5A|445456|transcript|NM_001003969.1|protein_coding|7/13|c.827G>A|p.Arg276His|827/1728|827/1728|276/575||,A|missense_variant|MODERATE|CES5A|445456|transcript|XM_022405449.1|protein_coding|5/11|c.569G>A|p.Arg190His|733/1852|569/1470|190/489||;BaseQRankSum=3.07;ClippingRankSum=0.00;DP=9741;ExcessHet=3.0277;FS=11.480;InbreedingCoeff=-0.0105…
2	2_60248239	60248239	-0.0405561	Monomorphic_main	splice_region_variant&intron_variant	CES5A	AG	AG	A	AG	0	16	AG AG	AG AG	AG AG	AG AG	AG AG	AG AG	AG AG	AG AG	AC=3;AF=2.560e-03;AN=1172;ANN=A|splice_region_variant&intron_variant|LOW|CES5A|445456|transcript|NM_001003969.1|protein_coding|7/12|c.915+8delG||||||,A|splice_region_variant&intron_variant|LOW|CES5A|445456|transcript|XM_022405449.1|protein_coding|5/10|c.657+8delG||||||;BaseQRankSum=0.225;ClippingRankSum=-2.250e-01;DP=9781;ExcessHet=0.0146;FS=15.122;InbreedingCoeff=0.1095;MQ=60.00;MQ0=0;MQRankSum=…
2	2_60254989	60254989	-0.0318126	Monomorphic_main	missense_variant	CES5A	T	T	A	T	0	16	T T	T T	T T	T T	T T	T T	T T	T T	AC=1;AF=8.503e-04;AN=1176;ANN=A|missense_variant|MODERATE|CES5A|445456|transcript|NM_001003969.1|protein_coding|10/13|c.1227T>A|p.Asp409Glu|1227/1728|1227/1728|409/575||,A|missense_variant|MODERATE|CES5A|445456|transcript|XM_022405449.1|protein_coding|8/11|c.969T>A|p.Asp323Glu|1133/1852|969/1470|323/489||;BaseQRankSum=2.37;ClippingRankSum=0.00;DP=12232;ExcessHet=3.0392;FS=4.426;InbreedingCoeff=-0…
2	2_60265446	60265446	-0.0446001	Monomorphic_main	3_prime_UTR_variant	CES5A	G	G	GGATAA	G	0	16	G G	G G	G G	G G	G G	G G	G G	G G	AC=4;AF=3.407e-03;AN=1174;ANN=GGATAA|3_prime_UTR_variant|MODIFIER|CES5A|445456|transcript|XM_022405449.1|protein_coding|11/11|c.*81_*82insATAAG|||||82|INFO_REALIGN_3_PRIME,GGATAA|downstream_gene_variant|MODIFIER|CES5A|445456|transcript|NM_001003969.1|protein_coding||c.*80_*81insGATAA|||||81|;BaseQRankSum=-7.350e-01;ClippingRankSum=0.00;DP=11415;ExcessHet=3.0538;FS=1.632;InbreedingCoeff=-0.0072;MQ…
2	2_60265448	60265448	-0.0445972	Monomorphic_main	3_prime_UTR_variant	CES5A	C	C	CTGCT	C	0	16	C C	C C	C C	C C	C C	C C	C C	C C	AC=4;AF=3.407e-03;AN=1174;ANN=CTGCT|3_prime_UTR_variant|MODIFIER|CES5A|445456|transcript|XM_022405449.1|protein_coding|11/11|c.*83_*84insGCTT|||||84|INFO_REALIGN_3_PRIME,CTGCT|downstream_gene_variant|MODIFIER|CES5A|445456|transcript|NM_001003969.1|protein_coding||c.*82_*83insTGCT|||||83|;BaseQRankSum=-3.060e-01;ClippingRankSum=0.00;DP=11455;ExcessHet=3.0393;FS=2.547;InbreedingCoeff=-0.0052;MQ=54.…
2	2_60265485	60265485	-0.0320407	Monomorphic_main	3_prime_UTR_variant	CES5A	A	A	AG	A	0	16	A A	A A	A A	A A	A A	A A	A A	A A	AC=1;AF=8.518e-04;AN=1174;ANN=AG|3_prime_UTR_variant|MODIFIER|CES5A|445456|transcript|XM_022405449.1|protein_coding|11/11|c.*123dupG|||||124|INFO_REALIGN_3_PRIME,AG|downstream_gene_variant|MODIFIER|CES5A|445456|transcript|NM_001003969.1|protein_coding||c.*119_*120insG|||||120|;BaseQRankSum=1.80;ClippingRankSum=0.00;DP=11717;ExcessHet=3.0190;FS=2.795;InbreedingCoeff=-0.0054;MQ=NaN;MQRankSum=0.00;Q…
2	2_60276725	60276725	-0.0315822	Monomorphic_main	5_prime_UTR_premature_start_codon_gain_variant	CES1	C	C	T	C	0	16	C C	C C	C C	C C	C C	C C	C C	C C	AC=2;AF=1.701e-03;AN=1176;ANN=T|5_prime_UTR_premature_start_codon_gain_variant|LOW|CES1|403643|transcript|NM_001003085.1|protein_coding|1/14|c.-2C>T||||||,T|5_prime_UTR_variant|MODIFIER|CES1|403643|transcript|NM_001003085.1|protein_coding|1/14|c.-2C>T|||||2|;BaseQRankSum=2.49;ClippingRankSum=0.623;DP=11615;ExcessHet=3.0190;FS=0.000;InbreedingCoeff=-0.0056;MQ=60.00;MQ0=0;MQRankSum=0.00;QD=12.89;Re…
2	2_60276731	60276731	-0.0529228	Monomorphic_main	missense_variant	CES1	G	G	T	G	0	16	G G	G G	G G	G G	G G	G G	G G	G G	AC=13;AF=0.011;AN=1176;ANN=T|missense_variant|MODERATE|CES1|403643|transcript|NM_001003085.1|protein_coding|1/14|c.5G>T|p.Trp2Leu|9/1880|5/1698|2/565||;BaseQRankSum=1.24;ClippingRankSum=0.00;DP=11746;ExcessHet=0.0000;FS=2.316;InbreedingCoeff=0.4664;MQ=33.65;MQ0=0;MQRankSum=0.00;QD=21.04;ReadPosRankSum=0.412;SOR=0.777;set=FilteredInAll
2	2_60281063	60281063	0.911486	Polymorphic	missense_variant	CES1	G	G	A	G	0.25	8	A G	G G	A G	0 0	0 0	0 0	0 0	G G	AC=4;AF=3.401e-03;AN=1176;ANN=A|missense_variant|MODERATE|CES1|403643|transcript|NM_001003085.1|protein_coding|2/14|c.121G>A|p.Glu41Lys|125/1880|121/1698|41/565||;BaseQRankSum=-1.187e+00;ClippingRankSum=-6.680e-01;DP=12137;ExcessHet=3.0715;FS=47.228;InbreedingCoeff=-0.0083;MQ=60.00;MQ0=0;MQRankSum=-3.110e-01;QD=3.28;ReadPosRankSum=-1.559e+00;SOR=5.057;set=variant
2	2_60281126	60281126	0.766995	Polymorphic	missense_variant	CES1	C	C	T	C	0.125	16	T C	C C	T C	C C	C C	C C	C C	C C	AC=5;AF=4.252e-03;AN=1176;ANN=T|missense_variant|MODERATE|CES1|403643|transcript|NM_001003085.1|protein_coding|2/14|c.184C>T|p.Pro62Ser|188/1880|184/1698|62/565||;BaseQRankSum=1.50;ClippingRankSum=0.961;DP=12184;ExcessHet=3.1412;FS=55.053;InbreedingCoeff=-0.0092;MQ=60.00;MQ0=0;MQRankSum=-3.200e-01;QD=5.49;ReadPosRankSum=0.627;SOR=4.234;set=variant
2	2_60281150	60281150	0.800644	Polymorphic	missense_variant	CES1	G	G	C	G	0.125	16	C G	G G	C G	G G	G G	G G	G G	G G	AC=4;AF=3.401e-03;AN=1176;ANN=C|missense_variant|MODERATE|CES1|403643|transcript|NM_001003085.1|protein_coding|2/14|c.208G>C|p.Ala70Pro|212/1880|208/1698|70/565||;BaseQRankSum=0.428;ClippingRankSum=0.679;DP=12174;ExcessHet=3.0714;FS=39.121;InbreedingCoeff=-0.0048;MQ=60.00;MQ0=0;MQRankSum=0.053;QD=5.81;ReadPosRankSum=-5.200e-02;SOR=3.839;set=variant
2	2_60281166	60281166	0.800644	Polymorphic	missense_variant	CES1	A	A	C	A	0.125	16	C A	A A	C A	A A	A A	A A	A A	A A	AC=4;AF=3.401e-03;AN=1176;ANN=C|missense_variant|MODERATE|CES1|403643|transcript|NM_001003085.1|protein_coding|2/14|c.224A>C|p.Asn75Thr|228/1880|224/1698|75/565||;BaseQRankSum=-1.181e+00;ClippingRankSum=-1.050e-01;DP=12223;ExcessHet=3.0919;FS=19.935;InbreedingCoeff=-0.0084;MQ=60.00;MQ0=0;MQRankSum=0.135;QD=8.53;ReadPosRankSum=-1.062e+00;SOR=2.899;set=variant
2	2_60281197	60281197	nan	Monomorphic_main	splice_region_variant&synonymous_variant	CES1	T	T	0	T	0	8	T T	T T	T T	0 0	0 0	0 0	0 0	T T	AC=0;AF=0.00;AN=1176;ANN=C|splice_region_variant&synonymous_variant|LOW|CES1|403643|transcript|NM_001003085.1|protein_coding|2/14|c.255T>C|p.Pro85Pro|259/1880|255/1698|85/565||;BaseQRankSum=-1.519e+00;ClippingRankSum=-8.680e-01;DP=12357;ExcessHet=3.0132;FS=0.000;InbreedingCoeff=-0.0039;MQ=60.00;MQ0=0;MQRankSum=0.217;QD=4.02;ReadPosRankSum=-1.519e+00;SOR=0.693;set=variant
2	2_60284550	60284550	0.0336547	Monomorphic_main	splice_region_variant&intron_variant	CES1	C	C	G	C	0	16	C C	C C	C C	C C	C C	C C	C C	C C	AC=134;AF=0.114;AN=1172;ANN=G|splice_region_variant&intron_variant|LOW|CES1|403643|transcript|NM_001003085.1|protein_coding|2/13|c.258-6C>G||||||;BaseQRankSum=0.308;ClippingRankSum=0.00;DP=11196;ExcessHet=0.0000;FS=0.529;InbreedingCoeff=0.2407;MQ=45.85;MQ0=0;MQRankSum=0.00;QD=16.87;ReadPosRankSum=0.101;SOR=0.738;set=variant
2	2_60284578	60284578	0.0338601	Monomorphic_main	missense_variant	CES1	G	G	A	G	0	16	G G	G G	G G	G G	G G	G G	G G	G G	AC=136;AF=0.116;AN=1168;ANN=A|missense_variant|MODERATE|CES1|403643|transcript|NM_001003085.1|protein_coding|3/14|c.280G>A|p.Gly94Ser|284/1880|280/1698|94/565||;BaseQRankSum=1.47;ClippingRankSum=0.00;DP=11298;ExcessHet=0.0000;FS=0.526;InbreedingCoeff=0.2397;MQ=45.87;MQ0=0;MQRankSum=0.00;QD=16.89;ReadPosRankSum=0.241;SOR=0.729;set=variant
2	2_60284595	60284595	0.8259	Polymorphic	missense_variant	CES1	A	A	T	A	0.125	8	A A	A A	T A	0 0	0 0	0 0	0 0	A A	AC=2;AF=1.709e-03;AN=1170;ANN=T|missense_variant|MODERATE|CES1|403643|transcript|NM_001003085.1|protein_coding|3/14|c.297A>T|p.Glu99Asp|301/1880|297/1698|99/565||;BaseQRankSum=-1.071e+00;ClippingRankSum=-5.500e-01;DP=11040;ExcessHet=3.0539;FS=15.413;InbreedingCoeff=-0.0101;MQ=59.20;MQ0=0;MQRankSum=-1.650e+00;QD=1.10;ReadPosRankSum=-1.739e+00;SOR=4.047;set=FilteredInAll
2	2_60284616	60284616	0.537216	Polymorphic	missense_variant	CES1	C	C	G	C	0.0625	16	C C	C C	G C	C C	C C	C C	C C	C C	AC=4;AF=3.413e-03;AN=1172;ANN=G|missense_variant|MODERATE|CES1|403643|transcript|NM_001003085.1|protein_coding|3/14|c.318C>G|p.Asp106Glu|322/1880|318/1698|106/565||;BaseQRankSum=-1.180e-01;ClippingRankSum=0.355;DP=10900;ExcessHet=3.0539;FS=20.487;InbreedingCoeff=-0.0092;MQ=59.13;MQ0=0;MQRankSum=-1.734e+00;QD=1.85;ReadPosRankSum=0.537;SOR=4.168;set=FilteredInAll
2	2_60284617	60284617	-0.0315811	Monomorphic_main	missense_variant	CES1	A	A	G	A	0	16	A A	A A	A A	A A	A A	A A	A A	A A	AC=3;AF=2.560e-03;AN=1172;ANN=G|missense_variant|MODERATE|CES1|403643|transcript|NM_001003085.1|protein_coding|3/14|c.319A>G|p.Asn107Asp|323/1880|319/1698|107/565||;BaseQRankSum=0.738;ClippingRankSum=0.00;DP=10911;ExcessHet=3.0190;FS=5.333;InbreedingCoeff=-0.0076;MQ=79.51;MQ0=0;MQRankSum=0.00;QD=9.82;ReadPosRankSum=1.53;SOR=1.253;set=variant
2	2_60284623	60284623	0.536791	Polymorphic	missense_variant	CES1	C	C	A	C	0.0625	16	C C	C C	A C	C C	C C	C C	C C	C C	AC=4;AF=3.413e-03;AN=1172;ANN=A|missense_variant|MODERATE|CES1|403643|transcript|NM_001003085.1|protein_coding|3/14|c.325C>A|p.Pro109Thr|329/1880|325/1698|109/565||;BaseQRankSum=0.818;ClippingRankSum=0.251;DP=10918;ExcessHet=3.0538;FS=20.381;InbreedingCoeff=-0.0102;MQ=59.21;MQ0=0;MQRankSum=-1.734e+00;QD=1.69;ReadPosRankSum=0.927;SOR=4.167;set=FilteredInAll
2	2_60284624	60284624	0.536791	Polymorphic	missense_variant	CES1	C	C	G	C	0.0625	16	C C	C C	G C	C C	C C	C C	C C	C C	AC=4;AF=3.413e-03;AN=1172;ANN=G|missense_variant|MODERATE|CES1|403643|transcript|NM_001003085.1|protein_coding|3/14|c.326C>G|p.Pro109Arg|330/1880|326/1698|109/565||;BaseQRankSum=-1.182e+00;ClippingRankSum=0.352;DP=10909;ExcessHet=3.0712;FS=20.381;InbreedingCoeff=-0.0104;MQ=59.21;MQ0=0;MQRankSum=-1.457e+00;QD=1.69;ReadPosRankSum=1.04;SOR=4.167;set=FilteredInAll
2	2_60284630	60284630	0.612483	Polymorphic	missense_variant	CES1	A	A	C	A	0.0625	16	A A	A A	C A	A A	A A	A A	A A	A A	AC=3;AF=2.564e-03;AN=1170;ANN=C|missense_variant|MODERATE|CES1|403643|transcript|NM_001003085.1|protein_coding|3/14|c.332A>C|p.Lys111Thr|336/1880|332/1698|111/565||;BaseQRankSum=-2.117e+00;ClippingRankSum=0.318;DP=10790;ExcessHet=3.0393;FS=20.645;InbreedingCoeff=-0.0090;MQ=59.18;MQ0=0;MQRankSum=-1.734e+00;QD=1.74;ReadPosRankSum=1.48;SOR=4.166;set=FilteredInAll
2	2_60286582	60286582	-0.0315805	Monomorphic_main	missense_variant	CES1	G	G	A	G	0	16	G G	G G	G G	G G	G G	G G	G G	G G	AC=3;AF=2.555e-03;AN=1174;ANN=A|missense_variant|MODERATE|CES1|403643|transcript|NM_001003085.1|protein_coding|4/14|c.433G>A|p.Val145Met|437/1880|433/1698|145/565||;BaseQRankSum=-2.500e-02;ClippingRankSum=0.428;DP=10963;ExcessHet=3.0924;FS=0.000;InbreedingCoeff=-0.0134;MQ=60.00;MQ0=0;MQRankSum=0.982;QD=2.21;ReadPosRankSum=0.175;SOR=0.750;set=variant
2	2_60286616	60286616	0.826654	Polymorphic	missense_variant	CES1	C	C	T	C	0.125	8	T C	C C	C C	0 0	0 0	0 0	0 0	C C	AC=2;AF=1.701e-03;AN=1176;ANN=T|missense_variant|MODERATE|CES1|403643|transcript|NM_001003085.1|protein_coding|4/14|c.467C>T|p.Ala156Val|471/1880|467/1698|156/565||;BaseQRankSum=-1.738e+00;ClippingRankSum=-2.170e-01;DP=10849;ExcessHet=3.0715;FS=1.129;InbreedingCoeff=-0.0121;MQ=60.00;MQ0=0;MQRankSum=-8.690e-01;QD=0.72;ReadPosRankSum=0.290;SOR=0.493;set=FilteredInAll
2	2_60288944	60288944	0.83668	Polymorphic	missense_variant	CES1	T	T	G	T	0.125	16	G T	T T	G T	T T	T T	T T	T T	T T	AC=3;AF=2.551e-03;AN=1176;ANN=G|missense_variant|MODERATE|CES1|403643|transcript|NM_001003085.1|protein_coding|5/14|c.583T>G|p.Leu195Val|587/1880|583/1698|195/565||;BaseQRankSum=-7.730e-01;ClippingRankSum=-1.020e-01;DP=11931;ExcessHet=3.0916;FS=2.430;InbreedingCoeff=-0.0092;MQ=59.72;MQ0=0;MQRankSum=-1.734e+00;QD=4.15;ReadPosRankSum=-8.150e-01;SOR=1.034;set=variant
2	2_60288957	60288957	0.935626	Polymorphic	missense_variant	CES1	G	G	A	G	0.25	8	A G	G G	A G	0 0	0 0	0 0	0 0	G G	AC=3;AF=2.551e-03;AN=1176;ANN=A|missense_variant|MODERATE|CES1|403643|transcript|NM_001003085.1|protein_coding|5/14|c.596G>A|p.Arg199His|600/1880|596/1698|199/565||;BaseQRankSum=0.502;ClippingRankSum=1.29;DP=11854;ExcessHet=3.1412;FS=5.230;InbreedingCoeff=-0.0091;MQ=59.76;MQ0=0;MQRankSum=-9.590e-01;QD=1.71;ReadPosRankSum=-7.270e-01;SOR=1.329;set=FilteredInAll
2	2_60288992	60288992	0.935626	Polymorphic	missense_variant	CES1	A	A	G	A	0.25	8	G A	A A	G A	0 0	0 0	0 0	0 0	A A	AC=3;AF=2.551e-03;AN=1176;ANN=G|missense_variant|MODERATE|CES1|403643|transcript|NM_001003085.1|protein_coding|5/14|c.631A>G|p.Asn211Asp|635/1880|631/1698|211/565||;BaseQRankSum=-1.197e+00;ClippingRankSum=1.50;DP=11780;ExcessHet=3.0919;FS=7.680;InbreedingCoeff=-0.0095;MQ=59.32;MQ0=0;MQRankSum=-2.199e+00;QD=2.22;ReadPosRankSum=0.636;SOR=1.096;set=variant
2	2_60291883	60291883	-0.0424163	Monomorphic_main	missense_variant	CES1	C	C	T	C	0	16	C C	C C	C C	C C	C C	C C	C C	C C	AC=4;AF=3.407e-03;AN=1174;ANN=T|missense_variant|MODERATE|CES1|403643|transcript|NM_001003085.1|protein_coding|7/14|c.856C>T|p.Arg286Cys|860/1880|856/1698|286/565||;BaseQRankSum=3.60;ClippingRankSum=0.00;DP=11252;ExcessHet=0.0218;FS=4.702;InbreedingCoeff=0.1304;MQ=59.22;MQ0=0;MQRankSum=0.00;QD=16.56;ReadPosRankSum=0.210;SOR=1.152;set=variant
2	2_60298300	60298300	0.935313	Polymorphic	missense_variant	CES1	G	G	A	G	0.25	8	A G	G G	A G	0 0	0 0	0 0	0 0	G G	AC=3;AF=2.564e-03;AN=1170;ANN=A|missense_variant|MODERATE|CES1|403643|transcript|NM_001003085.1|protein_coding|9/14|c.973G>A|p.Val325Met|977/1880|973/1698|325/565||;BaseQRankSum=0.075;ClippingRankSum=0.659;DP=10753;ExcessHet=3.0541;FS=0.000;InbreedingCoeff=-0.0089;MQ=58.55;MQ0=0;MQRankSum=-6.710e-01;QD=2.09;ReadPosRankSum=-5.920e-01;SOR=0.984;set=variant
2	2_60298321	60298321	0.835561	Polymorphic	missense_variant	CES1	C	C	G	C	0.125	16	G C	C C	G C	C C	C C	C C	C C	C C	AC=4;AF=3.419e-03;AN=1170;ANN=G|missense_variant|MODERATE|CES1|403643|transcript|NM_001003085.1|protein_coding|9/14|c.994C>G|p.Gln332Glu|998/1880|994/1698|332/565||;BaseQRankSum=-9.350e-01;ClippingRankSum=0.180;DP=10922;ExcessHet=3.0922;FS=8.138;InbreedingCoeff=-0.0095;MQ=60.00;MQ0=0;MQRankSum=-1.138e+00;QD=2.43;ReadPosRankSum=0.300;SOR=2.303;set=variant
2	2_60298329	60298329	0.799593	Polymorphic	missense_variant	CES1	T	T	G	T	0.125	16	G T	T T	G T	T T	T T	T T	T T	T T	AC=4;AF=3.419e-03;AN=1170;ANN=G|missense_variant|MODERATE|CES1|403643|transcript|NM_001003085.1|protein_coding|9/14|c.1002T>G|p.Ile334Met|1006/1880|1002/1698|334/565||;BaseQRankSum=-1.448e+00;ClippingRankSum=0.180;DP=10924;ExcessHet=3.0922;FS=8.532;InbreedingCoeff=-0.0094;MQ=60.00;MQ0=0;MQRankSum=-8.880e-01;QD=2.48;ReadPosRankSum=1.14;SOR=2.061;set=variant
2	2_60298344	60298344	0.835898	Polymorphic	missense_variant	CES1	A	A	T	A	0.125	16	T A	A A	T A	A A	A A	A A	A A	A A	AC=3;AF=2.564e-03;AN=1170;ANN=T|missense_variant|MODERATE|CES1|403643|transcript|NM_001003085.1|protein_coding|9/14|c.1017A>T|p.Lys339Asn|1021/1880|1017/1698|339/565||;BaseQRankSum=-1.423e+00;ClippingRankSum=0.315;DP=11065;ExcessHet=3.0717;FS=8.485;InbreedingCoeff=-0.0091;MQ=60.00;MQ0=0;MQRankSum=-1.580e-01;QD=2.11;ReadPosRankSum=1.32;SOR=2.063;set=variant
2	2_60298351	60298351	0.836346	Polymorphic	missense_variant	CES1	T	T	A	T	0.125	16	A T	T T	A T	T T	T T	T T	T T	T T	AC=3;AF=2.560e-03;AN=1172;ANN=A|missense_variant|MODERATE|CES1|403643|transcript|NM_001003085.1|protein_coding|9/14|c.1024T>A|p.Ser342Thr|1028/1880|1024/1698|342/565||;BaseQRankSum=-1.303e+00;ClippingRankSum=0.355;DP=11071;ExcessHet=3.0715;FS=8.341;InbreedingCoeff=-0.0099;MQ=60.00;MQ0=0;MQRankSum=-3.730e-01;QD=2.15;ReadPosRankSum=1.12;SOR=2.073;set=variant
2	2_60298352	60298352	0.836346	Polymorphic	missense_variant	CES1	C	C	A	C	0.125	16	A C	C C	A C	C C	C C	C C	C C	C C	AC=3;AF=2.560e-03;AN=1172;ANN=A|missense_variant|MODERATE|CES1|403643|transcript|NM_001003085.1|protein_coding|9/14|c.1025C>A|p.Ser342Tyr|1029/1880|1025/1698|342/565||;BaseQRankSum=-1.741e+00;ClippingRankSum=0.355;DP=11058;ExcessHet=3.0715;FS=8.168;InbreedingCoeff=-0.0098;MQ=60.00;MQ0=0;MQRankSum=0.348;QD=2.13;ReadPosRankSum=1.07;SOR=2.083;set=variant
2	2_60298365	60298365	0.836011	Polymorphic	missense_variant	CES1	C	C	G	C	0.125	16	G C	C C	G C	C C	C C	C C	C C	C C	AC=3;AF=2.564e-03;AN=1170;ANN=G|missense_variant|MODERATE|CES1|403643|transcript|NM_001003085.1|protein_coding|9/14|c.1038C>G|p.Ile346Met|1042/1880|1038/1698|346/565||;BaseQRankSum=-1.953e+00;ClippingRankSum=-8.500e-02;DP=11054;ExcessHet=3.1153;FS=8.448;InbreedingCoeff=-0.0104;MQ=60.00;MQ0=0;MQRankSum=-7.510e-01;QD=2.21;ReadPosRankSum=0.255;SOR=2.058;set=variant
2	2_60298366	60298366	0.836123	Polymorphic	missense_variant	CES1	A	A	G	A	0.125	16	G A	A A	G A	A A	A A	A A	A A	A A	AC=3;AF=2.564e-03;AN=1170;ANN=G|missense_variant|MODERATE|CES1|403643|transcript|NM_001003085.1|protein_coding|9/14|c.1039A>G|p.Ile347Val|1043/1880|1039/1698|347/565||;BaseQRankSum=-1.345e+00;ClippingRankSum=-8.500e-02;DP=11064;ExcessHet=3.1153;FS=8.404;InbreedingCoeff=-0.0105;MQ=60.00;MQ0=0;MQRankSum=-5.940e-01;QD=2.23;ReadPosRankSum=-8.500e-02;SOR=2.065;set=variant
2	2_60298368	60298368	0.836123	Polymorphic	missense_variant	CES1	C	C	G	C	0.125	16	G C	C C	G C	C C	C C	C C	C C	C C	AC=3;AF=2.564e-03;AN=1170;ANN=G|missense_variant|MODERATE|CES1|403643|transcript|NM_001003085.1|protein_coding|9/14|c.1041C>G|p.Ile347Met|1045/1880|1041/1698|347/565||;BaseQRankSum=-9.420e-01;ClippingRankSum=-8.500e-02;DP=11074;ExcessHet=3.0716;FS=8.491;InbreedingCoeff=-0.0100;MQ=60.00;MQ0=0;MQRankSum=-4.410e-01;QD=2.26;ReadPosRankSum=-8.500e-02;SOR=2.056;set=variant
2	2_60299619	60299619	-0.0308924	Monomorphic_main	missense_variant	CES1	G	G	A	G	0	16	G G	G G	G G	G G	G G	G G	G G	G G	AC=3;AF=2.555e-03;AN=1174;ANN=A|missense_variant|MODERATE|CES1|403643|transcript|NM_001003085.1|protein_coding|10/14|c.1087G>A|p.Gly363Ser|1091/1880|1087/1698|363/565||;BaseQRankSum=2.07;ClippingRankSum=0.00;DP=11069;ExcessHet=3.0539;FS=0.000;InbreedingCoeff=-0.0094;MQ=120.00;MQ0=0;MQRankSum=0.00;QD=11.09;ReadPosRankSum=0.289;SOR=0.638;set=variant
2	2_60304196	60304196	-0.032041	Monomorphic_main	missense_variant	CES1	C	C	G	C	0	16	C C	C C	C C	C C	C C	C C	C C	C C	AC=1;AF=8.503e-04;AN=1176;ANN=G|missense_variant|MODERATE|CES1|403643|transcript|NM_001003085.1|protein_coding|12/14|c.1325C>G|p.Thr442Ser|1329/1880|1325/1698|442/565||;BaseQRankSum=0.349;ClippingRankSum=0.00;DP=11393;ExcessHet=3.0132;FS=1.400;InbreedingCoeff=-0.0036;MQ=NaN;MQRankSum=0.00;QD=10.07;ReadPosRankSum=-1.147e+00;SOR=0.790;set=FilteredInAll
2	2_60304220	60304220	0.613876	Polymorphic	missense_variant	CES1	A	A	G	A	0.0625	16	G A	A A	A A	A A	A A	A A	A A	A A	AC=2;AF=1.701e-03;AN=1176;ANN=G|missense_variant|MODERATE|CES1|403643|transcript|NM_001003085.1|protein_coding|12/14|c.1349A>G|p.His450Arg|1353/1880|1349/1698|450/565||;BaseQRankSum=-2.082e+00;ClippingRankSum=1.62;DP=11608;ExcessHet=3.0393;FS=2.098;InbreedingCoeff=-0.0066;MQ=58.20;MQ0=0;MQRankSum=-2.318e+00;QD=2.20;ReadPosRankSum=0.130;SOR=1.547;set=variant
2	2_60304239	60304239	-0.0322701	Monomorphic_main	missense_variant	CES1	C	C	G	C	0	16	C C	C C	C C	C C	C C	C C	C C	C C	AC=1;AF=8.518e-04;AN=1174;ANN=G|missense_variant|MODERATE|CES1|403643|transcript|NM_001003085.1|protein_coding|12/14|c.1368C>G|p.Asp456Glu|1372/1880|1368/1698|456/565||;BaseQRankSum=-1.516e+00;ClippingRankSum=0.779;DP=11638;ExcessHet=3.0190;FS=3.424;InbreedingCoeff=-0.0061;MQ=58.41;MQ0=0;MQRankSum=-1.735e+00;QD=3.90;ReadPosRankSum=-1.371e+00;SOR=1.356;set=variant
2	2_60304240	60304240	-0.0322701	Monomorphic_main	missense_variant	CES1	A	A	C	A	0	16	A A	A A	A A	A A	A A	A A	A A	A A	AC=1;AF=8.518e-04;AN=1174;ANN=C|missense_variant|MODERATE|CES1|403643|transcript|NM_001003085.1|protein_coding|12/14|c.1369A>C|p.Met457Leu|1373/1880|1369/1698|457/565||;BaseQRankSum=1.08;ClippingRankSum=0.779;DP=11658;ExcessHet=3.0277;FS=3.424;InbreedingCoeff=-0.0061;MQ=58.41;MQ0=0;MQRankSum=-1.415e+00;QD=3.90;ReadPosRankSum=-1.371e+00;SOR=1.356;set=variant
2	2_60304249	60304249	-0.0322701	Monomorphic_main	missense_variant	CES1	C	C	A	C	0	16	C C	C C	C C	C C	C C	C C	C C	C C	AC=1;AF=8.518e-04;AN=1174;ANN=A|missense_variant|MODERATE|CES1|403643|transcript|NM_001003085.1|protein_coding|12/14|c.1378C>A|p.Gln460Lys|1382/1880|1378/1698|460/565||;BaseQRankSum=-1.516e+00;ClippingRankSum=0.810;DP=11599;ExcessHet=3.0190;FS=6.769;InbreedingCoeff=-0.0062;MQ=58.31;MQ0=0;MQRankSum=-1.736e+00;QD=4.09;ReadPosRankSum=-1.672e+00;SOR=2.288;set=variant
2	2_60304258	60304258	-0.0322701	Monomorphic_main	missense_variant	CES1	G	G	A	G	0	16	G G	G G	G G	G G	G G	G G	G G	G G	AC=1;AF=8.518e-04;AN=1174;ANN=A|missense_variant|MODERATE|CES1|403643|transcript|NM_001003085.1|protein_coding|12/14|c.1387G>A|p.Val463Ile|1391/1880|1387/1698|463/565||;BaseQRankSum=1.50;ClippingRankSum=0.810;DP=11556;ExcessHet=3.0190;FS=7.040;InbreedingCoeff=-0.0068;MQ=58.31;MQ0=0;MQRankSum=-1.449e+00;QD=3.90;ReadPosRankSum=-1.323e+00;SOR=2.303;set=variant
2	2_60305813	60305813	-0.0320384	Monomorphic_main	3_prime_UTR_variant	CES1	G	G	T	G	0	16	G G	G G	G G	G G	G G	G G	G G	G G	AC=0;AF=0.00;AN=1166;ANN=T|3_prime_UTR_variant|MODIFIER|CES1|403643|transcript|NM_001003085.1|protein_coding|14/14|c.*21G>T|||||21|;BaseQRankSum=1.35;ClippingRankSum=0.00;DP=10841;ExcessHet=3.0103;FS=2.081;InbreedingCoeff=-0.0067;MQ=NaN;MQRankSum=0.00;QD=9.78;ReadPosRankSum=-1.135e+00;SOR=0.991;set=FilteredInAll
2	2_60305836	60305836	-0.0327624	Monomorphic_main	3_prime_UTR_variant	CES1	C	C	G	C	0	16	C C	C C	C C	C C	C C	C C	C C	C C	AC=21;AF=0.018;AN=1176;ANN=G|3_prime_UTR_variant|MODIFIER|CES1|403643|transcript|NM_001003085.1|protein_coding|14/14|c.*44C>G|||||44|;BaseQRankSum=-1.437e+00;ClippingRankSum=0.00;DP=11179;ExcessHet=0.0000;FS=0.554;InbreedingCoeff=0.2861;MQ=49.76;MQ0=0;MQRankSum=0.00;QD=17.86;ReadPosRankSum=0.246;SOR=0.756;set=variant
2	2_60321981	60321981	-0.0315547	Monomorphic_main	missense_variant	SLC6A2	C	C	A	C	0	16	C C	C C	C C	C C	C C	C C	C C	C C	AC=2;AF=1.745e-03;AN=1146;ANN=A|missense_variant|MODERATE|SLC6A2|487272|transcript|NM_001136502.1|protein_coding|11/14|c.1570G>T|p.Val524Phe|1570/1854|1570/1854|524/617||;BaseQRankSum=0.731;ClippingRankSum=0.731;DP=10128;ExcessHet=3.0133;FS=0.000;InbreedingCoeff=-0.0102;MQ=60.00;MQ0=0;MQRankSum=0.731;QD=7.61;ReadPosRankSum=-7.310e-01;SOR=0.892;set=variant
2	2_60322008	60322008	-0.0361006	Monomorphic_main	missense_variant	SLC6A2	G	G	T	G	0	16	G G	G G	G G	G G	G G	G G	G G	G G	AC=37;AF=0.032;AN=1146;ANN=T|missense_variant|MODERATE|SLC6A2|487272|transcript|NM_001136502.1|protein_coding|11/14|c.1543C>A|p.Leu515Ile|1543/1854|1543/1854|515/617||;BaseQRankSum=1.02;ClippingRankSum=0.00;DP=10028;ExcessHet=0.0000;FS=0.552;InbreedingCoeff=0.3310;MQ=49.18;MQ0=0;MQRankSum=0.00;QD=28.08;ReadPosRankSum=1.03;SOR=0.607;set=variant
2	2_60329661	60329661	-0.031563	Monomorphic_main	splice_region_variant&synonymous_variant	SLC6A2	A	A	C	A	0	16	A A	A A	A A	A A	A A	A A	A A	A A	AC=2;AF=1.727e-03;AN=1158;ANN=C|splice_region_variant&synonymous_variant|LOW|SLC6A2|487272|transcript|NM_001136502.1|protein_coding|5/14|c.786T>G|p.Val262Val|786/1854|786/1854|262/617||;BaseQRankSum=-5.240e-01;ClippingRankSum=0.00;DP=10311;ExcessHet=3.0133;FS=0.000;InbreedingCoeff=-0.0116;MQ=NaN;MQRankSum=0.00;QD=10.52;ReadPosRankSum=1.65;SOR=0.697;set=FilteredInAll
2	2_60362488	60362488	-0.0413151	Monomorphic_main	missense_variant	SLC6A2	G	G	C	G	0	14	G G	G G	G G	G G	G G	G G	G G	0 0	AC=25;AF=0.023;AN=1110;ANN=C|missense_variant|MODERATE|SLC6A2|487272|transcript|NM_001136502.1|protein_coding|1/14|c.45C>G|p.Ser15Arg|45/1854|45/1854|15/617||;BaseQRankSum=1.42;ClippingRankSum=0.00;DP=8817;ExcessHet=0.0000;FS=0.000;InbreedingCoeff=0.1897;MQ=54.12;MQ0=0;MQRankSum=0.00;QD=17.23;ReadPosRankSum=0.524;SOR=0.689;set=variant
2	2_60401453	60401453	-5.99441e-05	Monomorphic_main	3_prime_UTR_variant	LPCAT2	G	G	A	G	0	16	G G	G G	G G	G G	G G	G G	G G	G G	AC=96;AF=0.082;AN=1174;ANN=A|3_prime_UTR_variant|MODIFIER|LPCAT2|611330|transcript|XM_848987.3|protein_coding|14/14|c.*1559C>T|||||1559|,A|3_prime_UTR_variant|MODIFIER|LPCAT2|611330|transcript|XM_014109406.2|protein_coding|7/7|c.*1559C>T|||||1559|,A|3_prime_UTR_variant|MODIFIER|LPCAT2|611330|transcript|XM_014109405.2|protein_coding|9/9|c.*1559C>T|||||1559|,A|3_prime_UTR_variant|MODIFIER|LPCAT2|61…
2	2_60401766	60401766	-0.00399018	Monomorphic_main	3_prime_UTR_variant	LPCAT2	G	G	A	G	0	16	G G	G G	G G	G G	G G	G G	G G	G G	AC=79;AF=0.067;AN=1174;ANN=A|3_prime_UTR_variant|MODIFIER|LPCAT2|611330|transcript|XM_848987.3|protein_coding|14/14|c.*1246C>T|||||1246|,A|3_prime_UTR_variant|MODIFIER|LPCAT2|611330|transcript|XM_014109406.2|protein_coding|7/7|c.*1246C>T|||||1246|,A|3_prime_UTR_variant|MODIFIER|LPCAT2|611330|transcript|XM_014109405.2|protein_coding|9/9|c.*1246C>T|||||1246|,A|3_prime_UTR_variant|MODIFIER|LPCAT2|61…
2	2_60401776	60401776	-0.0452134	Monomorphic_main	3_prime_UTR_variant	LPCAT2	A	A	G	A	0	16	A A	A A	A A	A A	A A	A A	A A	A A	AC=7;AF=5.963e-03;AN=1174;ANN=G|3_prime_UTR_variant|MODIFIER|LPCAT2|611330|transcript|XM_848987.3|protein_coding|14/14|c.*1236T>C|||||1236|,G|3_prime_UTR_variant|MODIFIER|LPCAT2|611330|transcript|XM_014109406.2|protein_coding|7/7|c.*1236T>C|||||1236|,G|3_prime_UTR_variant|MODIFIER|LPCAT2|611330|transcript|XM_014109405.2|protein_coding|9/9|c.*1236T>C|||||1236|,G|3_prime_UTR_variant|MODIFIER|LPCAT2…
2	2_60401810	60401810	-0.0315833	Monomorphic_main	3_prime_UTR_variant	LPCAT2	C	C	T	C	0	16	C C	C C	C C	C C	C C	C C	C C	C C	AC=1;AF=8.503e-04;AN=1176;ANN=T|3_prime_UTR_variant|MODIFIER|LPCAT2|611330|transcript|XM_848987.3|protein_coding|14/14|c.*1202G>A|||||1202|,T|3_prime_UTR_variant|MODIFIER|LPCAT2|611330|transcript|XM_014109406.2|protein_coding|7/7|c.*1202G>A|||||1202|,T|3_prime_UTR_variant|MODIFIER|LPCAT2|611330|transcript|XM_014109405.2|protein_coding|9/9|c.*1202G>A|||||1202|,T|3_prime_UTR_variant|MODIFIER|LPCAT2…
2	2_60401820	60401820	-0.0559403	Monomorphic_main	3_prime_UTR_variant	LPCAT2	C	C	T	C	0	16	C C	C C	C C	C C	C C	C C	C C	C C	AC=2;AF=1.701e-03;AN=1176;ANN=T|3_prime_UTR_variant|MODIFIER|LPCAT2|611330|transcript|XM_848987.3|protein_coding|14/14|c.*1192G>A|||||1192|,T|3_prime_UTR_variant|MODIFIER|LPCAT2|611330|transcript|XM_014109406.2|protein_coding|7/7|c.*1192G>A|||||1192|,T|3_prime_UTR_variant|MODIFIER|LPCAT2|611330|transcript|XM_014109405.2|protein_coding|9/9|c.*1192G>A|||||1192|,T|3_prime_UTR_variant|MODIFIER|LPCAT2…
2	2_60401910	60401910	-0.0486783	Monomorphic_main	3_prime_UTR_variant	LPCAT2	C	C	T	C	0	16	C C	C C	C C	C C	C C	C C	C C	C C	AC=3;AF=2.551e-03;AN=1176;ANN=T|3_prime_UTR_variant|MODIFIER|LPCAT2|611330|transcript|XM_848987.3|protein_coding|14/14|c.*1102G>A|||||1102|,T|3_prime_UTR_variant|MODIFIER|LPCAT2|611330|transcript|XM_014109406.2|protein_coding|7/7|c.*1102G>A|||||1102|,T|3_prime_UTR_variant|MODIFIER|LPCAT2|611330|transcript|XM_014109405.2|protein_coding|9/9|c.*1102G>A|||||1102|,T|3_prime_UTR_variant|MODIFIER|LPCAT2…
2	2_60402031	60402031	0.0098566	Monomorphic_main	3_prime_UTR_variant	LPCAT2	A	T	A	T	0	16	T T	T T	T T	T T	T T	T T	T T	T T	AC=1078;AF=0.918;AN=1174;ANN=T|3_prime_UTR_variant|MODIFIER|LPCAT2|611330|transcript|XM_848987.3|protein_coding|14/14|c.*981T>A|||||981|,T|3_prime_UTR_variant|MODIFIER|LPCAT2|611330|transcript|XM_014109406.2|protein_coding|7/7|c.*981T>A|||||981|,T|3_prime_UTR_variant|MODIFIER|LPCAT2|611330|transcript|XM_014109405.2|protein_coding|9/9|c.*981T>A|||||981|,T|3_prime_UTR_variant|MODIFIER|LPCAT2|611330…
2	2_60402052	60402052	-0.00593626	Monomorphic_main	3_prime_UTR_variant	LPCAT2	G	G	A	G	0	16	G G	G G	G G	G G	G G	G G	G G	G G	AC=94;AF=0.080;AN=1174;ANN=A|3_prime_UTR_variant|MODIFIER|LPCAT2|611330|transcript|XM_848987.3|protein_coding|14/14|c.*960C>T|||||960|,A|3_prime_UTR_variant|MODIFIER|LPCAT2|611330|transcript|XM_014109406.2|protein_coding|7/7|c.*960C>T|||||960|,A|3_prime_UTR_variant|MODIFIER|LPCAT2|611330|transcript|XM_014109405.2|protein_coding|9/9|c.*960C>T|||||960|,A|3_prime_UTR_variant|MODIFIER|LPCAT2|611330|t…
2	2_60402148	60402148	-0.0297843	Monomorphic_main	3_prime_UTR_variant	LPCAT2	C	C	T	C	0	16	C C	C C	C C	C C	C C	C C	C C	C C	AC=8;AF=6.814e-03;AN=1174;ANN=T|3_prime_UTR_variant|MODIFIER|LPCAT2|611330|transcript|XM_848987.3|protein_coding|14/14|c.*864G>A|||||864|,T|3_prime_UTR_variant|MODIFIER|LPCAT2|611330|transcript|XM_014109406.2|protein_coding|7/7|c.*864G>A|||||864|,T|3_prime_UTR_variant|MODIFIER|LPCAT2|611330|transcript|XM_014109405.2|protein_coding|9/9|c.*864G>A|||||864|,T|3_prime_UTR_variant|MODIFIER|LPCAT2|61133…
2	2_60402217	60402217	-0.0321371	Monomorphic_main	3_prime_UTR_variant	LPCAT2	C	C	A	C	0	16	C C	C C	C C	C C	C C	C C	C C	C C	AC=12;AF=0.010;AN=1174;ANN=A|3_prime_UTR_variant|MODIFIER|LPCAT2|611330|transcript|XM_848987.3|protein_coding|14/14|c.*795G>T|||||795|,A|3_prime_UTR_variant|MODIFIER|LPCAT2|611330|transcript|XM_014109406.2|protein_coding|7/7|c.*795G>T|||||795|,A|3_prime_UTR_variant|MODIFIER|LPCAT2|611330|transcript|XM_014109405.2|protein_coding|9/9|c.*795G>T|||||795|,A|3_prime_UTR_variant|MODIFIER|LPCAT2|611330|t…
2	2_60402221	60402221	-0.0379352	Monomorphic_main	3_prime_UTR_variant	LPCAT2	T	T	C	T	0	16	T T	T T	T T	T T	T T	T T	T T	T T	AC=1;AF=8.518e-04;AN=1174;ANN=C|3_prime_UTR_variant|MODIFIER|LPCAT2|611330|transcript|XM_848987.3|protein_coding|14/14|c.*791A>G|||||791|,C|3_prime_UTR_variant|MODIFIER|LPCAT2|611330|transcript|XM_014109406.2|protein_coding|7/7|c.*791A>G|||||791|,C|3_prime_UTR_variant|MODIFIER|LPCAT2|611330|transcript|XM_014109405.2|protein_coding|9/9|c.*791A>G|||||791|,C|3_prime_UTR_variant|MODIFIER|LPCAT2|61133…
2	2_60402273	60402273	0.0172374	Monomorphic_main	3_prime_UTR_variant	LPCAT2	T	C	T	C	0	16	C C	C C	C C	C C	C C	C C	C C	C C	AC=1073;AF=0.914;AN=1174;ANN=C|3_prime_UTR_variant|MODIFIER|LPCAT2|611330|transcript|XM_848987.3|protein_coding|14/14|c.*739A>G|||||739|,C|3_prime_UTR_variant|MODIFIER|LPCAT2|611330|transcript|XM_014109406.2|protein_coding|7/7|c.*739A>G|||||739|,C|3_prime_UTR_variant|MODIFIER|LPCAT2|611330|transcript|XM_014109405.2|protein_coding|9/9|c.*739A>G|||||739|,C|3_prime_UTR_variant|MODIFIER|LPCAT2|611330…
2	2_60402516	60402516	0.00990835	Monomorphic_main	3_prime_UTR_variant	LPCAT2	T	C	T	C	0	16	C C	C C	C C	C C	C C	C C	C C	C C	AC=1078;AF=0.917;AN=1176;ANN=C|3_prime_UTR_variant|MODIFIER|LPCAT2|611330|transcript|XM_848987.3|protein_coding|14/14|c.*496A>G|||||496|,C|3_prime_UTR_variant|MODIFIER|LPCAT2|611330|transcript|XM_014109406.2|protein_coding|7/7|c.*496A>G|||||496|,C|3_prime_UTR_variant|MODIFIER|LPCAT2|611330|transcript|XM_014109405.2|protein_coding|9/9|c.*496A>G|||||496|,C|3_prime_UTR_variant|MODIFIER|LPCAT2|611330…
2	2_60402689	60402689	-0.0318126	Monomorphic_main	3_prime_UTR_variant	LPCAT2	G	G	T	G	0	16	G G	G G	G G	G G	G G	G G	G G	G G	AC=1;AF=8.503e-04;AN=1176;ANN=T|3_prime_UTR_variant|MODIFIER|LPCAT2|611330|transcript|XM_848987.3|protein_coding|14/14|c.*323C>A|||||323|,T|3_prime_UTR_variant|MODIFIER|LPCAT2|611330|transcript|XM_014109406.2|protein_coding|7/7|c.*323C>A|||||323|,T|3_prime_UTR_variant|MODIFIER|LPCAT2|611330|transcript|XM_014109405.2|protein_coding|9/9|c.*323C>A|||||323|,T|3_prime_UTR_variant|MODIFIER|LPCAT2|61133…
2	2_60402957	60402957	-0.000426455	Monomorphic_main	3_prime_UTR_variant	LPCAT2	AT	AT	A	AT	0	16	AT AT	AT AT	AT AT	AT AT	AT AT	AT AT	AT AT	AT AT	AC=88;AF=0.075;AN=1176;ANN=A|3_prime_UTR_variant|MODIFIER|LPCAT2|611330|transcript|XM_848987.3|protein_coding|14/14|c.*54delA|||||54|,A|3_prime_UTR_variant|MODIFIER|LPCAT2|611330|transcript|XM_014109406.2|protein_coding|7/7|c.*54delA|||||54|,A|3_prime_UTR_variant|MODIFIER|LPCAT2|611330|transcript|XM_014109405.2|protein_coding|9/9|c.*54delA|||||54|,A|3_prime_UTR_variant|MODIFIER|LPCAT2|611330|tran…
2	2_60402958	60402958	-0.0350882	Monomorphic_main	3_prime_UTR_variant	LPCAT2	T	T	*	T	0	8	T T	T T	T T	0 0	0 0	0 0	0 0	T T	AC=88,1;AF=0.075,8.503e-04;AN=1176;ANN=A|3_prime_UTR_variant|MODIFIER|LPCAT2|611330|transcript|XM_848987.3|protein_coding|14/14|c.*54A>T|||||54|,A|3_prime_UTR_variant|MODIFIER|LPCAT2|611330|transcript|XM_014109406.2|protein_coding|7/7|c.*54A>T|||||54|,A|3_prime_UTR_variant|MODIFIER|LPCAT2|611330|transcript|XM_014109405.2|protein_coding|9/9|c.*54A>T|||||54|,A|3_prime_UTR_variant|MODIFIER|LPCAT2|61…
2	2_60402986	60402986	0.0177282	Monomorphic_main	3_prime_UTR_variant	LPCAT2	C	A	C	A	0	16	A A	A A	A A	A A	A A	A A	A A	A A	AC=1075;AF=0.914;AN=1176;ANN=A|3_prime_UTR_variant|MODIFIER|LPCAT2|611330|transcript|XM_848987.3|protein_coding|14/14|c.*26G>T|||||26|,A|3_prime_UTR_variant|MODIFIER|LPCAT2|611330|transcript|XM_014109406.2|protein_coding|7/7|c.*26G>T|||||26|,A|3_prime_UTR_variant|MODIFIER|LPCAT2|611330|transcript|XM_014109405.2|protein_coding|9/9|c.*26G>T|||||26|,A|3_prime_UTR_variant|MODIFIER|LPCAT2|611330|trans…
2	2_60403201	60403201	0.0142837	Monomorphic_main	splice_region_variant&intron_variant	LPCAT2	A	AAG	A	AAG	0	16	AAG AAG	AAG AAG	AAG AAG	AAG AAG	AAG AAG	AAG AAG	AAG AAG	AAG AAG	AC=1075;AF=0.916;AN=1174;ANN=AAG|splice_region_variant&intron_variant|LOW|LPCAT2|611330|transcript|XM_848987.3|protein_coding|13/13|c.1451-6_1451-5insCT||||||,AAG|splice_region_variant&intron_variant|LOW|LPCAT2|611330|transcript|XM_014109406.2|protein_coding|6/6|c.770-6_770-5insCT||||||,AAG|splice_region_variant&intron_variant|LOW|LPCAT2|611330|transcript|XM_014109405.2|protein_coding|8/8|c.965-6…
2	2_60406593	60406593	0.36702	Monomorphic_alternate	splice_region_variant&synonymous_variant	LPCAT2	A	A	G	G	0	16	G G	G G	G G	G G	G G	G G	G G	G G	AC=535;AF=0.455;AN=1176;ANN=G|splice_region_variant&synonymous_variant|LOW|LPCAT2|611330|transcript|XM_848987.3|protein_coding|13/14|c.1449T>C|p.Tyr483Tyr|1561/3442|1449/1635|483/544||,G|splice_region_variant&synonymous_variant|LOW|LPCAT2|611330|transcript|XM_014109406.2|protein_coding|6/7|c.768T>C|p.Tyr256Tyr|879/2760|768/954|256/317||,G|splice_region_variant&synonymous_variant|LOW|LPCAT2|611330…
2	2_60411266	60411266	-0.0650671	Monomorphic_main	missense_variant	LPCAT2	T	T	G	T	0	8	T T	T T	T T	0 0	0 0	0 0	0 0	T T	AC=4;AF=3.401e-03;AN=1176;ANN=G|missense_variant|MODERATE|LPCAT2|611330|transcript|XM_848987.3|protein_coding|12/14|c.1274A>C|p.Asn425Thr|1386/3442|1274/1635|425/544||,G|missense_variant|MODERATE|LPCAT2|611330|transcript|XM_014109406.2|protein_coding|5/7|c.593A>C|p.Asn198Thr|704/2760|593/954|198/317||,G|missense_variant|MODERATE|LPCAT2|611330|transcript|XM_014109405.2|protein_coding|7/9|c.788A>C|…
2	2_60418204	60418204	-0.0667258	Monomorphic_main	3_prime_UTR_variant	CAPNS2	A	A	ATTAT	A	0	8	A A	A A	A A	0 0	0 0	0 0	0 0	A A	AC=1;AF=8.726e-04;AN=1146;ANN=ATTAT|3_prime_UTR_variant|MODIFIER|CAPNS2|487273|transcript|XM_022411184.1|protein_coding|1/1|c.*512_*513insATAA|||||512|,ATTAT|intron_variant|MODIFIER|LPCAT2|611330|transcript|XM_848987.3|protein_coding|11/13|c.1216-6881_1216-6880insATAA||||||,ATTAT|intron_variant|MODIFIER|LPCAT2|611330|transcript|XM_014109406.2|protein_coding|4/6|c.535-6881_535-6880insATAA||||||,AT…
2	2_60418205	60418205	0.218372	Monomorphic_main	3_prime_UTR_variant	CAPNS2	C	C	CTATT	C	0	8	C C	C C	C C	0 0	0 0	0 0	0 0	C C	AC=273,224,119,180,3,34;AF=0.239,0.196,0.104,0.158,2.627e-03,0.030;AN=1142;ANN=CTATT|3_prime_UTR_variant|MODIFIER|CAPNS2|487273|transcript|XM_022411184.1|protein_coding|1/1|c.*508_*511dupAATA|||||511|,CTATTTATT|3_prime_UTR_variant|MODIFIER|CAPNS2|487273|transcript|XM_022411184.1|protein_coding|1/1|c.*504_*511dupAATAAATA|||||511|,CTATTTATTTATT|3_prime_UTR_variant|MODIFIER|CAPNS2|487273|transcript|…
2	2_60418244	60418244	-0.0281622	Monomorphic_main	3_prime_UTR_variant	CAPNS2	C	C	T	C	0	16	C C	C C	C C	C C	C C	C C	C C	C C	AC=11;AF=9.666e-03;AN=1138;ANN=T|3_prime_UTR_variant|MODIFIER|CAPNS2|487273|transcript|XM_022411184.1|protein_coding|1/1|c.*473G>A|||||473|,T|intron_variant|MODIFIER|LPCAT2|611330|transcript|XM_848987.3|protein_coding|11/13|c.1216-6920G>A||||||,T|intron_variant|MODIFIER|LPCAT2|611330|transcript|XM_014109406.2|protein_coding|4/6|c.535-6920G>A||||||,T|intron_variant|MODIFIER|LPCAT2|611330|transcrip…
2	2_60418245	60418245	-0.0281796	Monomorphic_main	3_prime_UTR_variant	CAPNS2	A	A	T	A	0	16	A A	A A	A A	A A	A A	A A	A A	A A	AC=11;AF=9.666e-03;AN=1138;ANN=T|3_prime_UTR_variant|MODIFIER|CAPNS2|487273|transcript|XM_022411184.1|protein_coding|1/1|c.*472T>A|||||472|,T|intron_variant|MODIFIER|LPCAT2|611330|transcript|XM_848987.3|protein_coding|11/13|c.1216-6921T>A||||||,T|intron_variant|MODIFIER|LPCAT2|611330|transcript|XM_014109406.2|protein_coding|4/6|c.535-6921T>A||||||,T|intron_variant|MODIFIER|LPCAT2|611330|transcrip…
2	2_60418247	60418247	-0.0661618	Monomorphic_main	3_prime_UTR_variant	CAPNS2	A	A	ATTTATTTATTT	A	0	8	A A	A A	A A	0 0	0 0	0 0	0 0	A A	AC=2;AF=1.736e-03;AN=1152;ANN=ATTTATTTATTT|3_prime_UTR_variant|MODIFIER|CAPNS2|487273|transcript|XM_022411184.1|protein_coding|1/1|c.*469_*470insAAATAAATAAA|||||469|,ATTTATTTATTT|intron_variant|MODIFIER|LPCAT2|611330|transcript|XM_848987.3|protein_coding|11/13|c.1216-6924_1216-6923insAAATAAATAAA||||||,ATTTATTTATTT|intron_variant|MODIFIER|LPCAT2|611330|transcript|XM_014109406.2|protein_coding|4/6|…
2	2_60418268	60418268	-0.00253644	Monomorphic_main	3_prime_UTR_variant	CAPNS2	GA	GA	G	GA	0	16	GA GA	GA GA	GA GA	GA GA	GA GA	GA GA	GA GA	GA GA	AC=90;AF=0.078;AN=1158;ANN=G|3_prime_UTR_variant|MODIFIER|CAPNS2|487273|transcript|XM_022411184.1|protein_coding|1/1|c.*448delT|||||448|,G|intron_variant|MODIFIER|LPCAT2|611330|transcript|XM_848987.3|protein_coding|11/13|c.1216-6945delT||||||,G|intron_variant|MODIFIER|LPCAT2|611330|transcript|XM_014109406.2|protein_coding|4/6|c.535-6945delT||||||,G|intron_variant|MODIFIER|LPCAT2|611330|transcript…
2	2_60418546	60418546	0.0693632	Monomorphic_main	3_prime_UTR_variant	CAPNS2	T	T	G	T	0	16	T T	T T	T T	T T	T T	T T	T T	T T	AC=205;AF=0.175;AN=1174;ANN=G|3_prime_UTR_variant|MODIFIER|CAPNS2|487273|transcript|XM_022411184.1|protein_coding|1/1|c.*171A>C|||||171|,G|intron_variant|MODIFIER|LPCAT2|611330|transcript|XM_848987.3|protein_coding|11/13|c.1216-7222A>C||||||,G|intron_variant|MODIFIER|LPCAT2|611330|transcript|XM_014109406.2|protein_coding|4/6|c.535-7222A>C||||||,G|intron_variant|MODIFIER|LPCAT2|611330|transcript|X…
2	2_60418583	60418583	-0.0337698	Monomorphic_main	3_prime_UTR_variant	CAPNS2	C	C	T	C	0	16	C C	C C	C C	C C	C C	C C	C C	C C	AC=10;AF=8.518e-03;AN=1174;ANN=T|3_prime_UTR_variant|MODIFIER|CAPNS2|487273|transcript|XM_022411184.1|protein_coding|1/1|c.*134G>A|||||134|,T|intron_variant|MODIFIER|LPCAT2|611330|transcript|XM_848987.3|protein_coding|11/13|c.1216-7259G>A||||||,T|intron_variant|MODIFIER|LPCAT2|611330|transcript|XM_014109406.2|protein_coding|4/6|c.535-7259G>A||||||,T|intron_variant|MODIFIER|LPCAT2|611330|transcrip…
2	2_60418598	60418598	-0.0315822	Monomorphic_main	3_prime_UTR_variant	CAPNS2	C	C	T	C	0	16	C C	C C	C C	C C	C C	C C	C C	C C	AC=1;AF=8.532e-04;AN=1172;ANN=T|3_prime_UTR_variant|MODIFIER|CAPNS2|487273|transcript|XM_022411184.1|protein_coding|1/1|c.*119G>A|||||119|,T|intron_variant|MODIFIER|LPCAT2|611330|transcript|XM_848987.3|protein_coding|11/13|c.1216-7274G>A||||||,T|intron_variant|MODIFIER|LPCAT2|611330|transcript|XM_014109406.2|protein_coding|4/6|c.535-7274G>A||||||,T|intron_variant|MODIFIER|LPCAT2|611330|transcript…
2	2_60418604	60418604	0.000727526	Monomorphic_main	3_prime_UTR_variant	CAPNS2	C	C	T	C	0	16	C C	C C	C C	C C	C C	C C	C C	C C	AC=88;AF=0.075;AN=1170;ANN=T|3_prime_UTR_variant|MODIFIER|CAPNS2|487273|transcript|XM_022411184.1|protein_coding|1/1|c.*113G>A|||||113|,T|intron_variant|MODIFIER|LPCAT2|611330|transcript|XM_848987.3|protein_coding|11/13|c.1216-7280G>A||||||,T|intron_variant|MODIFIER|LPCAT2|611330|transcript|XM_014109406.2|protein_coding|4/6|c.535-7280G>A||||||,T|intron_variant|MODIFIER|LPCAT2|611330|transcript|XM…
2	2_60418869	60418869	-0.0320405	Monomorphic_main	missense_variant	CAPNS2	C	C	T	C	0	16	C C	C C	C C	C C	C C	C C	C C	C C	AC=1;AF=8.532e-04;AN=1172;ANN=T|missense_variant|MODERATE|CAPNS2|487273|transcript|XM_022411184.1|protein_coding|1/1|c.604G>A|p.Asp202Asn|8023/8922|604/756|202/251||,T|intron_variant|MODIFIER|LPCAT2|611330|transcript|XM_848987.3|protein_coding|11/13|c.1216-7545G>A||||||,T|intron_variant|MODIFIER|LPCAT2|611330|transcript|XM_014109406.2|protein_coding|4/6|c.535-7545G>A||||||,T|intron_variant|MODIFI…
2	2_60419024	60419024	-0.0666641	Monomorphic_main	frameshift_variant	CAPNS2	AG	AG	A	AG	0	16	AG AG	AG AG	AG AG	AG AG	AG AG	AG AG	AG AG	AG AG	AC=0;AF=0.00;AN=1176;ANN=A|frameshift_variant|HIGH|CAPNS2|487273|transcript|XM_022411184.1|protein_coding|1/1|c.448delC|p.Leu150fs|7867/8922|448/756|150/251||,A|intron_variant|MODIFIER|LPCAT2|611330|transcript|XM_848987.3|protein_coding|11/13|c.1216-7701delC||||||,A|intron_variant|MODIFIER|LPCAT2|611330|transcript|XM_014109406.2|protein_coding|4/6|c.535-7701delC||||||,A|intron_variant|MODIFIER|LP…
2	2_60419219	60419219	-0.0354144	Monomorphic_main	missense_variant	CAPNS2	C	C	T	C	0	16	C C	C C	C C	C C	C C	C C	C C	C C	AC=10;AF=8.518e-03;AN=1174;ANN=T|missense_variant|MODERATE|CAPNS2|487273|transcript|XM_022411184.1|protein_coding|1/1|c.254G>A|p.Arg85Gln|7673/8922|254/756|85/251||,T|intron_variant|MODIFIER|LPCAT2|611330|transcript|XM_848987.3|protein_coding|11/13|c.1216-7895G>A||||||,T|intron_variant|MODIFIER|LPCAT2|611330|transcript|XM_014109406.2|protein_coding|4/6|c.535-7895G>A||||||,T|intron_variant|MODIFIE…
2	2_60419361	60419361	0.04812	Monomorphic_main	conservative_inframe_insertion	CAPNS2	TTCC	T	TTCC	T	0	8	T T	T T	T T	0 0	0 0	0 0	0 0	T T	AC=834,111;AF=0.714,0.095;AN=1168;ANN=TTCCTCC|conservative_inframe_insertion|MODERATE|CAPNS2|487273|transcript|XM_022411184.1|protein_coding|1/1|c.106_108dupGGA|p.Gly36dup|7527/8922|108/756|36/251||,T|conservative_inframe_deletion|MODERATE|CAPNS2|487273|transcript|XM_022411184.1|protein_coding|1/1|c.109_111delGGA|p.Gly37del|7530/8922|109/756|37/251||,T|intron_variant|MODIFIER|LPCAT2|611330|transc…
2	2_60419474	60419474	-0.0322701	Monomorphic_main	5_prime_UTR_variant	CAPNS2	CT	CT	C	CT	0	16	CT CT	CT CT	CT CT	CT CT	CT CT	CT CT	CT CT	CT CT	AC=1;AF=8.503e-04;AN=1176;ANN=C|5_prime_UTR_variant|MODIFIER|CAPNS2|487273|transcript|XM_022411184.1|protein_coding|1/1|c.-3delA|||||3|,C|intron_variant|MODIFIER|LPCAT2|611330|transcript|XM_848987.3|protein_coding|11/13|c.1216-8151delA||||||,C|intron_variant|MODIFIER|LPCAT2|611330|transcript|XM_014109406.2|protein_coding|4/6|c.535-8151delA||||||,C|intron_variant|MODIFIER|LPCAT2|611330|transcript|…
2	2_60419641	60419641	0.0089427	Polymorphic	5_prime_UTR_variant	CAPNS2	A	A	G	A	0.0625	16	A A	A A	A A	A A	G A	A A	A A	A A	AC=203;AF=0.173;AN=1172;ANN=G|5_prime_UTR_variant|MODIFIER|CAPNS2|487273|transcript|XM_022411184.1|protein_coding|1/1|c.-169T>C|||||169|,G|intron_variant|MODIFIER|LPCAT2|611330|transcript|XM_848987.3|protein_coding|11/13|c.1216-8317T>C||||||,G|intron_variant|MODIFIER|LPCAT2|611330|transcript|XM_014109406.2|protein_coding|4/6|c.535-8317T>C||||||,G|intron_variant|MODIFIER|LPCAT2|611330|transcript|X…
2	2_60419694	60419694	0.0268561	Polymorphic	5_prime_UTR_premature_start_codon_gain_variant	CAPNS2	T	T	C	T	0.0625	16	T T	T T	T T	T T	C T	T T	T T	T T	AC=13;AF=0.011;AN=1174;ANN=C|5_prime_UTR_premature_start_codon_gain_variant|LOW|CAPNS2|487273|transcript|XM_022411184.1|protein_coding|1/1|c.-222A>G||||||,C|5_prime_UTR_variant|MODIFIER|CAPNS2|487273|transcript|XM_022411184.1|protein_coding|1/1|c.-222A>G|||||222|,C|intron_variant|MODIFIER|LPCAT2|611330|transcript|XM_848987.3|protein_coding|11/13|c.1216-8370A>G||||||,C|intron_variant|MODIFIER|LPCA…
2	2_60419699	60419699	-0.032292	Polymorphic	5_prime_UTR_variant	CAPNS2	A	A	G	A	0.0625	16	A A	A A	A A	A A	G A	A A	A A	A A	AC=104;AF=0.089;AN=1174;ANN=G|5_prime_UTR_variant|MODIFIER|CAPNS2|487273|transcript|XM_022411184.1|protein_coding|1/1|c.-227T>C|||||227|,G|intron_variant|MODIFIER|LPCAT2|611330|transcript|XM_848987.3|protein_coding|11/13|c.1216-8375T>C||||||,G|intron_variant|MODIFIER|LPCAT2|611330|transcript|XM_014109406.2|protein_coding|4/6|c.535-8375T>C||||||,G|intron_variant|MODIFIER|LPCAT2|611330|transcript|X…
2	2_60419726	60419726	-0.0316516	Polymorphic	5_prime_UTR_premature_start_codon_gain_variant	CAPNS2	T	T	C	T	0.0625	16	T T	T T	T T	T T	C T	T T	T T	T T	AC=105;AF=0.089;AN=1174;ANN=C|5_prime_UTR_premature_start_codon_gain_variant|LOW|CAPNS2|487273|transcript|XM_022411184.1|protein_coding|1/1|c.-254A>G||||||,C|5_prime_UTR_variant|MODIFIER|CAPNS2|487273|transcript|XM_022411184.1|protein_coding|1/1|c.-254A>G|||||254|,C|intron_variant|MODIFIER|LPCAT2|611330|transcript|XM_848987.3|protein_coding|11/13|c.1216-8402A>G||||||,C|intron_variant|MODIFIER|LPC…
2	2_60419775	60419775	-0.0316179	Polymorphic	5_prime_UTR_premature_start_codon_gain_variant	CAPNS2	T	T	C	T	0.0625	16	T T	T T	T T	T T	C T	T T	T T	T T	AC=106;AF=0.090;AN=1174;ANN=C|5_prime_UTR_premature_start_codon_gain_variant|LOW|CAPNS2|487273|transcript|XM_022411184.1|protein_coding|1/1|c.-303A>G||||||,C|5_prime_UTR_variant|MODIFIER|CAPNS2|487273|transcript|XM_022411184.1|protein_coding|1/1|c.-303A>G|||||303|,C|intron_variant|MODIFIER|LPCAT2|611330|transcript|XM_848987.3|protein_coding|11/13|c.1216-8451A>G||||||,C|intron_variant|MODIFIER|LPC…
2	2_60419900	60419900	0.14067	Monomorphic_main	5_prime_UTR_variant	CAPNS2	T	TG	T	TG	0	16	TG TG	TG TG	TG TG	TG TG	TG TG	TG TG	TG TG	TG TG	AC=853;AF=0.727;AN=1174;ANN=TG|5_prime_UTR_variant|MODIFIER|CAPNS2|487273|transcript|XM_022411184.1|protein_coding|1/1|c.-429dupC|||||429|,TG|intron_variant|MODIFIER|LPCAT2|611330|transcript|XM_848987.3|protein_coding|11/13|c.1216-8577dupC||||||,TG|intron_variant|MODIFIER|LPCAT2|611330|transcript|XM_014109406.2|protein_coding|4/6|c.535-8577dupC||||||,TG|intron_variant|MODIFIER|LPCAT2|611330|trans…
2	2_60419984	60419984	-0.0327385	Polymorphic	5_prime_UTR_variant	CAPNS2	G	G	C	G	0.0625	16	G G	G G	G G	G G	C G	G G	G G	G G	AC=104;AF=0.089;AN=1174;ANN=C|5_prime_UTR_variant|MODIFIER|CAPNS2|487273|transcript|XM_022411184.1|protein_coding|1/1|c.-512C>G|||||512|,C|intron_variant|MODIFIER|LPCAT2|611330|transcript|XM_848987.3|protein_coding|11/13|c.1216-8660C>G||||||,C|intron_variant|MODIFIER|LPCAT2|611330|transcript|XM_014109406.2|protein_coding|4/6|c.535-8660C>G||||||,C|intron_variant|MODIFIER|LPCAT2|611330|transcript|X…
2	2_60420098	60420098	-0.0318216	Polymorphic	5_prime_UTR_variant	CAPNS2	A	A	G	A	0.0625	16	A A	A A	A A	A A	G A	A A	A A	A A	AC=105;AF=0.089;AN=1174;ANN=G|5_prime_UTR_variant|MODIFIER|CAPNS2|487273|transcript|XM_022411184.1|protein_coding|1/1|c.-626T>C|||||626|,G|intron_variant|MODIFIER|LPCAT2|611330|transcript|XM_848987.3|protein_coding|11/13|c.1216-8774T>C||||||,G|intron_variant|MODIFIER|LPCAT2|611330|transcript|XM_014109406.2|protein_coding|4/6|c.535-8774T>C||||||,G|intron_variant|MODIFIER|LPCAT2|611330|transcript|X…
2	2_60420163	60420163	0.004719	Monomorphic_main	5_prime_UTR_variant	CAPNS2	C	C	T	C	0	16	C C	C C	C C	C C	C C	C C	C C	C C	AC=92;AF=0.078;AN=1174;ANN=T|5_prime_UTR_variant|MODIFIER|CAPNS2|487273|transcript|XM_022411184.1|protein_coding|1/1|c.-691G>A|||||691|,T|intron_variant|MODIFIER|LPCAT2|611330|transcript|XM_848987.3|protein_coding|11/13|c.1216-8839G>A||||||,T|intron_variant|MODIFIER|LPCAT2|611330|transcript|XM_014109406.2|protein_coding|4/6|c.535-8839G>A||||||,T|intron_variant|MODIFIER|LPCAT2|611330|transcript|XM…
2	2_60420186	60420186	-0.0346512	Monomorphic_main	5_prime_UTR_variant	CAPNS2	GA	GA	G	GA	0	16	GA GA	GA GA	GA GA	GA GA	GA GA	GA GA	GA GA	GA GA	AC=10;AF=8.503e-03;AN=1176;ANN=G|5_prime_UTR_variant|MODIFIER|CAPNS2|487273|transcript|XM_022411184.1|protein_coding|1/1|c.-715delT|||||715|,G|intron_variant|MODIFIER|LPCAT2|611330|transcript|XM_848987.3|protein_coding|11/13|c.1216-8863delT||||||,G|intron_variant|MODIFIER|LPCAT2|611330|transcript|XM_014109406.2|protein_coding|4/6|c.535-8863delT||||||,G|intron_variant|MODIFIER|LPCAT2|611330|transc…
2	2_60420228	60420228	-0.0322701	Monomorphic_main	5_prime_UTR_variant	CAPNS2	C	C	T	C	0	16	C C	C C	C C	C C	C C	C C	C C	C C	AC=1;AF=8.503e-04;AN=1176;ANN=T|5_prime_UTR_variant|MODIFIER|CAPNS2|487273|transcript|XM_022411184.1|protein_coding|1/1|c.-756G>A|||||756|,T|intron_variant|MODIFIER|LPCAT2|611330|transcript|XM_848987.3|protein_coding|11/13|c.1216-8904G>A||||||,T|intron_variant|MODIFIER|LPCAT2|611330|transcript|XM_014109406.2|protein_coding|4/6|c.535-8904G>A||||||,T|intron_variant|MODIFIER|LPCAT2|611330|transcript…
2	2_60420288	60420288	0.00866784	Monomorphic_main	5_prime_UTR_variant	CAPNS2	C	C	A	C	0	16	C C	C C	C C	C C	C C	C C	C C	C C	AC=102;AF=0.087;AN=1176;ANN=A|5_prime_UTR_variant|MODIFIER|CAPNS2|487273|transcript|XM_022411184.1|protein_coding|1/1|c.-816G>T|||||816|,A|intron_variant|MODIFIER|LPCAT2|611330|transcript|XM_848987.3|protein_coding|11/13|c.1216-8964G>T||||||,A|intron_variant|MODIFIER|LPCAT2|611330|transcript|XM_014109406.2|protein_coding|4/6|c.535-8964G>T||||||,A|intron_variant|MODIFIER|LPCAT2|611330|transcript|X…
2	2_60420300	60420300	-0.0322701	Monomorphic_main	5_prime_UTR_premature_start_codon_gain_variant	CAPNS2	G	G	A	G	0	16	G G	G G	G G	G G	G G	G G	G G	G G	AC=1;AF=8.518e-04;AN=1174;ANN=A|5_prime_UTR_premature_start_codon_gain_variant|LOW|CAPNS2|487273|transcript|XM_022411184.1|protein_coding|1/1|c.-828C>T||||||,A|5_prime_UTR_variant|MODIFIER|CAPNS2|487273|transcript|XM_022411184.1|protein_coding|1/1|c.-828C>T|||||828|,A|intron_variant|MODIFIER|LPCAT2|611330|transcript|XM_848987.3|protein_coding|11/13|c.1216-8976C>T||||||,A|intron_variant|MODIFIER|L…
2	2_60420455	60420455	-0.0322701	Monomorphic_main	5_prime_UTR_premature_start_codon_gain_variant	CAPNS2	G	G	A	G	0	16	G G	G G	G G	G G	G G	G G	G G	G G	AC=1;AF=8.503e-04;AN=1176;ANN=A|5_prime_UTR_premature_start_codon_gain_variant|LOW|CAPNS2|487273|transcript|XM_022411184.1|protein_coding|1/1|c.-983C>T||||||,A|5_prime_UTR_variant|MODIFIER|CAPNS2|487273|transcript|XM_022411184.1|protein_coding|1/1|c.-983C>T|||||983|,A|intron_variant|MODIFIER|LPCAT2|611330|transcript|XM_848987.3|protein_coding|11/13|c.1216-9131C>T||||||,A|intron_variant|MODIFIER|L…
2	2_60420496	60420496	-0.0361049	Monomorphic_main	5_prime_UTR_variant	CAPNS2	C	C	T	C	0	16	C C	C C	C C	C C	C C	C C	C C	C C	AC=1;AF=8.518e-04;AN=1174;ANN=T|5_prime_UTR_variant|MODIFIER|CAPNS2|487273|transcript|XM_022411184.1|protein_coding|1/1|c.-1024G>A|||||1024|,T|intron_variant|MODIFIER|LPCAT2|611330|transcript|XM_848987.3|protein_coding|11/13|c.1216-9172G>A||||||,T|intron_variant|MODIFIER|LPCAT2|611330|transcript|XM_014109406.2|protein_coding|4/6|c.535-9172G>A||||||,T|intron_variant|MODIFIER|LPCAT2|611330|transcri…
2	2_60420549	60420549	nan	Monomorphic_main	5_prime_UTR_variant	CAPNS2	C	C	0	C	0	8	C C	C C	C C	0 0	0 0	0 0	0 0	C C	AC=0;AF=0.00;AN=1176;ANN=T|5_prime_UTR_variant|MODIFIER|CAPNS2|487273|transcript|XM_022411184.1|protein_coding|1/1|c.-1077G>A|||||1077|,T|intron_variant|MODIFIER|LPCAT2|611330|transcript|XM_848987.3|protein_coding|11/13|c.1215+9194G>A||||||,T|intron_variant|MODIFIER|LPCAT2|611330|transcript|XM_014109406.2|protein_coding|4/6|c.534+9194G>A||||||,T|intron_variant|MODIFIER|LPCAT2|611330|transcript|XM…
2	2_60420628	60420628	-0.0274874	Polymorphic	5_prime_UTR_variant	CAPNS2	A	A	G	A	0.0625	16	A A	A A	A A	A A	G A	A A	A A	A A	AC=113;AF=0.096;AN=1172;ANN=G|5_prime_UTR_variant|MODIFIER|CAPNS2|487273|transcript|XM_022411184.1|protein_coding|1/1|c.-1156T>C|||||1156|,G|intron_variant|MODIFIER|LPCAT2|611330|transcript|XM_848987.3|protein_coding|11/13|c.1215+9115T>C||||||,G|intron_variant|MODIFIER|LPCAT2|611330|transcript|XM_014109406.2|protein_coding|4/6|c.534+9115T>C||||||,G|intron_variant|MODIFIER|LPCAT2|611330|transcript…
2	2_60420913	60420913	-0.0316977	Monomorphic_main	5_prime_UTR_premature_start_codon_gain_variant	CAPNS2	G	G	A	G	0	16	G G	G G	G G	G G	G G	G G	G G	G G	AC=10;AF=8.518e-03;AN=1174;ANN=A|5_prime_UTR_premature_start_codon_gain_variant|LOW|CAPNS2|487273|transcript|XM_022411184.1|protein_coding|1/1|c.-1441C>T||||||,A|5_prime_UTR_variant|MODIFIER|CAPNS2|487273|transcript|XM_022411184.1|protein_coding|1/1|c.-1441C>T|||||1441|,A|intron_variant|MODIFIER|LPCAT2|611330|transcript|XM_848987.3|protein_coding|11/13|c.1215+8830C>T||||||,A|intron_variant|MODIFI…
2	2_60420968	60420968	-0.0320409	Monomorphic_main	5_prime_UTR_premature_start_codon_gain_variant	CAPNS2	C	C	T	C	0	16	C C	C C	C C	C C	C C	C C	C C	C C	AC=1;AF=8.518e-04;AN=1174;ANN=T|5_prime_UTR_premature_start_codon_gain_variant|LOW|CAPNS2|487273|transcript|XM_022411184.1|protein_coding|1/1|c.-1496G>A||||||,T|5_prime_UTR_variant|MODIFIER|CAPNS2|487273|transcript|XM_022411184.1|protein_coding|1/1|c.-1496G>A|||||1496|,T|intron_variant|MODIFIER|LPCAT2|611330|transcript|XM_848987.3|protein_coding|11/13|c.1215+8775G>A||||||,T|intron_variant|MODIFIE…
2	2_60421268	60421268	-0.0261775	Polymorphic	5_prime_UTR_variant	CAPNS2	G	T	G	T	0.0625	16	T T	T T	T T	T T	G T	T T	T T	T T	AC=1057;AF=0.900;AN=1174;ANN=T|5_prime_UTR_variant|MODIFIER|CAPNS2|487273|transcript|XM_022411184.1|protein_coding|1/1|c.-1796C>A|||||1796|,T|intron_variant|MODIFIER|LPCAT2|611330|transcript|XM_848987.3|protein_coding|11/13|c.1215+8475C>A||||||,T|intron_variant|MODIFIER|LPCAT2|611330|transcript|XM_014109406.2|protein_coding|4/6|c.534+8475C>A||||||,T|intron_variant|MODIFIER|LPCAT2|611330|transcrip…
2	2_60421275	60421275	-0.0486158	Monomorphic_main	5_prime_UTR_variant	CAPNS2	T	T	G	T	0	16	T T	T T	T T	T T	T T	T T	T T	T T	AC=1;AF=8.503e-04;AN=1176;ANN=G|5_prime_UTR_variant|MODIFIER|CAPNS2|487273|transcript|XM_022411184.1|protein_coding|1/1|c.-1803A>C|||||1803|,G|intron_variant|MODIFIER|LPCAT2|611330|transcript|XM_848987.3|protein_coding|11/13|c.1215+8468A>C||||||,G|intron_variant|MODIFIER|LPCAT2|611330|transcript|XM_014109406.2|protein_coding|4/6|c.534+8468A>C||||||,G|intron_variant|MODIFIER|LPCAT2|611330|transcri…
2	2_60421291	60421291	-0.0661723	Monomorphic_main	5_prime_UTR_variant	CAPNS2	T	T	C	T	0	8	T T	T T	T T	0 0	0 0	0 0	0 0	T T	AC=2;AF=1.701e-03;AN=1176;ANN=C|5_prime_UTR_variant|MODIFIER|CAPNS2|487273|transcript|XM_022411184.1|protein_coding|1/1|c.-1819A>G|||||1819|,C|intron_variant|MODIFIER|LPCAT2|611330|transcript|XM_848987.3|protein_coding|11/13|c.1215+8452A>G||||||,C|intron_variant|MODIFIER|LPCAT2|611330|transcript|XM_014109406.2|protein_coding|4/6|c.534+8452A>G||||||,C|intron_variant|MODIFIER|LPCAT2|611330|transcri…
2	2_60421298	60421298	-0.0313556	Monomorphic_main	5_prime_UTR_variant	CAPNS2	G	G	T	G	0	16	G G	G G	G G	G G	G G	G G	G G	G G	AC=1;AF=8.503e-04;AN=1176;ANN=T|5_prime_UTR_variant|MODIFIER|CAPNS2|487273|transcript|XM_022411184.1|protein_coding|1/1|c.-1826C>A|||||1826|,T|intron_variant|MODIFIER|LPCAT2|611330|transcript|XM_848987.3|protein_coding|11/13|c.1215+8445C>A||||||,T|intron_variant|MODIFIER|LPCAT2|611330|transcript|XM_014109406.2|protein_coding|4/6|c.534+8445C>A||||||,T|intron_variant|MODIFIER|LPCAT2|611330|transcri…
2	2_60421365	60421365	-0.0271259	Polymorphic	5_prime_UTR_variant	CAPNS2	C	C	G	C	0.0625	16	C C	C C	C C	C C	G C	C C	C C	C C	AC=114;AF=0.097;AN=1174;ANN=G|5_prime_UTR_variant|MODIFIER|CAPNS2|487273|transcript|XM_022411184.1|protein_coding|1/1|c.-1893G>C|||||1893|,G|intron_variant|MODIFIER|LPCAT2|611330|transcript|XM_848987.3|protein_coding|11/13|c.1215+8378G>C||||||,G|intron_variant|MODIFIER|LPCAT2|611330|transcript|XM_014109406.2|protein_coding|4/6|c.534+8378G>C||||||,G|intron_variant|MODIFIER|LPCAT2|611330|transcript…
2	2_60421387	60421387	0.162467	Polymorphic	5_prime_UTR_variant	CAPNS2	T	G	T	G	0.0625	16	G G	G G	G G	G G	T G	G G	G G	G G	AC=743;AF=0.637;AN=1166;ANN=G|5_prime_UTR_variant|MODIFIER|CAPNS2|487273|transcript|XM_022411184.1|protein_coding|1/1|c.-1915A>C|||||1915|,G|intron_variant|MODIFIER|LPCAT2|611330|transcript|XM_848987.3|protein_coding|11/13|c.1215+8356A>C||||||,G|intron_variant|MODIFIER|LPCAT2|611330|transcript|XM_014109406.2|protein_coding|4/6|c.534+8356A>C||||||,G|intron_variant|MODIFIER|LPCAT2|611330|transcript…
2	2_60421398	60421398	-0.0275283	Polymorphic	5_prime_UTR_variant	CAPNS2	TAGAG	TAGAG	T	TAGAG	0.0625	16	TAGAG TAGAG	TAGAG TAGAG	TAGAG TAGAG	TAGAG TAGAG	T TAGAG	TAGAG TAGAG	TAGAG TAGAG	TAGAG TAGAG	AC=112;AF=0.095;AN=1174;ANN=T|5_prime_UTR_variant|MODIFIER|CAPNS2|487273|transcript|XM_022411184.1|protein_coding|1/1|c.-1930_-1927delCTCT|||||1927|,T|intron_variant|MODIFIER|LPCAT2|611330|transcript|XM_848987.3|protein_coding|11/13|c.1215+8341_1215+8344delCTCT||||||,T|intron_variant|MODIFIER|LPCAT2|611330|transcript|XM_014109406.2|protein_coding|4/6|c.534+8341_534+8344delCTCT||||||,T|intron_vari…
2	2_60421418	60421418	-0.0467732	Monomorphic_main	5_prime_UTR_variant	CAPNS2	C	C	T	C	0	16	C C	C C	C C	C C	C C	C C	C C	C C	AC=5;AF=4.259e-03;AN=1174;ANN=T|5_prime_UTR_variant|MODIFIER|CAPNS2|487273|transcript|XM_022411184.1|protein_coding|1/1|c.-1946G>A|||||1946|,T|intron_variant|MODIFIER|LPCAT2|611330|transcript|XM_848987.3|protein_coding|11/13|c.1215+8325G>A||||||,T|intron_variant|MODIFIER|LPCAT2|611330|transcript|XM_014109406.2|protein_coding|4/6|c.534+8325G>A||||||,T|intron_variant|MODIFIER|LPCAT2|611330|transcri…
2	2_60421464	60421464	-0.0322701	Monomorphic_main	5_prime_UTR_premature_start_codon_gain_variant	CAPNS2	G	G	A	G	0	16	G G	G G	G G	G G	G G	G G	G G	G G	AC=1;AF=8.518e-04;AN=1174;ANN=A|5_prime_UTR_premature_start_codon_gain_variant|LOW|CAPNS2|487273|transcript|XM_022411184.1|protein_coding|1/1|c.-1992C>T||||||,A|5_prime_UTR_variant|MODIFIER|CAPNS2|487273|transcript|XM_022411184.1|protein_coding|1/1|c.-1992C>T|||||1992|,A|intron_variant|MODIFIER|LPCAT2|611330|transcript|XM_848987.3|protein_coding|11/13|c.1215+8279C>T||||||,A|intron_variant|MODIFIE…
2	2_60421476	60421476	0.0268561	Polymorphic	5_prime_UTR_variant	CAPNS2	A	A	G	A	0.0625	16	A A	A A	A A	A A	G A	A A	A A	A A	AC=13;AF=0.011;AN=1172;ANN=G|5_prime_UTR_variant|MODIFIER|CAPNS2|487273|transcript|XM_022411184.1|protein_coding|1/1|c.-2004T>C|||||2004|,G|intron_variant|MODIFIER|LPCAT2|611330|transcript|XM_848987.3|protein_coding|11/13|c.1215+8267T>C||||||,G|intron_variant|MODIFIER|LPCAT2|611330|transcript|XM_014109406.2|protein_coding|4/6|c.534+8267T>C||||||,G|intron_variant|MODIFIER|LPCAT2|611330|transcript|…
2	2_60421665	60421665	-0.0290637	Monomorphic_main	5_prime_UTR_variant	CAPNS2	C	C	T	C	0	16	C C	C C	C C	C C	C C	C C	C C	C C	AC=7;AF=5.952e-03;AN=1176;ANN=T|5_prime_UTR_variant|MODIFIER|CAPNS2|487273|transcript|XM_022411184.1|protein_coding|1/1|c.-2193G>A|||||2193|,T|intron_variant|MODIFIER|LPCAT2|611330|transcript|XM_848987.3|protein_coding|11/13|c.1215+8078G>A||||||,T|intron_variant|MODIFIER|LPCAT2|611330|transcript|XM_014109406.2|protein_coding|4/6|c.534+8078G>A||||||,T|intron_variant|MODIFIER|LPCAT2|611330|transcri…
2	2_60421743	60421743	-0.0280211	Polymorphic	5_prime_UTR_variant	CAPNS2	G	G	A	G	0.0625	16	G G	G G	G G	G G	A G	G G	G G	G G	AC=114;AF=0.097;AN=1174;ANN=A|5_prime_UTR_variant|MODIFIER|CAPNS2|487273|transcript|XM_022411184.1|protein_coding|1/1|c.-2271C>T|||||2271|,A|intron_variant|MODIFIER|LPCAT2|611330|transcript|XM_848987.3|protein_coding|11/13|c.1215+8000C>T||||||,A|intron_variant|MODIFIER|LPCAT2|611330|transcript|XM_014109406.2|protein_coding|4/6|c.534+8000C>T||||||,A|intron_variant|MODIFIER|LPCAT2|611330|transcript…
2	2_60421909	60421909	-0.0546442	Monomorphic_main	5_prime_UTR_variant	CAPNS2	CAAG	CAAG	C	CAAG	0	16	CAAG CAAG	CAAG CAAG	CAAG CAAG	CAAG CAAG	CAAG CAAG	CAAG CAAG	CAAG CAAG	CAAG CAAG	AC=1;AF=8.518e-04;AN=1174;ANN=C|5_prime_UTR_variant|MODIFIER|CAPNS2|487273|transcript|XM_022411184.1|protein_coding|1/1|c.-2440_-2438delCTT|||||2438|,C|intron_variant|MODIFIER|LPCAT2|611330|transcript|XM_848987.3|protein_coding|11/13|c.1215+7831_1215+7833delCTT||||||,C|intron_variant|MODIFIER|LPCAT2|611330|transcript|XM_014109406.2|protein_coding|4/6|c.534+7831_534+7833delCTT||||||,C|intron_varia…
2	2_60422056	60422056	0.016725	Polymorphic	5_prime_UTR_variant	CAPNS2	G	G	A	G	0.0625	16	G G	G G	G G	G G	A G	G G	G G	G G	AC=213;AF=0.181;AN=1174;ANN=A|5_prime_UTR_variant|MODIFIER|CAPNS2|487273|transcript|XM_022411184.1|protein_coding|1/1|c.-2584C>T|||||2584|,A|intron_variant|MODIFIER|LPCAT2|611330|transcript|XM_848987.3|protein_coding|11/13|c.1215+7687C>T||||||,A|intron_variant|MODIFIER|LPCAT2|611330|transcript|XM_014109406.2|protein_coding|4/6|c.534+7687C>T||||||,A|intron_variant|MODIFIER|LPCAT2|611330|transcript…
2	2_60422058	60422058	0.016725	Polymorphic	5_prime_UTR_variant	CAPNS2	G	G	A	G	0.0625	16	G G	G G	G G	G G	A G	G G	G G	G G	AC=213;AF=0.181;AN=1174;ANN=A|5_prime_UTR_variant|MODIFIER|CAPNS2|487273|transcript|XM_022411184.1|protein_coding|1/1|c.-2586C>T|||||2586|,A|intron_variant|MODIFIER|LPCAT2|611330|transcript|XM_848987.3|protein_coding|11/13|c.1215+7685C>T||||||,A|intron_variant|MODIFIER|LPCAT2|611330|transcript|XM_014109406.2|protein_coding|4/6|c.534+7685C>T||||||,A|intron_variant|MODIFIER|LPCAT2|611330|transcript…
2	2_60422116	60422116	-0.032041	Monomorphic_main	5_prime_UTR_variant	CAPNS2	C	C	T	C	0	16	C C	C C	C C	C C	C C	C C	C C	C C	AC=1;AF=8.503e-04;AN=1176;ANN=T|5_prime_UTR_variant|MODIFIER|CAPNS2|487273|transcript|XM_022411184.1|protein_coding|1/1|c.-2644G>A|||||2644|,T|intron_variant|MODIFIER|LPCAT2|611330|transcript|XM_848987.3|protein_coding|11/13|c.1215+7627G>A||||||,T|intron_variant|MODIFIER|LPCAT2|611330|transcript|XM_014109406.2|protein_coding|4/6|c.534+7627G>A||||||,T|intron_variant|MODIFIER|LPCAT2|611330|transcri…
2	2_60422150	60422150	-0.0322701	Monomorphic_main	5_prime_UTR_variant	CAPNS2	C	C	T	C	0	16	C C	C C	C C	C C	C C	C C	C C	C C	AC=0;AF=0.00;AN=1176;ANN=T|5_prime_UTR_variant|MODIFIER|CAPNS2|487273|transcript|XM_022411184.1|protein_coding|1/1|c.-2678G>A|||||2678|,T|intron_variant|MODIFIER|LPCAT2|611330|transcript|XM_848987.3|protein_coding|11/13|c.1215+7593G>A||||||,T|intron_variant|MODIFIER|LPCAT2|611330|transcript|XM_014109406.2|protein_coding|4/6|c.534+7593G>A||||||,T|intron_variant|MODIFIER|LPCAT2|611330|transcript|XM…
2	2_60422196	60422196	-0.0313541	Monomorphic_main	5_prime_UTR_variant	CAPNS2	G	G	A	G	0	16	G G	G G	G G	G G	G G	G G	G G	G G	AC=3;AF=2.551e-03;AN=1176;ANN=A|5_prime_UTR_variant|MODIFIER|CAPNS2|487273|transcript|XM_022411184.1|protein_coding|1/1|c.-2724C>T|||||2724|,A|intron_variant|MODIFIER|LPCAT2|611330|transcript|XM_848987.3|protein_coding|11/13|c.1215+7547C>T||||||,A|intron_variant|MODIFIER|LPCAT2|611330|transcript|XM_014109406.2|protein_coding|4/6|c.534+7547C>T||||||,A|intron_variant|MODIFIER|LPCAT2|611330|transcri…
2	2_60422375	60422375	-0.0667245	Monomorphic_main	5_prime_UTR_variant	CAPNS2	A	A	ACTGG	A	0	8	A A	A A	A A	0 0	0 0	0 0	0 0	A A	AC=1;AF=8.518e-04;AN=1174;ANN=ACTGG|5_prime_UTR_variant|MODIFIER|CAPNS2|487273|transcript|XM_022411184.1|protein_coding|1/1|c.-2907_-2904dupCCAG|||||2904|,ACTGG|intron_variant|MODIFIER|LPCAT2|611330|transcript|XM_848987.3|protein_coding|11/13|c.1215+7364_1215+7367dupCCAG||||||,ACTGG|intron_variant|MODIFIER|LPCAT2|611330|transcript|XM_014109406.2|protein_coding|4/6|c.534+7364_534+7367dupCCAG||||||…
2	2_60422416	60422416	-0.0318123	Monomorphic_main	5_prime_UTR_premature_start_codon_gain_variant	CAPNS2	G	G	A	G	0	16	G G	G G	G G	G G	G G	G G	G G	G G	AC=1;AF=8.518e-04;AN=1174;ANN=A|5_prime_UTR_premature_start_codon_gain_variant|LOW|CAPNS2|487273|transcript|XM_022411184.1|protein_coding|1/1|c.-2944C>T||||||,A|5_prime_UTR_variant|MODIFIER|CAPNS2|487273|transcript|XM_022411184.1|protein_coding|1/1|c.-2944C>T|||||2944|,A|intron_variant|MODIFIER|LPCAT2|611330|transcript|XM_848987.3|protein_coding|11/13|c.1215+7327C>T||||||,A|intron_variant|MODIFIE…
2	2_60422613	60422613	-0.0546444	Monomorphic_main	5_prime_UTR_premature_start_codon_gain_variant	CAPNS2	C	C	T	C	0	16	C C	C C	C C	C C	C C	C C	C C	C C	AC=1;AF=8.503e-04;AN=1176;ANN=T|5_prime_UTR_premature_start_codon_gain_variant|LOW|CAPNS2|487273|transcript|XM_022411184.1|protein_coding|1/1|c.-3141G>A||||||,T|5_prime_UTR_variant|MODIFIER|CAPNS2|487273|transcript|XM_022411184.1|protein_coding|1/1|c.-3141G>A|||||3141|,T|intron_variant|MODIFIER|LPCAT2|611330|transcript|XM_848987.3|protein_coding|11/13|c.1215+7130G>A||||||,T|intron_variant|MODIFIE…
2	2_60422799	60422799	0.219284	Monomorphic_main	5_prime_UTR_premature_start_codon_gain_variant	CAPNS2	T	C	T	C	0	16	C C	C C	C C	C C	C C	C C	C C	C C	AC=748;AF=0.636;AN=1176;ANN=C|5_prime_UTR_premature_start_codon_gain_variant|LOW|CAPNS2|487273|transcript|XM_022411184.1|protein_coding|1/1|c.-3327A>G||||||,C|5_prime_UTR_variant|MODIFIER|CAPNS2|487273|transcript|XM_022411184.1|protein_coding|1/1|c.-3327A>G|||||3327|,C|intron_variant|MODIFIER|LPCAT2|611330|transcript|XM_848987.3|protein_coding|11/13|c.1215+6944A>G||||||,C|intron_variant|MODIFIER|…
2	2_60423019	60423019	-0.0415376	Monomorphic_main	5_prime_UTR_variant	CAPNS2	G	G	GA	G	0	16	G G	G G	G G	G G	G G	G G	G G	G G	AC=1;AF=8.503e-04;AN=1176;ANN=GA|5_prime_UTR_variant|MODIFIER|CAPNS2|487273|transcript|XM_022411184.1|protein_coding|1/1|c.-3548dupT|||||3548|,GA|intron_variant|MODIFIER|LPCAT2|611330|transcript|XM_848987.3|protein_coding|11/13|c.1215+6723dupT||||||,GA|intron_variant|MODIFIER|LPCAT2|611330|transcript|XM_014109406.2|protein_coding|4/6|c.534+6723dupT||||||,GA|intron_variant|MODIFIER|LPCAT2|611330|t…
2	2_60423025	60423025	0.0204028	Monomorphic_main	5_prime_UTR_variant	CAPNS2	C	A	C	A	0	16	A A	A A	A A	A A	A A	A A	A A	A A	AC=1064;AF=0.905;AN=1176;ANN=A|5_prime_UTR_variant|MODIFIER|CAPNS2|487273|transcript|XM_022411184.1|protein_coding|1/1|c.-3553G>T|||||3553|,A|intron_variant|MODIFIER|LPCAT2|611330|transcript|XM_848987.3|protein_coding|11/13|c.1215+6718G>T||||||,A|intron_variant|MODIFIER|LPCAT2|611330|transcript|XM_014109406.2|protein_coding|4/6|c.534+6718G>T||||||,A|intron_variant|MODIFIER|LPCAT2|611330|transcrip…
2	2_60423073	60423073	-0.048684	Monomorphic_main	5_prime_UTR_variant	CAPNS2	C	C	G	C	0	16	C C	C C	C C	C C	C C	C C	C C	C C	AC=1;AF=8.503e-04;AN=1176;ANN=G|5_prime_UTR_variant|MODIFIER|CAPNS2|487273|transcript|XM_022411184.1|protein_coding|1/1|c.-3601G>C|||||3601|,G|intron_variant|MODIFIER|LPCAT2|611330|transcript|XM_848987.3|protein_coding|11/13|c.1215+6670G>C||||||,G|intron_variant|MODIFIER|LPCAT2|611330|transcript|XM_014109406.2|protein_coding|4/6|c.534+6670G>C||||||,G|intron_variant|MODIFIER|LPCAT2|611330|transcri…
2	2_60423074	60423074	0.0218717	Monomorphic_main	5_prime_UTR_variant	CAPNS2	A	G	A	G	0	16	G G	G G	G G	G G	G G	G G	G G	G G	AC=1061;AF=0.902;AN=1176;ANN=G|5_prime_UTR_variant|MODIFIER|CAPNS2|487273|transcript|XM_022411184.1|protein_coding|1/1|c.-3602T>C|||||3602|,G|intron_variant|MODIFIER|LPCAT2|611330|transcript|XM_848987.3|protein_coding|11/13|c.1215+6669T>C||||||,G|intron_variant|MODIFIER|LPCAT2|611330|transcript|XM_014109406.2|protein_coding|4/6|c.534+6669T>C||||||,G|intron_variant|MODIFIER|LPCAT2|611330|transcrip…
2	2_60423262	60423262	0.0747483	Polymorphic	5_prime_UTR_variant	CAPNS2	C	T	C	T	0.0625	16	T T	T T	T T	T T	T T	T T	C T	T T	AC=857;AF=0.730;AN=1174;ANN=T|5_prime_UTR_variant|MODIFIER|CAPNS2|487273|transcript|XM_022411184.1|protein_coding|1/1|c.-3790G>A|||||3790|,T|intron_variant|MODIFIER|LPCAT2|611330|transcript|XM_848987.3|protein_coding|11/13|c.1215+6481G>A||||||,T|intron_variant|MODIFIER|LPCAT2|611330|transcript|XM_014109406.2|protein_coding|4/6|c.534+6481G>A||||||,T|intron_variant|MODIFIER|LPCAT2|611330|transcript…
2	2_60423339	60423339	0.213936	Monomorphic_main	5_prime_UTR_premature_start_codon_gain_variant	CAPNS2	G	A	G	A	0	16	A A	A A	A A	A A	A A	A A	A A	A A	AC=755;AF=0.644;AN=1172;ANN=A|5_prime_UTR_premature_start_codon_gain_variant|LOW|CAPNS2|487273|transcript|XM_022411184.1|protein_coding|1/1|c.-3867C>T||||||,A|5_prime_UTR_variant|MODIFIER|CAPNS2|487273|transcript|XM_022411184.1|protein_coding|1/1|c.-3867C>T|||||3867|,A|intron_variant|MODIFIER|LPCAT2|611330|transcript|XM_848987.3|protein_coding|11/13|c.1215+6404C>T||||||,A|intron_variant|MODIFIER|…
2	2_60423394	60423394	0.0543639	Monomorphic_main	5_prime_UTR_variant	CAPNS2	T	TAA	T	TAA	0	8	TAA TAA	TAA TAA	TAA TAA	0 0	0 0	0 0	0 0	TAA TAA	AC=300,675,4;AF=0.258,0.580,3.436e-03;AN=1164;ANN=TA|5_prime_UTR_variant|MODIFIER|CAPNS2|487273|transcript|XM_022411184.1|protein_coding|1/1|c.-3923dupT|||||3923|,TAA|5_prime_UTR_variant|MODIFIER|CAPNS2|487273|transcript|XM_022411184.1|protein_coding|1/1|c.-3924_-3923dupTT|||||3923|,TAAA|5_prime_UTR_variant|MODIFIER|CAPNS2|487273|transcript|XM_022411184.1|protein_coding|1/1|c.-3925_-3923dupTTT|||…
2	2_60423531	60423531	-0.0291066	Monomorphic_main	5_prime_UTR_premature_start_codon_gain_variant	CAPNS2	G	G	A	G	0	16	G G	G G	G G	G G	G G	G G	G G	G G	AC=9;AF=7.653e-03;AN=1176;ANN=A|5_prime_UTR_premature_start_codon_gain_variant|LOW|CAPNS2|487273|transcript|XM_022411184.1|protein_coding|1/1|c.-4059C>T||||||,A|5_prime_UTR_variant|MODIFIER|CAPNS2|487273|transcript|XM_022411184.1|protein_coding|1/1|c.-4059C>T|||||4059|,A|intron_variant|MODIFIER|LPCAT2|611330|transcript|XM_848987.3|protein_coding|11/13|c.1215+6212C>T||||||,A|intron_variant|MODIFIE…
2	2_60423640	60423640	-0.0315838	Monomorphic_main	5_prime_UTR_variant	CAPNS2	T	T	G	T	0	16	T T	T T	T T	T T	T T	T T	T T	T T	AC=1;AF=8.503e-04;AN=1176;ANN=G|5_prime_UTR_variant|MODIFIER|CAPNS2|487273|transcript|XM_022411184.1|protein_coding|1/1|c.-4168A>C|||||4168|,G|intron_variant|MODIFIER|LPCAT2|611330|transcript|XM_848987.3|protein_coding|11/13|c.1215+6103A>C||||||,G|intron_variant|MODIFIER|LPCAT2|611330|transcript|XM_014109406.2|protein_coding|4/6|c.534+6103A>C||||||,G|intron_variant|MODIFIER|LPCAT2|611330|transcri…
2	2_60423702	60423702	-0.0276552	Polymorphic	5_prime_UTR_variant	CAPNS2	T	T	G	T	0.125	16	T T	T T	T T	G T	T T	T T	T T	G T	AC=89;AF=0.076;AN=1176;ANN=G|5_prime_UTR_variant|MODIFIER|CAPNS2|487273|transcript|XM_022411184.1|protein_coding|1/1|c.-4230A>C|||||4230|,G|intron_variant|MODIFIER|LPCAT2|611330|transcript|XM_848987.3|protein_coding|11/13|c.1215+6041A>C||||||,G|intron_variant|MODIFIER|LPCAT2|611330|transcript|XM_014109406.2|protein_coding|4/6|c.534+6041A>C||||||,G|intron_variant|MODIFIER|LPCAT2|611330|transcript|…
2	2_60423882	60423882	-0.0315833	Monomorphic_main	5_prime_UTR_variant	CAPNS2	G	G	A	G	0	16	G G	G G	G G	G G	G G	G G	G G	G G	AC=2;AF=1.701e-03;AN=1176;ANN=A|5_prime_UTR_variant|MODIFIER|CAPNS2|487273|transcript|XM_022411184.1|protein_coding|1/1|c.-4410C>T|||||4410|,A|intron_variant|MODIFIER|LPCAT2|611330|transcript|XM_848987.3|protein_coding|11/13|c.1215+5861C>T||||||,A|intron_variant|MODIFIER|LPCAT2|611330|transcript|XM_014109406.2|protein_coding|4/6|c.534+5861C>T||||||,A|intron_variant|MODIFIER|LPCAT2|611330|transcri…
2	2_60423969	60423969	-0.032041	Monomorphic_main	5_prime_UTR_variant	CAPNS2	C	C	T	C	0	16	C C	C C	C C	C C	C C	C C	C C	C C	AC=1;AF=8.518e-04;AN=1174;ANN=T|5_prime_UTR_variant|MODIFIER|CAPNS2|487273|transcript|XM_022411184.1|protein_coding|1/1|c.-4497G>A|||||4497|,T|intron_variant|MODIFIER|LPCAT2|611330|transcript|XM_848987.3|protein_coding|11/13|c.1215+5774G>A||||||,T|intron_variant|MODIFIER|LPCAT2|611330|transcript|XM_014109406.2|protein_coding|4/6|c.534+5774G>A||||||,T|intron_variant|MODIFIER|LPCAT2|611330|transcri…
2	2_60424045	60424045	0.00148374	Monomorphic_main	5_prime_UTR_variant	CAPNS2	A	A	G	A	0	16	A A	A A	A A	A A	A A	A A	A A	A A	AC=90;AF=0.077;AN=1176;ANN=G|5_prime_UTR_variant|MODIFIER|CAPNS2|487273|transcript|XM_022411184.1|protein_coding|1/1|c.-4573T>C|||||4573|,G|intron_variant|MODIFIER|LPCAT2|611330|transcript|XM_848987.3|protein_coding|11/13|c.1215+5698T>C||||||,G|intron_variant|MODIFIER|LPCAT2|611330|transcript|XM_014109406.2|protein_coding|4/6|c.534+5698T>C||||||,G|intron_variant|MODIFIER|LPCAT2|611330|transcript|…
2	2_60424096	60424096	-0.0320414	Monomorphic_main	5_prime_UTR_variant	CAPNS2	A	A	G	A	0	16	A A	A A	A A	A A	A A	A A	A A	A A	AC=1;AF=8.503e-04;AN=1176;ANN=G|5_prime_UTR_variant|MODIFIER|CAPNS2|487273|transcript|XM_022411184.1|protein_coding|1/1|c.-4624T>C|||||4624|,G|intron_variant|MODIFIER|LPCAT2|611330|transcript|XM_848987.3|protein_coding|11/13|c.1215+5647T>C||||||,G|intron_variant|MODIFIER|LPCAT2|611330|transcript|XM_014109406.2|protein_coding|4/6|c.534+5647T>C||||||,G|intron_variant|MODIFIER|LPCAT2|611330|transcri…
2	2_60424185	60424185	0.0483977	Polymorphic	5_prime_UTR_variant	CAPNS2	A	A	G	A	0.0625	16	A A	A A	A A	A A	G A	A A	A A	A A	AC=286;AF=0.243;AN=1176;ANN=G|5_prime_UTR_variant|MODIFIER|CAPNS2|487273|transcript|XM_022411184.1|protein_coding|1/1|c.-4713T>C|||||4713|,G|intron_variant|MODIFIER|LPCAT2|611330|transcript|XM_848987.3|protein_coding|11/13|c.1215+5558T>C||||||,G|intron_variant|MODIFIER|LPCAT2|611330|transcript|XM_014109406.2|protein_coding|4/6|c.534+5558T>C||||||,G|intron_variant|MODIFIER|LPCAT2|611330|transcript…
2	2_60424224	60424224	-0.0320412	Monomorphic_main	5_prime_UTR_premature_start_codon_gain_variant	CAPNS2	G	G	A	G	0	16	G G	G G	G G	G G	G G	G G	G G	G G	AC=1;AF=8.503e-04;AN=1176;ANN=A|5_prime_UTR_premature_start_codon_gain_variant|LOW|CAPNS2|487273|transcript|XM_022411184.1|protein_coding|1/1|c.-4752C>T||||||,A|5_prime_UTR_variant|MODIFIER|CAPNS2|487273|transcript|XM_022411184.1|protein_coding|1/1|c.-4752C>T|||||4752|,A|intron_variant|MODIFIER|LPCAT2|611330|transcript|XM_848987.3|protein_coding|11/13|c.1215+5519C>T||||||,A|intron_variant|MODIFIE…
2	2_60424367	60424367	-0.115565	Monomorphic_main	5_prime_UTR_premature_start_codon_gain_variant	CAPNS2	C	C	A	C	0	8	C C	C C	C C	0 0	0 0	0 0	0 0	C C	AC=3;AF=2.551e-03;AN=1176;ANN=A|5_prime_UTR_premature_start_codon_gain_variant|LOW|CAPNS2|487273|transcript|XM_022411184.1|protein_coding|1/1|c.-4895G>T||||||,A|5_prime_UTR_variant|MODIFIER|CAPNS2|487273|transcript|XM_022411184.1|protein_coding|1/1|c.-4895G>T|||||4895|,A|intron_variant|MODIFIER|LPCAT2|611330|transcript|XM_848987.3|protein_coding|11/13|c.1215+5376G>T||||||,A|intron_variant|MODIFIE…
2	2_60424381	60424381	-0.0322701	Monomorphic_main	5_prime_UTR_premature_start_codon_gain_variant	CAPNS2	C	C	G	C	0	16	C C	C C	C C	C C	C C	C C	C C	C C	AC=1;AF=8.503e-04;AN=1176;ANN=G|5_prime_UTR_premature_start_codon_gain_variant|LOW|CAPNS2|487273|transcript|XM_022411184.1|protein_coding|1/1|c.-4909G>C||||||,G|5_prime_UTR_variant|MODIFIER|CAPNS2|487273|transcript|XM_022411184.1|protein_coding|1/1|c.-4909G>C|||||4909|,G|intron_variant|MODIFIER|LPCAT2|611330|transcript|XM_848987.3|protein_coding|11/13|c.1215+5362G>C||||||,G|intron_variant|MODIFIE…
2	2_60424387	60424387	-0.0504044	Monomorphic_main	5_prime_UTR_variant	CAPNS2	G	G	GA	G	0	16	G G	G G	G G	G G	G G	G G	G G	G G	AC=1;AF=8.503e-04;AN=1176;ANN=GA|5_prime_UTR_variant|MODIFIER|CAPNS2|487273|transcript|XM_022411184.1|protein_coding|1/1|c.-4916dupT|||||4916|,GA|intron_variant|MODIFIER|LPCAT2|611330|transcript|XM_848987.3|protein_coding|11/13|c.1215+5355dupT||||||,GA|intron_variant|MODIFIER|LPCAT2|611330|transcript|XM_014109406.2|protein_coding|4/6|c.534+5355dupT||||||,GA|intron_variant|MODIFIER|LPCAT2|611330|t…
2	2_60424422	60424422	-0.0667244	Monomorphic_main	5_prime_UTR_variant	CAPNS2	TA	TA	T	TA	0	8	TA TA	TA TA	TA TA	0 0	0 0	0 0	0 0	TA TA	AC=1;AF=8.503e-04;AN=1176;ANN=T|5_prime_UTR_variant|MODIFIER|CAPNS2|487273|transcript|XM_022411184.1|protein_coding|1/1|c.-4951delT|||||4951|,T|intron_variant|MODIFIER|LPCAT2|611330|transcript|XM_848987.3|protein_coding|11/13|c.1215+5320delT||||||,T|intron_variant|MODIFIER|LPCAT2|611330|transcript|XM_014109406.2|protein_coding|4/6|c.534+5320delT||||||,T|intron_variant|MODIFIER|LPCAT2|611330|trans…
2	2_60424426	60424426	-0.0667244	Monomorphic_main	5_prime_UTR_variant	CAPNS2	A	A	AAAC	A	0	8	A A	A A	A A	0 0	0 0	0 0	0 0	A A	AC=1;AF=8.503e-04;AN=1176;ANN=AAAC|5_prime_UTR_variant|MODIFIER|CAPNS2|487273|transcript|XM_022411184.1|protein_coding|1/1|c.-4955_-4954insGTT|||||4955|,AAAC|intron_variant|MODIFIER|LPCAT2|611330|transcript|XM_848987.3|protein_coding|11/13|c.1215+5316_1215+5317insGTT||||||,AAAC|intron_variant|MODIFIER|LPCAT2|611330|transcript|XM_014109406.2|protein_coding|4/6|c.534+5316_534+5317insGTT||||||,AAAC|…
2	2_60424428	60424428	-0.0667244	Monomorphic_main	5_prime_UTR_variant	CAPNS2	A	A	AGTTTTTCTC	A	0	8	A A	A A	A A	0 0	0 0	0 0	0 0	A A	AC=1;AF=8.503e-04;AN=1176;ANN=AGTTTTTCTC|5_prime_UTR_variant|MODIFIER|CAPNS2|487273|transcript|XM_022411184.1|protein_coding|1/1|c.-4957_-4956insGAGAAAAAC|||||4957|,AGTTTTTCTC|intron_variant|MODIFIER|LPCAT2|611330|transcript|XM_848987.3|protein_coding|11/13|c.1215+5314_1215+5315insGAGAAAAAC||||||,AGTTTTTCTC|intron_variant|MODIFIER|LPCAT2|611330|transcript|XM_014109406.2|protein_coding|4/6|c.534+5…
2	2_60424433	60424433	-0.0667244	Monomorphic_main	5_prime_UTR_variant	CAPNS2	G	G	GTAA	G	0	8	G G	G G	G G	0 0	0 0	0 0	0 0	G G	AC=1;AF=8.503e-04;AN=1176;ANN=GTAA|5_prime_UTR_variant|MODIFIER|CAPNS2|487273|transcript|XM_022411184.1|protein_coding|1/1|c.-4962_-4961insTTA|||||4962|,GTAA|intron_variant|MODIFIER|LPCAT2|611330|transcript|XM_848987.3|protein_coding|11/13|c.1215+5309_1215+5310insTTA||||||,GTAA|intron_variant|MODIFIER|LPCAT2|611330|transcript|XM_014109406.2|protein_coding|4/6|c.534+5309_534+5310insTTA||||||,GTAA|…
2	2_60424470	60424470	0.0446082	Polymorphic	5_prime_UTR_variant	CAPNS2	A	A	C	A	0.0625	16	A A	A A	A A	A A	C A	A A	A A	A A	AC=285;AF=0.242;AN=1176;ANN=C|5_prime_UTR_variant|MODIFIER|CAPNS2|487273|transcript|XM_022411184.1|protein_coding|1/1|c.-4998T>G|||||4998|,C|intron_variant|MODIFIER|LPCAT2|611330|transcript|XM_848987.3|protein_coding|11/13|c.1215+5273T>G||||||,C|intron_variant|MODIFIER|LPCAT2|611330|transcript|XM_014109406.2|protein_coding|4/6|c.534+5273T>G||||||,C|intron_variant|MODIFIER|LPCAT2|611330|transcript…
2	2_60424480	60424480	0.168764	Polymorphic	5_prime_UTR_premature_start_codon_gain_variant	CAPNS2	T	C	T	C	0.0625	16	C C	C C	C C	C C	T C	C C	C C	C C	AC=739;AF=0.628;AN=1176;ANN=C|5_prime_UTR_premature_start_codon_gain_variant|LOW|CAPNS2|487273|transcript|XM_022411184.1|protein_coding|1/1|c.-5008A>G||||||,C|5_prime_UTR_variant|MODIFIER|CAPNS2|487273|transcript|XM_022411184.1|protein_coding|1/1|c.-5008A>G|||||5008|,C|intron_variant|MODIFIER|LPCAT2|611330|transcript|XM_848987.3|protein_coding|11/13|c.1215+5263A>G||||||,C|intron_variant|MODIFIER|…
2	2_60424624	60424624	-0.0320414	Monomorphic_main	5_prime_UTR_variant	CAPNS2	T	T	TA	T	0	16	T T	T T	T T	T T	T T	T T	T T	T T	AC=1;AF=8.503e-04;AN=1176;ANN=TA|5_prime_UTR_variant|MODIFIER|CAPNS2|487273|transcript|XM_022411184.1|protein_coding|1/1|c.-5153dupT|||||5153|,TA|intron_variant|MODIFIER|LPCAT2|611330|transcript|XM_848987.3|protein_coding|11/13|c.1215+5118dupT||||||,TA|intron_variant|MODIFIER|LPCAT2|611330|transcript|XM_014109406.2|protein_coding|4/6|c.534+5118dupT||||||,TA|intron_variant|MODIFIER|LPCAT2|611330|t…
2	2_60424694	60424694	-0.032041	Monomorphic_main	5_prime_UTR_variant	CAPNS2	C	C	A	C	0	16	C C	C C	C C	C C	C C	C C	C C	C C	AC=1;AF=8.503e-04;AN=1176;ANN=A|5_prime_UTR_variant|MODIFIER|CAPNS2|487273|transcript|XM_022411184.1|protein_coding|1/1|c.-5222G>T|||||5222|,A|intron_variant|MODIFIER|LPCAT2|611330|transcript|XM_848987.3|protein_coding|11/13|c.1215+5049G>T||||||,A|intron_variant|MODIFIER|LPCAT2|611330|transcript|XM_014109406.2|protein_coding|4/6|c.534+5049G>T||||||,A|intron_variant|MODIFIER|LPCAT2|611330|transcri…
2	2_60424766	60424766	0.16123	Polymorphic	5_prime_UTR_variant	CAPNS2	T	C	T	C	0.0625	16	C C	C C	C C	C C	T C	C C	C C	C C	AC=749;AF=0.637;AN=1176;ANN=C|5_prime_UTR_variant|MODIFIER|CAPNS2|487273|transcript|XM_022411184.1|protein_coding|1/1|c.-5294A>G|||||5294|,C|intron_variant|MODIFIER|LPCAT2|611330|transcript|XM_848987.3|protein_coding|11/13|c.1215+4977A>G||||||,C|intron_variant|MODIFIER|LPCAT2|611330|transcript|XM_014109406.2|protein_coding|4/6|c.534+4977A>G||||||,C|intron_variant|MODIFIER|LPCAT2|611330|transcript…
2	2_60424835	60424835	-0.0434701	Monomorphic_main	5_prime_UTR_variant	CAPNS2	A	A	G	A	0	16	A A	A A	A A	A A	A A	A A	A A	A A	AC=1;AF=8.503e-04;AN=1176;ANN=G|5_prime_UTR_variant|MODIFIER|CAPNS2|487273|transcript|XM_022411184.1|protein_coding|1/1|c.-5363T>C|||||5363|,G|intron_variant|MODIFIER|LPCAT2|611330|transcript|XM_848987.3|protein_coding|11/13|c.1215+4908T>C||||||,G|intron_variant|MODIFIER|LPCAT2|611330|transcript|XM_014109406.2|protein_coding|4/6|c.534+4908T>C||||||,G|intron_variant|MODIFIER|LPCAT2|611330|transcri…
2	2_60424937	60424937	-0.0320414	Monomorphic_main	5_prime_UTR_premature_start_codon_gain_variant	CAPNS2	G	G	A	G	0	16	G G	G G	G G	G G	G G	G G	G G	G G	AC=1;AF=8.503e-04;AN=1176;ANN=A|5_prime_UTR_premature_start_codon_gain_variant|LOW|CAPNS2|487273|transcript|XM_022411184.1|protein_coding|1/1|c.-5465C>T||||||,A|5_prime_UTR_variant|MODIFIER|CAPNS2|487273|transcript|XM_022411184.1|protein_coding|1/1|c.-5465C>T|||||5465|,A|intron_variant|MODIFIER|LPCAT2|611330|transcript|XM_848987.3|protein_coding|11/13|c.1215+4806C>T||||||,A|intron_variant|MODIFIE…
2	2_60425013	60425013	-0.032041	Monomorphic_main	5_prime_UTR_variant	CAPNS2	G	G	C	G	0	16	G G	G G	G G	G G	G G	G G	G G	G G	AC=1;AF=8.503e-04;AN=1176;ANN=C|5_prime_UTR_variant|MODIFIER|CAPNS2|487273|transcript|XM_022411184.1|protein_coding|1/1|c.-5541C>G|||||5541|,C|intron_variant|MODIFIER|LPCAT2|611330|transcript|XM_848987.3|protein_coding|11/13|c.1215+4730C>G||||||,C|intron_variant|MODIFIER|LPCAT2|611330|transcript|XM_014109406.2|protein_coding|4/6|c.534+4730C>G||||||,C|intron_variant|MODIFIER|LPCAT2|611330|transcri…
2	2_60425015	60425015	-0.032041	Monomorphic_main	5_prime_UTR_variant	CAPNS2	G	G	GCATAGGAAAGTTATAGCCTTTTGCTGTTAA	G	0	16	G G	G G	G G	G G	G G	G G	G G	G G	AC=1;AF=8.503e-04;AN=1176;ANN=GCATAGGAAAGTTATAGCCTTTTGCTGTTAA|5_prime_UTR_variant|MODIFIER|CAPNS2|487273|transcript|XM_022411184.1|protein_coding|1/1|c.-5544_-5543insTTAACAGCAAAAGGCTATAACTTTCCTATG|||||5544|,GCATAGGAAAGTTATAGCCTTTTGCTGTTAA|intron_variant|MODIFIER|LPCAT2|611330|transcript|XM_848987.3|protein_coding|11/13|c.1215+4727_1215+4728insTTAACAGCAAAAGGCTATAACTTTCCTATG||||||,GCATAGGAAAGTTATAG…
2	2_60425069	60425069	-0.00389854	Monomorphic_main	5_prime_UTR_variant	CAPNS2	T	T	C	T	0	16	T T	T T	T T	T T	T T	T T	T T	T T	AC=77;AF=0.065;AN=1176;ANN=C|5_prime_UTR_variant|MODIFIER|CAPNS2|487273|transcript|XM_022411184.1|protein_coding|1/1|c.-5597A>G|||||5597|,C|intron_variant|MODIFIER|LPCAT2|611330|transcript|XM_848987.3|protein_coding|11/13|c.1215+4674A>G||||||,C|intron_variant|MODIFIER|LPCAT2|611330|transcript|XM_014109406.2|protein_coding|4/6|c.534+4674A>G||||||,C|intron_variant|MODIFIER|LPCAT2|611330|transcript|…
2	2_60425083	60425083	nan	Monomorphic_main	5_prime_UTR_premature_start_codon_gain_variant	CAPNS2	C	C	0	C	0	8	C C	C C	C C	0 0	0 0	0 0	0 0	C C	AC=0;AF=0.00;AN=1176;ANN=T|5_prime_UTR_premature_start_codon_gain_variant|LOW|CAPNS2|487273|transcript|XM_022411184.1|protein_coding|1/1|c.-5611G>A||||||,T|5_prime_UTR_variant|MODIFIER|CAPNS2|487273|transcript|XM_022411184.1|protein_coding|1/1|c.-5611G>A|||||5611|,T|intron_variant|MODIFIER|LPCAT2|611330|transcript|XM_848987.3|protein_coding|11/13|c.1215+4660G>A||||||,T|intron_variant|MODIFIER|LPC…
2	2_60425095	60425095	0.0330587	Polymorphic	5_prime_UTR_variant	CAPNS2	C	C	CT	C	0.0625	16	C C	C C	C C	C C	CT C	C C	C C	C C	AC=14;AF=0.012;AN=1176;ANN=CT|5_prime_UTR_variant|MODIFIER|CAPNS2|487273|transcript|XM_022411184.1|protein_coding|1/1|c.-5624dupA|||||5624|,CT|intron_variant|MODIFIER|LPCAT2|611330|transcript|XM_848987.3|protein_coding|11/13|c.1215+4647dupA||||||,CT|intron_variant|MODIFIER|LPCAT2|611330|transcript|XM_014109406.2|protein_coding|4/6|c.534+4647dupA||||||,CT|intron_variant|MODIFIER|LPCAT2|611330|tran…
2	2_60425133	60425133	-0.0320414	Monomorphic_main	5_prime_UTR_variant	CAPNS2	C	C	T	C	0	16	C C	C C	C C	C C	C C	C C	C C	C C	AC=1;AF=8.503e-04;AN=1176;ANN=T|5_prime_UTR_variant|MODIFIER|CAPNS2|487273|transcript|XM_022411184.1|protein_coding|1/1|c.-5661G>A|||||5661|,T|intron_variant|MODIFIER|LPCAT2|611330|transcript|XM_848987.3|protein_coding|11/13|c.1215+4610G>A||||||,T|intron_variant|MODIFIER|LPCAT2|611330|transcript|XM_014109406.2|protein_coding|4/6|c.534+4610G>A||||||,T|intron_variant|MODIFIER|LPCAT2|611330|transcri…
2	2_60425152	60425152	0.0196867	Monomorphic_main	5_prime_UTR_variant	CAPNS2	T	G	T	G	0	16	G G	G G	G G	G G	G G	G G	G G	G G	AC=1064;AF=0.905;AN=1176;ANN=G|5_prime_UTR_variant|MODIFIER|CAPNS2|487273|transcript|XM_022411184.1|protein_coding|1/1|c.-5680A>C|||||5680|,G|intron_variant|MODIFIER|LPCAT2|611330|transcript|XM_848987.3|protein_coding|11/13|c.1215+4591A>C||||||,G|intron_variant|MODIFIER|LPCAT2|611330|transcript|XM_014109406.2|protein_coding|4/6|c.534+4591A>C||||||,G|intron_variant|MODIFIER|LPCAT2|611330|transcrip…
2	2_60425173	60425173	-0.0395526	Monomorphic_main	5_prime_UTR_variant	CAPNS2	C	C	T	C	0	16	C C	C C	C C	C C	C C	C C	C C	C C	AC=14;AF=0.012;AN=1176;ANN=T|5_prime_UTR_variant|MODIFIER|CAPNS2|487273|transcript|XM_022411184.1|protein_coding|1/1|c.-5701G>A|||||5701|,T|intron_variant|MODIFIER|LPCAT2|611330|transcript|XM_848987.3|protein_coding|11/13|c.1215+4570G>A||||||,T|intron_variant|MODIFIER|LPCAT2|611330|transcript|XM_014109406.2|protein_coding|4/6|c.534+4570G>A||||||,T|intron_variant|MODIFIER|LPCAT2|611330|transcript|…
2	2_60425207	60425207	0.0372753	Monomorphic_main	5_prime_UTR_variant	CAPNS2	T	C	T	C	0	16	C C	C C	C C	C C	C C	C C	C C	C C	AC=1037;AF=0.883;AN=1174;ANN=C|5_prime_UTR_variant|MODIFIER|CAPNS2|487273|transcript|XM_022411184.1|protein_coding|1/1|c.-5735A>G|||||5735|,C|intron_variant|MODIFIER|LPCAT2|611330|transcript|XM_848987.3|protein_coding|11/13|c.1215+4536A>G||||||,C|intron_variant|MODIFIER|LPCAT2|611330|transcript|XM_014109406.2|protein_coding|4/6|c.534+4536A>G||||||,C|intron_variant|MODIFIER|LPCAT2|611330|transcrip…
2	2_60425270	60425270	-0.0318123	Monomorphic_main	5_prime_UTR_variant	CAPNS2	C	C	T	C	0	16	C C	C C	C C	C C	C C	C C	C C	C C	AC=1;AF=8.518e-04;AN=1174;ANN=T|5_prime_UTR_variant|MODIFIER|CAPNS2|487273|transcript|XM_022411184.1|protein_coding|1/1|c.-5798G>A|||||5798|,T|intron_variant|MODIFIER|LPCAT2|611330|transcript|XM_848987.3|protein_coding|11/13|c.1215+4473G>A||||||,T|intron_variant|MODIFIER|LPCAT2|611330|transcript|XM_014109406.2|protein_coding|4/6|c.534+4473G>A||||||,T|intron_variant|MODIFIER|LPCAT2|611330|transcri…
2	2_60425281	60425281	0.0522996	Monomorphic_main	5_prime_UTR_variant	CAPNS2	CCTCT	CCTCT	C	CCTCT	0	16	CCTCT CCTCT	CCTCT CCTCT	CCTCT CCTCT	CCTCT CCTCT	CCTCT CCTCT	CCTCT CCTCT	CCTCT CCTCT	CCTCT CCTCT	AC=192,1;AF=0.163,8.503e-04;AN=1176;ANN=C|5_prime_UTR_variant|MODIFIER|CAPNS2|487273|transcript|XM_022411184.1|protein_coding|1/1|c.-5813_-5810delAGAG|||||5810|,CCTCTCTCT|5_prime_UTR_variant|MODIFIER|CAPNS2|487273|transcript|XM_022411184.1|protein_coding|1/1|c.-5817_-5814dupAGAG|||||5814|,C|intron_variant|MODIFIER|LPCAT2|611330|transcript|XM_848987.3|protein_coding|11/13|c.1215+4458_1215+4461delA…
2	2_60425315	60425315	0.163697	Polymorphic	5_prime_UTR_variant	CAPNS2	T	C	T	C	0.0625	16	C C	C C	C C	C C	T C	C C	C C	C C	AC=741;AF=0.633;AN=1170;ANN=C|5_prime_UTR_variant|MODIFIER|CAPNS2|487273|transcript|XM_022411184.1|protein_coding|1/1|c.-5843A>G|||||5843|,C|intron_variant|MODIFIER|LPCAT2|611330|transcript|XM_848987.3|protein_coding|11/13|c.1215+4428A>G||||||,C|intron_variant|MODIFIER|LPCAT2|611330|transcript|XM_014109406.2|protein_coding|4/6|c.534+4428A>G||||||,C|intron_variant|MODIFIER|LPCAT2|611330|transcript…
2	2_60425591	60425591	-0.0424171	Monomorphic_main	5_prime_UTR_variant	CAPNS2	G	G	T	G	0	16	G G	G G	G G	G G	G G	G G	G G	G G	AC=5;AF=4.259e-03;AN=1174;ANN=T|5_prime_UTR_variant|MODIFIER|CAPNS2|487273|transcript|XM_022411184.1|protein_coding|1/1|c.-6119C>A|||||6119|,T|intron_variant|MODIFIER|LPCAT2|611330|transcript|XM_848987.3|protein_coding|11/13|c.1215+4152C>A||||||,T|intron_variant|MODIFIER|LPCAT2|611330|transcript|XM_014109406.2|protein_coding|4/6|c.534+4152C>A||||||,T|intron_variant|MODIFIER|LPCAT2|611330|transcri…
2	2_60425712	60425712	-0.0308968	Monomorphic_main	5_prime_UTR_variant	CAPNS2	ACAGT	ACAGT	A	ACAGT	0	16	ACAGT ACAGT	ACAGT ACAGT	ACAGT ACAGT	ACAGT ACAGT	ACAGT ACAGT	ACAGT ACAGT	ACAGT ACAGT	ACAGT ACAGT	AC=2;AF=1.701e-03;AN=1176;ANN=A|5_prime_UTR_variant|MODIFIER|CAPNS2|487273|transcript|XM_022411184.1|protein_coding|1/1|c.-6244_-6241delACTG|||||6241|,A|intron_variant|MODIFIER|LPCAT2|611330|transcript|XM_848987.3|protein_coding|11/13|c.1215+4027_1215+4030delACTG||||||,A|intron_variant|MODIFIER|LPCAT2|611330|transcript|XM_014109406.2|protein_coding|4/6|c.534+4027_534+4030delACTG||||||,A|intron_va…
2	2_60425747	60425747	0.0213592	Monomorphic_main	5_prime_UTR_variant	CAPNS2	T	C	T	C	0	16	C C	C C	C C	C C	C C	C C	C C	C C	AC=1062;AF=0.903;AN=1176;ANN=C|5_prime_UTR_variant|MODIFIER|CAPNS2|487273|transcript|XM_022411184.1|protein_coding|1/1|c.-6275A>G|||||6275|,C|intron_variant|MODIFIER|LPCAT2|611330|transcript|XM_848987.3|protein_coding|11/13|c.1215+3996A>G||||||,C|intron_variant|MODIFIER|LPCAT2|611330|transcript|XM_014109406.2|protein_coding|4/6|c.534+3996A>G||||||,C|intron_variant|MODIFIER|LPCAT2|611330|transcrip…
2	2_60425750	60425750	-0.00546178	Monomorphic_main	5_prime_UTR_variant	CAPNS2	C	C	T	C	0	16	C C	C C	C C	C C	C C	C C	C C	C C	AC=78;AF=0.066;AN=1176;ANN=T|5_prime_UTR_variant|MODIFIER|CAPNS2|487273|transcript|XM_022411184.1|protein_coding|1/1|c.-6278G>A|||||6278|,T|intron_variant|MODIFIER|LPCAT2|611330|transcript|XM_848987.3|protein_coding|11/13|c.1215+3993G>A||||||,T|intron_variant|MODIFIER|LPCAT2|611330|transcript|XM_014109406.2|protein_coding|4/6|c.534+3993G>A||||||,T|intron_variant|MODIFIER|LPCAT2|611330|transcript|…
2	2_60425847	60425847	-0.0337981	Monomorphic_main	5_prime_UTR_variant	CAPNS2	T	T	TAAAAAA	T	0	8	T T	T T	T T	0 0	0 0	0 0	0 0	T T	AC=92,98,14,1;AF=0.079,0.084,0.012,8.591e-04;AN=1164;ANN=TAAAAA|5_prime_UTR_variant|MODIFIER|CAPNS2|487273|transcript|XM_022411184.1|protein_coding|1/1|c.-6376_-6375insTTTTT|||||6376|,TAAAAAA|5_prime_UTR_variant|MODIFIER|CAPNS2|487273|transcript|XM_022411184.1|protein_coding|1/1|c.-6376_-6375insTTTTTT|||||6376|,TAAAACA|5_prime_UTR_variant|MODIFIER|CAPNS2|487273|transcript|XM_022411184.1|protein_c…
2	2_60425852	60425852	-0.0348707	Monomorphic_main	5_prime_UTR_variant	CAPNS2	C	C	A	C	0	16	C C	C C	C C	C C	C C	C C	C C	C C	AC=22;AF=0.019;AN=1162;ANN=A|5_prime_UTR_variant|MODIFIER|CAPNS2|487273|transcript|XM_022411184.1|protein_coding|1/1|c.-6380G>T|||||6380|,A|intron_variant|MODIFIER|LPCAT2|611330|transcript|XM_848987.3|protein_coding|11/13|c.1215+3891G>T||||||,A|intron_variant|MODIFIER|LPCAT2|611330|transcript|XM_014109406.2|protein_coding|4/6|c.534+3891G>T||||||,A|intron_variant|MODIFIER|LPCAT2|611330|transcript|…
2	2_60425858	60425858	-0.0476132	Monomorphic_main	5_prime_UTR_variant	CAPNS2	C	C	A	C	0	16	C C	C C	C C	C C	C C	C C	C C	C C	AC=16;AF=0.014;AN=1162;ANN=A|5_prime_UTR_variant|MODIFIER|CAPNS2|487273|transcript|XM_022411184.1|protein_coding|1/1|c.-6386G>T|||||6386|,A|intron_variant|MODIFIER|LPCAT2|611330|transcript|XM_848987.3|protein_coding|11/13|c.1215+3885G>T||||||,A|intron_variant|MODIFIER|LPCAT2|611330|transcript|XM_014109406.2|protein_coding|4/6|c.534+3885G>T||||||,A|intron_variant|MODIFIER|LPCAT2|611330|transcript|…
2	2_60425864	60425864	-0.0418995	Monomorphic_main	5_prime_UTR_variant	CAPNS2	C	C	A	C	0	16	C C	C C	C C	C C	C C	C C	C C	C C	AC=13;AF=0.011;AN=1162;ANN=A|5_prime_UTR_variant|MODIFIER|CAPNS2|487273|transcript|XM_022411184.1|protein_coding|1/1|c.-6392G>T|||||6392|,A|intron_variant|MODIFIER|LPCAT2|611330|transcript|XM_848987.3|protein_coding|11/13|c.1215+3879G>T||||||,A|intron_variant|MODIFIER|LPCAT2|611330|transcript|XM_014109406.2|protein_coding|4/6|c.534+3879G>T||||||,A|intron_variant|MODIFIER|LPCAT2|611330|transcript|…
2	2_60425870	60425870	-0.0387554	Monomorphic_main	5_prime_UTR_variant	CAPNS2	C	C	A	C	0	16	C C	C C	C C	C C	C C	C C	C C	C C	AC=11;AF=9.483e-03;AN=1160;ANN=A|5_prime_UTR_variant|MODIFIER|CAPNS2|487273|transcript|XM_022411184.1|protein_coding|1/1|c.-6398G>T|||||6398|,A|intron_variant|MODIFIER|LPCAT2|611330|transcript|XM_848987.3|protein_coding|11/13|c.1215+3873G>T||||||,A|intron_variant|MODIFIER|LPCAT2|611330|transcript|XM_014109406.2|protein_coding|4/6|c.534+3873G>T||||||,A|intron_variant|MODIFIER|LPCAT2|611330|transcr…
2	2_60425873	60425873	-0.0667255	Monomorphic_main	5_prime_UTR_variant	CAPNS2	A	A	AAAAAAAAAAAC	A	0	8	A A	A A	A A	0 0	0 0	0 0	0 0	A A	AC=1,1;AF=8.666e-04,8.666e-04;AN=1154;ANN=AAAAAAAAAAAC|5_prime_UTR_variant|MODIFIER|CAPNS2|487273|transcript|XM_022411184.1|protein_coding|1/1|c.-6402_-6401insGTTTTTTTTTT|||||6402|,AAAAAAAAAAC|5_prime_UTR_variant|MODIFIER|CAPNS2|487273|transcript|XM_022411184.1|protein_coding|1/1|c.-6402_-6401insGTTTTTTTTT|||||6402|,AAAAAAAAAAAC|intron_variant|MODIFIER|LPCAT2|611330|transcript|XM_848987.3|protein…
2	2_60425874	60425874	-0.0360829	Monomorphic_main	5_prime_UTR_variant	CAPNS2	C	C	A	C	0	16	C C	C C	C C	C C	C C	C C	C C	C C	AC=9;AF=7.759e-03;AN=1160;ANN=A|5_prime_UTR_variant|MODIFIER|CAPNS2|487273|transcript|XM_022411184.1|protein_coding|1/1|c.-6402G>T|||||6402|,A|intron_variant|MODIFIER|LPCAT2|611330|transcript|XM_848987.3|protein_coding|11/13|c.1215+3869G>T||||||,A|intron_variant|MODIFIER|LPCAT2|611330|transcript|XM_014109406.2|protein_coding|4/6|c.534+3869G>T||||||,A|intron_variant|MODIFIER|LPCAT2|611330|transcri…
2	2_60426039	60426039	-0.0667245	Monomorphic_main	5_prime_UTR_variant	CAPNS2	G	G	A	G	0	8	G G	G G	G G	0 0	0 0	0 0	0 0	G G	AC=1;AF=8.518e-04;AN=1174;ANN=A|5_prime_UTR_variant|MODIFIER|CAPNS2|487273|transcript|XM_022411184.1|protein_coding|1/1|c.-6567C>T|||||6567|,A|intron_variant|MODIFIER|LPCAT2|611330|transcript|XM_848987.3|protein_coding|11/13|c.1215+3704C>T||||||,A|intron_variant|MODIFIER|LPCAT2|611330|transcript|XM_014109406.2|protein_coding|4/6|c.534+3704C>T||||||,A|intron_variant|MODIFIER|LPCAT2|611330|transcri…
2	2_60426130	60426130	nan	Monomorphic_main	5_prime_UTR_variant	CAPNS2	G	G	0	G	0	8	G G	G G	G G	0 0	0 0	0 0	0 0	G G	AC=0;AF=0.00;AN=1174;ANN=C|5_prime_UTR_variant|MODIFIER|CAPNS2|487273|transcript|XM_022411184.1|protein_coding|1/1|c.-6658C>G|||||6658|,C|intron_variant|MODIFIER|LPCAT2|611330|transcript|XM_848987.3|protein_coding|11/13|c.1215+3613C>G||||||,C|intron_variant|MODIFIER|LPCAT2|611330|transcript|XM_014109406.2|protein_coding|4/6|c.534+3613C>G||||||,C|intron_variant|MODIFIER|LPCAT2|611330|transcript|XM…
2	2_60426326	60426326	0.00286933	Monomorphic_main	5_prime_UTR_variant	CAPNS2	G	G	A	G	0	16	G G	G G	G G	G G	G G	G G	G G	G G	AC=91;AF=0.077;AN=1176;ANN=A|5_prime_UTR_variant|MODIFIER|CAPNS2|487273|transcript|XM_022411184.1|protein_coding|1/1|c.-6854C>T|||||6854|,A|intron_variant|MODIFIER|LPCAT2|611330|transcript|XM_848987.3|protein_coding|11/13|c.1215+3417C>T||||||,A|intron_variant|MODIFIER|LPCAT2|611330|transcript|XM_014109406.2|protein_coding|4/6|c.534+3417C>T||||||,A|intron_variant|MODIFIER|LPCAT2|611330|transcript|…
2	2_60426421	60426421	0.0208091	Monomorphic_main	5_prime_UTR_variant	CAPNS2	T	C	T	C	0	16	C C	C C	C C	C C	C C	C C	C C	C C	AC=1063;AF=0.904;AN=1176;ANN=C|5_prime_UTR_variant|MODIFIER|CAPNS2|487273|transcript|XM_022411184.1|protein_coding|1/1|c.-6949A>G|||||6949|,C|intron_variant|MODIFIER|LPCAT2|611330|transcript|XM_848987.3|protein_coding|11/13|c.1215+3322A>G||||||,C|intron_variant|MODIFIER|LPCAT2|611330|transcript|XM_014109406.2|protein_coding|4/6|c.534+3322A>G||||||,C|intron_variant|MODIFIER|LPCAT2|611330|transcrip…
2	2_60426549	60426549	0.00149576	Monomorphic_main	5_prime_UTR_variant	CAPNS2	AC	AC	A	AC	0	16	AC AC	AC AC	AC AC	AC AC	AC AC	AC AC	AC AC	AC AC	AC=87;AF=0.074;AN=1176;ANN=A|5_prime_UTR_variant|MODIFIER|CAPNS2|487273|transcript|XM_022411184.1|protein_coding|1/1|c.-7078delG|||||7078|,A|intron_variant|MODIFIER|LPCAT2|611330|transcript|XM_848987.3|protein_coding|11/13|c.1215+3193delG||||||,A|intron_variant|MODIFIER|LPCAT2|611330|transcript|XM_014109406.2|protein_coding|4/6|c.534+3193delG||||||,A|intron_variant|MODIFIER|LPCAT2|611330|transcri…
2	2_60426663	60426663	-0.0424197	Monomorphic_main	5_prime_UTR_variant	CAPNS2	C	C	T	C	0	16	C C	C C	C C	C C	C C	C C	C C	C C	AC=5;AF=4.252e-03;AN=1176;ANN=T|5_prime_UTR_variant|MODIFIER|CAPNS2|487273|transcript|XM_022411184.1|protein_coding|1/1|c.-7191G>A|||||7191|,T|intron_variant|MODIFIER|LPCAT2|611330|transcript|XM_848987.3|protein_coding|11/13|c.1215+3080G>A||||||,T|intron_variant|MODIFIER|LPCAT2|611330|transcript|XM_014109406.2|protein_coding|4/6|c.534+3080G>A||||||,T|intron_variant|MODIFIER|LPCAT2|611330|transcri…
2	2_60426677	60426677	0.0558349	Polymorphic	5_prime_UTR_variant	CAPNS2	A	A	C	A	0.0625	16	A A	A A	A A	A A	C A	A A	A A	A A	AC=289;AF=0.246;AN=1176;ANN=C|5_prime_UTR_variant|MODIFIER|CAPNS2|487273|transcript|XM_022411184.1|protein_coding|1/1|c.-7205T>G|||||7205|,C|intron_variant|MODIFIER|LPCAT2|611330|transcript|XM_848987.3|protein_coding|11/13|c.1215+3066T>G||||||,C|intron_variant|MODIFIER|LPCAT2|611330|transcript|XM_014109406.2|protein_coding|4/6|c.534+3066T>G||||||,C|intron_variant|MODIFIER|LPCAT2|611330|transcript…
2	2_60426678	60426678	-0.0549281	Monomorphic_main	5_prime_UTR_variant	CAPNS2	G	G	A	G	0	16	G G	G G	G G	G G	G G	G G	G G	G G	AC=1;AF=8.503e-04;AN=1176;ANN=A|5_prime_UTR_variant|MODIFIER|CAPNS2|487273|transcript|XM_022411184.1|protein_coding|1/1|c.-7206C>T|||||7206|,A|intron_variant|MODIFIER|LPCAT2|611330|transcript|XM_848987.3|protein_coding|11/13|c.1215+3065C>T||||||,A|intron_variant|MODIFIER|LPCAT2|611330|transcript|XM_014109406.2|protein_coding|4/6|c.534+3065C>T||||||,A|intron_variant|MODIFIER|LPCAT2|611330|transcri…
2	2_60426706	60426706	0.00188328	Monomorphic_main	5_prime_UTR_variant	CAPNS2	C	C	T	C	0	16	C C	C C	C C	C C	C C	C C	C C	C C	AC=87;AF=0.074;AN=1176;ANN=T|5_prime_UTR_variant|MODIFIER|CAPNS2|487273|transcript|XM_022411184.1|protein_coding|1/1|c.-7234G>A|||||7234|,T|intron_variant|MODIFIER|LPCAT2|611330|transcript|XM_848987.3|protein_coding|11/13|c.1215+3037G>A||||||,T|intron_variant|MODIFIER|LPCAT2|611330|transcript|XM_014109406.2|protein_coding|4/6|c.534+3037G>A||||||,T|intron_variant|MODIFIER|LPCAT2|611330|transcript|…
2	2_60426765	60426765	-0.0322701	Monomorphic_main	5_prime_UTR_variant	CAPNS2	G	G	A	G	0	16	G G	G G	G G	G G	G G	G G	G G	G G	AC=1;AF=8.503e-04;AN=1176;ANN=A|5_prime_UTR_variant|MODIFIER|CAPNS2|487273|transcript|XM_022411184.1|protein_coding|1/1|c.-7293C>T|||||7293|,A|intron_variant|MODIFIER|LPCAT2|611330|transcript|XM_848987.3|protein_coding|11/13|c.1215+2978C>T||||||,A|intron_variant|MODIFIER|LPCAT2|611330|transcript|XM_014109406.2|protein_coding|4/6|c.534+2978C>T||||||,A|intron_variant|MODIFIER|LPCAT2|611330|transcri…
2	2_60426778	60426778	-0.0322701	Monomorphic_main	5_prime_UTR_variant	CAPNS2	T	T	C	T	0	16	T T	T T	T T	T T	T T	T T	T T	T T	AC=1;AF=8.503e-04;AN=1176;ANN=C|5_prime_UTR_variant|MODIFIER|CAPNS2|487273|transcript|XM_022411184.1|protein_coding|1/1|c.-7306A>G|||||7306|,C|intron_variant|MODIFIER|LPCAT2|611330|transcript|XM_848987.3|protein_coding|11/13|c.1215+2965A>G||||||,C|intron_variant|MODIFIER|LPCAT2|611330|transcript|XM_014109406.2|protein_coding|4/6|c.534+2965A>G||||||,C|intron_variant|MODIFIER|LPCAT2|611330|transcri…
2	2_60426789	60426789	-0.0223651	Monomorphic_main	5_prime_UTR_variant	CAPNS2	C	C	T	C	0	16	C C	C C	C C	C C	C C	C C	C C	C C	AC=36;AF=0.031;AN=1176;ANN=T|5_prime_UTR_variant|MODIFIER|CAPNS2|487273|transcript|XM_022411184.1|protein_coding|1/1|c.-7317G>A|||||7317|,T|intron_variant|MODIFIER|LPCAT2|611330|transcript|XM_848987.3|protein_coding|11/13|c.1215+2954G>A||||||,T|intron_variant|MODIFIER|LPCAT2|611330|transcript|XM_014109406.2|protein_coding|4/6|c.534+2954G>A||||||,T|intron_variant|MODIFIER|LPCAT2|611330|transcript|…
2	2_60426854	60426854	-0.0365839	Monomorphic_main	5_prime_UTR_variant	CAPNS2	C	C	T	C	0	14	C C	C C	C C	C C	C C	C C	0 0	C C	AC=1;AF=8.518e-04;AN=1174;ANN=T|5_prime_UTR_variant|MODIFIER|CAPNS2|487273|transcript|XM_022411184.1|protein_coding|1/1|c.-7382G>A|||||7382|,T|intron_variant|MODIFIER|LPCAT2|611330|transcript|XM_848987.3|protein_coding|11/13|c.1215+2889G>A||||||,T|intron_variant|MODIFIER|LPCAT2|611330|transcript|XM_014109406.2|protein_coding|4/6|c.534+2889G>A||||||,T|intron_variant|MODIFIER|LPCAT2|611330|transcri…
2	2_60429800	60429800	-0.00195832	Monomorphic_main	missense_variant	LPCAT2	C	C	G	C	0	16	C C	C C	C C	C C	C C	C C	C C	C C	AC=100;AF=0.085;AN=1176;ANN=G|missense_variant|MODERATE|LPCAT2|611330|transcript|XM_848987.3|protein_coding|11/14|c.1158G>C|p.Glu386Asp|1270/3442|1158/1635|386/544||,G|missense_variant|MODERATE|LPCAT2|611330|transcript|XM_014109406.2|protein_coding|4/7|c.477G>C|p.Glu159Asp|588/2760|477/954|159/317||,G|missense_variant|MODERATE|LPCAT2|611330|transcript|XM_014109405.2|protein_coding|6/9|c.672G>C|p.…
2	2_60433908	60433908	-0.032041	Monomorphic_main	frameshift_variant&splice_region_variant	LPCAT2	C	C	CG	C	0	16	C C	C C	C C	C C	C C	C C	C C	C C	AC=1;AF=8.518e-04;AN=1174;ANN=CG|frameshift_variant&splice_region_variant|HIGH|LPCAT2|611330|transcript|XM_848987.3|protein_coding|9/14|c.935_935+1insC|p.Glu312fs|1047/3442|935/1635|312/544||,CG|frameshift_variant&splice_region_variant|HIGH|LPCAT2|611330|transcript|XM_014109406.2|protein_coding|2/7|c.254_254+1insC|p.Glu85fs|365/2760|254/954|85/317||,CG|frameshift_variant&splice_region_variant|HIG…
2	2_60433909	60433909	-0.032041	Monomorphic_main	frameshift_variant&stop_gained&splice_region_variant	LPCAT2	T	T	TTCTAACCCTCAATGCATTATTACTCGTAAAA	T	0	16	T T	T T	T T	T T	T T	T T	T T	T T	AC=1;AF=8.518e-04;AN=1174;ANN=TTCTAACCCTCAATGCATTATTACTCGTAAAA|frameshift_variant&stop_gained&splice_region_variant|HIGH|LPCAT2|611330|transcript|XM_848987.3|protein_coding|9/14|c.934_935insTTTTACGAGTAATAATGCATTGAGGGTTAGA|p.Glu312fs|1046/3442|934/1635|312/544||,TTCTAACCCTCAATGCATTATTACTCGTAAAA|frameshift_variant&stop_gained&splice_region_variant|HIGH|LPCAT2|611330|transcript|XM_014109406.2|protei…
2	2_60469034	60469034	-0.0663616	Monomorphic_main	missense_variant	LPCAT2	C	C	T	C	0	8	C C	C C	C C	0 0	C C	0 0	0 0	0 0	AC=1;AF=1.040e-03;AN=962;ANN=T|missense_variant|MODERATE|LPCAT2|611330|transcript|XM_848987.3|protein_coding|1/14|c.31G>A|p.Ala11Thr|143/3442|31/1635|11/544||,T|missense_variant|MODERATE|LPCAT2|611330|transcript|XM_014109406.2|protein_coding|1/7|c.31G>A|p.Ala11Thr|142/2760|31/954|11/317||,T|missense_variant|MODERATE|LPCAT2|611330|transcript|XM_014109405.2|protein_coding|1/9|c.31G>A|p.Ala11Thr|143…
2	2_60469161	60469161	-0.141485	Monomorphic_main	5_prime_UTR_variant	LPCAT2	G	G	T	G	0	6	G G	G G	G G	0 0	0 0	0 0	0 0	0 0	AC=3;AF=4.261e-03;AN=704;ANN=T|5_prime_UTR_variant|MODIFIER|LPCAT2|611330|transcript|XM_848987.3|protein_coding|1/14|c.-97C>A|||||97|,T|5_prime_UTR_variant|MODIFIER|LPCAT2|611330|transcript|XM_014109406.2|protein_coding|1/7|c.-97C>A|||||97|,T|5_prime_UTR_variant|MODIFIER|LPCAT2|611330|transcript|XM_014109405.2|protein_coding|1/9|c.-97C>A|||||97|,T|5_prime_UTR_variant|MODIFIER|LPCAT2|611330|transc…
2	2_60471219	60471219	-0.0315738	Monomorphic_main	3_prime_UTR_variant	MMP2	G	G	C	G	0	16	G G	G G	G G	G G	G G	G G	G G	G G	AC=1;AF=8.576e-04;AN=1166;ANN=C|3_prime_UTR_variant|MODIFIER|MMP2|403733|transcript|XM_014109407.1|protein_coding|12/12|c.*658C>G|||||658|,C|upstream_gene_variant|MODIFIER|LPCAT2|611330|transcript|XM_848987.3|protein_coding||c.-2155C>G|||||2043|,C|upstream_gene_variant|MODIFIER|LPCAT2|611330|transcript|XM_014109406.2|protein_coding||c.-2155C>G|||||2044|,C|upstream_gene_variant|MODIFIER|LPCAT2|611…
2	2_60471271	60471271	-0.142851	Monomorphic_main	3_prime_UTR_variant	MMP2	G	G	C	G	0	8	G G	G G	G G	0 0	0 0	0 0	0 0	G G	AC=2;AF=1.704e-03;AN=1174;ANN=C|3_prime_UTR_variant|MODIFIER|MMP2|403733|transcript|XM_014109407.1|protein_coding|12/12|c.*606C>G|||||606|,C|upstream_gene_variant|MODIFIER|LPCAT2|611330|transcript|XM_848987.3|protein_coding||c.-2207C>G|||||2095|,C|upstream_gene_variant|MODIFIER|LPCAT2|611330|transcript|XM_014109406.2|protein_coding||c.-2207C>G|||||2096|,C|upstream_gene_variant|MODIFIER|LPCAT2|611…
2	2_60471323	60471323	nan	Monomorphic_main	3_prime_UTR_variant	MMP2	T	T	C	T	NA	0	0 0	0 0	0 0	0 0	0 0	0 0	0 0	0 0	AC=1;AF=3.788e-03;AN=264;ANN=C|3_prime_UTR_variant|MODIFIER|MMP2|403733|transcript|XM_014109407.1|protein_coding|12/12|c.*554A>G|||||554|,C|upstream_gene_variant|MODIFIER|LPCAT2|611330|transcript|XM_848987.3|protein_coding||c.-2259A>G|||||2147|,C|upstream_gene_variant|MODIFIER|LPCAT2|611330|transcript|XM_014109406.2|protein_coding||c.-2259A>G|||||2148|,C|upstream_gene_variant|MODIFIER|LPCAT2|6113…
2	2_60471342	60471342	-0.0486037	Monomorphic_main	3_prime_UTR_variant	MMP2	A	T	A	T	0	16	T T	T T	T T	T T	T T	T T	T T	T T	AC=1163;AF=0.999;AN=1164;ANN=T|3_prime_UTR_variant|MODIFIER|MMP2|403733|transcript|XM_014109407.1|protein_coding|12/12|c.*535T>A|||||535|,T|upstream_gene_variant|MODIFIER|LPCAT2|611330|transcript|XM_848987.3|protein_coding||c.-2278T>A|||||2166|,T|upstream_gene_variant|MODIFIER|LPCAT2|611330|transcript|XM_014109406.2|protein_coding||c.-2278T>A|||||2167|,T|upstream_gene_variant|MODIFIER|LPCAT2|6113…
2	2_60471343	60471343	-0.0320369	Monomorphic_main	3_prime_UTR_variant	MMP2	T	A	T	A	0	16	A A	A A	A A	A A	A A	A A	A A	A A	AC=1163;AF=0.999;AN=1164;ANN=A|3_prime_UTR_variant|MODIFIER|MMP2|403733|transcript|XM_014109407.1|protein_coding|12/12|c.*534A>T|||||534|,A|upstream_gene_variant|MODIFIER|LPCAT2|611330|transcript|XM_848987.3|protein_coding||c.-2279A>T|||||2167|,A|upstream_gene_variant|MODIFIER|LPCAT2|611330|transcript|XM_014109406.2|protein_coding||c.-2279A>T|||||2168|,A|upstream_gene_variant|MODIFIER|LPCAT2|6113…
2	2_60471348	60471348	-0.0486117	Monomorphic_main	3_prime_UTR_variant	MMP2	T	T	C	T	0	16	T T	T T	T T	T T	T T	T T	T T	T T	AC=1;AF=8.532e-04;AN=1172;ANN=C|3_prime_UTR_variant|MODIFIER|MMP2|403733|transcript|XM_014109407.1|protein_coding|12/12|c.*529A>G|||||529|,C|upstream_gene_variant|MODIFIER|LPCAT2|611330|transcript|XM_848987.3|protein_coding||c.-2284A>G|||||2172|,C|upstream_gene_variant|MODIFIER|LPCAT2|611330|transcript|XM_014109406.2|protein_coding||c.-2284A>G|||||2173|,C|upstream_gene_variant|MODIFIER|LPCAT2|611…
2	2_60471356	60471356	-0.0320371	Monomorphic_main	3_prime_UTR_variant	MMP2	C	A	C	A	0	16	A A	A A	A A	A A	A A	A A	A A	A A	AC=1163;AF=0.999;AN=1164;ANN=A|3_prime_UTR_variant|MODIFIER|MMP2|403733|transcript|XM_014109407.1|protein_coding|12/12|c.*521G>T|||||521|,A|upstream_gene_variant|MODIFIER|LPCAT2|611330|transcript|XM_848987.3|protein_coding||c.-2292G>T|||||2180|,A|upstream_gene_variant|MODIFIER|LPCAT2|611330|transcript|XM_014109406.2|protein_coding||c.-2292G>T|||||2181|,A|upstream_gene_variant|MODIFIER|LPCAT2|6113…
2	2_60471362	60471362	nan	Monomorphic_main	3_prime_UTR_variant	MMP2	A	C	0	C	0	16	C C	C C	C C	C C	C C	C C	C C	C C	AC=1164;AF=1.00;AN=1164;ANN=C|3_prime_UTR_variant|MODIFIER|MMP2|403733|transcript|XM_014109407.1|protein_coding|12/12|c.*515T>G|||||515|,C|upstream_gene_variant|MODIFIER|LPCAT2|611330|transcript|XM_848987.3|protein_coding||c.-2298T>G|||||2186|,C|upstream_gene_variant|MODIFIER|LPCAT2|611330|transcript|XM_014109406.2|protein_coding||c.-2298T>G|||||2187|,C|upstream_gene_variant|MODIFIER|LPCAT2|61133…
2	2_60471363	60471363	nan	Monomorphic_main	3_prime_UTR_variant	MMP2	C	A	0	A	0	16	A A	A A	A A	A A	A A	A A	A A	A A	AC=1164;AF=1.00;AN=1164;ANN=A|3_prime_UTR_variant|MODIFIER|MMP2|403733|transcript|XM_014109407.1|protein_coding|12/12|c.*514G>T|||||514|,A|upstream_gene_variant|MODIFIER|LPCAT2|611330|transcript|XM_848987.3|protein_coding||c.-2299G>T|||||2187|,A|upstream_gene_variant|MODIFIER|LPCAT2|611330|transcript|XM_014109406.2|protein_coding||c.-2299G>T|||||2188|,A|upstream_gene_variant|MODIFIER|LPCAT2|61133…
2	2_60471461	60471461	-0.0304341	Monomorphic_main	3_prime_UTR_variant	MMP2	C	C	G	C	0	16	C C	C C	C C	C C	C C	C C	C C	C C	AC=13;AF=0.011;AN=1154;ANN=G|3_prime_UTR_variant|MODIFIER|MMP2|403733|transcript|XM_014109407.1|protein_coding|12/12|c.*416G>C|||||416|,G|upstream_gene_variant|MODIFIER|LPCAT2|611330|transcript|XM_848987.3|protein_coding||c.-2397G>C|||||2285|,G|upstream_gene_variant|MODIFIER|LPCAT2|611330|transcript|XM_014109406.2|protein_coding||c.-2397G>C|||||2286|,G|upstream_gene_variant|MODIFIER|LPCAT2|611330…
2	2_60471510	60471510	nan	Monomorphic_main	3_prime_UTR_variant	MMP2	G	G	0	G	0	8	G G	G G	G G	0 0	0 0	0 0	0 0	G G	AC=0;AF=0.00;AN=1162;ANN=A|3_prime_UTR_variant|MODIFIER|MMP2|403733|transcript|XM_014109407.1|protein_coding|12/12|c.*367C>T|||||367|,A|upstream_gene_variant|MODIFIER|LPCAT2|611330|transcript|XM_848987.3|protein_coding||c.-2446C>T|||||2334|,A|upstream_gene_variant|MODIFIER|LPCAT2|611330|transcript|XM_014109406.2|protein_coding||c.-2446C>T|||||2335|,A|upstream_gene_variant|MODIFIER|LPCAT2|611330|t…
2	2_60471651	60471651	-0.0667258	Monomorphic_main	3_prime_UTR_variant	MMP2	C	C	T	C	0	8	C C	C C	C C	0 0	0 0	0 0	0 0	C C	AC=1;AF=8.726e-04;AN=1146;ANN=T|3_prime_UTR_variant|MODIFIER|MMP2|403733|transcript|XM_014109407.1|protein_coding|12/12|c.*226G>A|||||226|,T|upstream_gene_variant|MODIFIER|LPCAT2|611330|transcript|XM_848987.3|protein_coding||c.-2587G>A|||||2475|,T|upstream_gene_variant|MODIFIER|LPCAT2|611330|transcript|XM_014109406.2|protein_coding||c.-2587G>A|||||2476|,T|upstream_gene_variant|MODIFIER|LPCAT2|611…
2	2_60471654	60471654	-0.0367014	Monomorphic_main	3_prime_UTR_variant	MMP2	T	T	TG	T	0	14	T T	T T	T T	T T	T T	T T	0 0	T T	AC=8;AF=7.005e-03;AN=1142;ANN=TG|3_prime_UTR_variant|MODIFIER|MMP2|403733|transcript|XM_014109407.1|protein_coding|12/12|c.*222dupC|||||222|,TG|upstream_gene_variant|MODIFIER|LPCAT2|611330|transcript|XM_848987.3|protein_coding||c.-2591dupC|||||2479|,TG|upstream_gene_variant|MODIFIER|LPCAT2|611330|transcript|XM_014109406.2|protein_coding||c.-2591dupC|||||2480|,TG|upstream_gene_variant|MODIFIER|LPC…
2	2_60471740	60471740	-0.0320382	Monomorphic_main	3_prime_UTR_variant	MMP2	A	A	G	A	0	16	A A	A A	A A	A A	A A	A A	A A	A A	AC=1;AF=8.576e-04;AN=1166;ANN=G|3_prime_UTR_variant|MODIFIER|MMP2|403733|transcript|XM_014109407.1|protein_coding|12/12|c.*137T>C|||||137|,G|upstream_gene_variant|MODIFIER|LPCAT2|611330|transcript|XM_848987.3|protein_coding||c.-2676T>C|||||2564|,G|upstream_gene_variant|MODIFIER|LPCAT2|611330|transcript|XM_014109406.2|protein_coding||c.-2676T>C|||||2565|,G|upstream_gene_variant|MODIFIER|LPCAT2|611…
2	2_60479025	60479025	-0.142851	Monomorphic_main	missense_variant	MMP2	C	C	T	C	0	8	C C	C C	C C	0 0	0 0	0 0	0 0	C C	AC=2;AF=1.706e-03;AN=1172;ANN=T|missense_variant|MODERATE|MMP2|403733|transcript|XM_014109407.1|protein_coding|9/12|c.1256G>A|p.Arg419Gln|1331/2615|1256/1755|419/584||;DP=11555;ExcessHet=0.0015;FS=0.000;InbreedingCoeff=0.1519;MQ=NaN;QD=29.17;SOR=0.804;set=FilteredInAll
2	2_60487175	60487175	-0.0667259	Monomorphic_main	splice_region_variant&intron_variant	MMP2	G	G	A	G	0	8	G G	G G	G G	0 0	0 0	0 0	0 0	G G	AC=1;AF=8.741e-04;AN=1144;ANN=A|splice_region_variant&intron_variant|LOW|MMP2|403733|transcript|XM_014109407.1|protein_coding|4/11|c.605-3C>T||||||;BaseQRankSum=-2.131e+00;ClippingRankSum=0.00;DP=9142;ExcessHet=3.0103;FS=16.250;InbreedingCoeff=-0.0196;MQ=NaN;MQRankSum=0.00;QD=7.04;ReadPosRankSum=-3.430e-01;SOR=0.010;set=FilteredInAll
2	2_60490048	60490048	-0.0424093	Monomorphic_main	splice_region_variant&intron_variant	MMP2	G	G	C	G	0	16	G G	G G	G G	G G	G G	G G	G G	G G	AC=1;AF=8.503e-04;AN=1176;ANN=C|splice_region_variant&intron_variant|LOW|MMP2|403733|transcript|XM_014109407.1|protein_coding|4/11|c.604+6C>G||||||;BaseQRankSum=-1.483e+00;ClippingRankSum=0.00;DP=10128;ExcessHet=0.0145;FS=11.552;InbreedingCoeff=0.0950;MQ=NaN;MQRankSum=0.00;QD=17.69;ReadPosRankSum=-1.364e+00;SOR=0.473;set=FilteredInAll
2	2_60492935	60492935	-0.030431	Monomorphic_main	5_prime_UTR_premature_start_codon_gain_variant	MMP2	T	T	C	T	0	16	T T	T T	T T	T T	T T	T T	T T	T T	AC=3;AF=2.560e-03;AN=1172;ANN=C|5_prime_UTR_premature_start_codon_gain_variant|LOW|MMP2|403733|transcript|XM_014109407.1|protein_coding|1/12|c.-19A>G||||||,C|5_prime_UTR_variant|MODIFIER|MMP2|403733|transcript|XM_014109407.1|protein_coding|1/12|c.-19A>G|||||19|;BaseQRankSum=0.736;ClippingRankSum=0.00;DP=11740;ExcessHet=3.0540;FS=4.019;InbreedingCoeff=-0.0089;MQ=76.49;MQ0=0;MQRankSum=0.00;QD=17.05…
2	2_60492944	60492944	0.0725523	Monomorphic_main	5_prime_UTR_premature_start_codon_gain_variant	MMP2	T	T	C	T	0	16	T T	T T	T T	T T	T T	T T	T T	T T	AC=222;AF=0.189;AN=1174;ANN=C|5_prime_UTR_premature_start_codon_gain_variant|LOW|MMP2|403733|transcript|XM_014109407.1|protein_coding|1/12|c.-28A>G||||||,C|5_prime_UTR_variant|MODIFIER|MMP2|403733|transcript|XM_014109407.1|protein_coding|1/12|c.-28A>G|||||28|;BaseQRankSum=-6.380e-01;ClippingRankSum=0.00;DP=12028;ExcessHet=0.0000;FS=0.000;InbreedingCoeff=0.2177;MQ=48.77;MQ0=0;MQRankSum=0.00;QD=17.…
2	2_60492974	60492974	-0.0486117	Monomorphic_main	5_prime_UTR_variant	MMP2	G	G	A	G	0	16	G G	G G	G G	G G	G G	G G	G G	G G	AC=1;AF=8.518e-04;AN=1174;ANN=A|5_prime_UTR_variant|MODIFIER|MMP2|403733|transcript|XM_014109407.1|protein_coding|1/12|c.-58C>T|||||58|;BaseQRankSum=2.38;ClippingRankSum=0.00;DP=11718;ExcessHet=0.0044;FS=4.079;InbreedingCoeff=0.1740;MQ=96.44;MQRankSum=0.00;QD=18.05;ReadPosRankSum=-3.000e-02;SOR=0.288;set=variant
2	2_60581659	60581659	-0.0161342	Monomorphic_main	splice_region_variant&non_coding_transcript_exon_variant	LOC102154386	CCAGAGGCCCT	CCAGAGGCCCT	C	CCAGAGGCCCT	0	16	CCAGAGGCCCT CCAGAGGCCCT	CCAGAGGCCCT CCAGAGGCCCT	CCAGAGGCCCT CCAGAGGCCCT	CCAGAGGCCCT CCAGAGGCCCT	CCAGAGGCCCT CCAGAGGCCCT	CCAGAGGCCCT CCAGAGGCCCT	CCAGAGGCCCT CCAGAGGCCCT	CCAGAGGCCCT CCAGAGGCCCT	AC=33;AF=0.028;AN=1174;ANN=C|splice_region_variant&non_coding_transcript_exon_variant|LOW|LOC102154386|102154386|transcript|XR_291619.3|pseudogene|4/7|n.1363_1372delAGGGCCTCTG||||||,C|upstream_gene_variant|MODIFIER|LOC102154340|102154340|transcript|XR_291618.3|pseudogene||n.-629_-620delCAGAGGCCCT|||||629|;BaseQRankSum=1.17;ClippingRankSum=0.00;DP=10390;ExcessHet=1.1309;FS=1.744;InbreedingCoeff=0.…
2	2_60630696	60630696	-0.0394203	Monomorphic_main	3_prime_UTR_variant	IRX6	G	G	A	G	0	16	G G	G G	G G	G G	G G	G G	G G	G G	AC=5;AF=4.318e-03;AN=1158;ANN=A|3_prime_UTR_variant|MODIFIER|IRX6|487275|transcript|XM_005617546.3|protein_coding|6/6|c.*440C>T|||||440|,A|3_prime_UTR_variant|MODIFIER|IRX6|487275|transcript|XM_544401.6|protein_coding|6/6|c.*440C>T|||||440|,A|downstream_gene_variant|MODIFIER|LOC111092787|111092787|transcript|XR_002620071.1|pseudogene||n.*3680G>A|||||3680|;BaseQRankSum=1.61;ClippingRankSum=0.00;DP…
2	2_60630726	60630726	-0.0322703	Monomorphic_main	3_prime_UTR_variant	IRX6	G	G	A	G	0	16	G G	G G	G G	G G	G G	G G	G G	G G	AC=0;AF=0.00;AN=1160;ANN=A|3_prime_UTR_variant|MODIFIER|IRX6|487275|transcript|XM_005617546.3|protein_coding|6/6|c.*410C>T|||||410|,A|3_prime_UTR_variant|MODIFIER|IRX6|487275|transcript|XM_544401.6|protein_coding|6/6|c.*410C>T|||||410|,A|downstream_gene_variant|MODIFIER|LOC111092787|111092787|transcript|XR_002620071.1|pseudogene||n.*3710G>A|||||3710|;BaseQRankSum=-1.626e+00;ClippingRankSum=-6.360…
2	2_60630877	60630877	-0.0539191	Monomorphic_main	3_prime_UTR_variant	IRX6	G	G	A	G	0	16	G G	G G	G G	G G	G G	G G	G G	G G	AC=0;AF=0.00;AN=1140;ANN=A|3_prime_UTR_variant|MODIFIER|IRX6|487275|transcript|XM_005617546.3|protein_coding|6/6|c.*259C>T|||||259|,A|3_prime_UTR_variant|MODIFIER|IRX6|487275|transcript|XM_544401.6|protein_coding|6/6|c.*259C>T|||||259|,A|downstream_gene_variant|MODIFIER|LOC111092787|111092787|transcript|XR_002620071.1|pseudogene||n.*3861G>A|||||3861|;BaseQRankSum=-2.253e+00;ClippingRankSum=0.00;D…
2	2_60630918	60630918	0.101913	Monomorphic_main	3_prime_UTR_variant	IRX6	A	G	A	G	0	16	G G	G G	G G	G G	G G	G G	G G	G G	AC=836;AF=0.749;AN=1116;ANN=G|3_prime_UTR_variant|MODIFIER|IRX6|487275|transcript|XM_005617546.3|protein_coding|6/6|c.*218T>C|||||218|,G|3_prime_UTR_variant|MODIFIER|IRX6|487275|transcript|XM_544401.6|protein_coding|6/6|c.*218T>C|||||218|,G|downstream_gene_variant|MODIFIER|LOC111092787|111092787|transcript|XR_002620071.1|pseudogene||n.*3902A>G|||||3902|;BaseQRankSum=-1.537e+00;ClippingRankSum=0.0…
2	2_60630921	60630921	-0.0476434	Monomorphic_main	3_prime_UTR_variant	IRX6	G	G	A	G	0	16	G G	G G	G G	G G	G G	G G	G G	G G	AC=3;AF=2.627e-03;AN=1142;ANN=A|3_prime_UTR_variant|MODIFIER|IRX6|487275|transcript|XM_005617546.3|protein_coding|6/6|c.*215C>T|||||215|,A|3_prime_UTR_variant|MODIFIER|IRX6|487275|transcript|XM_544401.6|protein_coding|6/6|c.*215C>T|||||215|,A|downstream_gene_variant|MODIFIER|LOC111092787|111092787|transcript|XR_002620071.1|pseudogene||n.*3905G>A|||||3905|;BaseQRankSum=2.64;ClippingRankSum=0.00;DP…
2	2_60630956	60630956	0.846535	Monomorphic_alternate	3_prime_UTR_variant	IRX6	C	C	T	T	0	16	T T	T T	T T	T T	T T	T T	T T	T T	AC=86;AF=0.076;AN=1134;ANN=T|3_prime_UTR_variant|MODIFIER|IRX6|487275|transcript|XM_005617546.3|protein_coding|6/6|c.*180G>A|||||180|,T|3_prime_UTR_variant|MODIFIER|IRX6|487275|transcript|XM_544401.6|protein_coding|6/6|c.*180G>A|||||180|,T|downstream_gene_variant|MODIFIER|LOC111092787|111092787|transcript|XR_002620071.1|pseudogene||n.*3940C>T|||||3940|;BaseQRankSum=1.76;ClippingRankSum=0.00;DP=91…
2	2_60631035	60631035	-0.0486093	Monomorphic_main	3_prime_UTR_variant	IRX6	G	G	A	G	0	16	G G	G G	G G	G G	G G	G G	G G	G G	AC=1;AF=8.547e-04;AN=1170;ANN=A|3_prime_UTR_variant|MODIFIER|IRX6|487275|transcript|XM_005617546.3|protein_coding|6/6|c.*101C>T|||||101|,A|3_prime_UTR_variant|MODIFIER|IRX6|487275|transcript|XM_544401.6|protein_coding|6/6|c.*101C>T|||||101|,A|downstream_gene_variant|MODIFIER|LOC111092787|111092787|transcript|XR_002620071.1|pseudogene||n.*4019G>A|||||4019|;BaseQRankSum=-4.800e-02;ClippingRankSum=0…
2	2_60631054	60631054	-0.0318075	Monomorphic_main	3_prime_UTR_variant	IRX6	G	G	A	G	0	16	G G	G G	G G	G G	G G	G G	G G	G G	AC=1;AF=8.547e-04;AN=1170;ANN=A|3_prime_UTR_variant|MODIFIER|IRX6|487275|transcript|XM_005617546.3|protein_coding|6/6|c.*82C>T|||||82|,A|3_prime_UTR_variant|MODIFIER|IRX6|487275|transcript|XM_544401.6|protein_coding|6/6|c.*82C>T|||||82|,A|downstream_gene_variant|MODIFIER|LOC111092787|111092787|transcript|XR_002620071.1|pseudogene||n.*4038G>A|||||4038|;BaseQRankSum=2.72;ClippingRankSum=0.00;DP=111…
2	2_60631065	60631065	-0.0313453	Monomorphic_main	3_prime_UTR_variant	IRX6	T	T	TCAGAG	T	0	16	T T	T T	T T	T T	T T	T T	T T	T T	AC=2;AF=1.706e-03;AN=1172;ANN=TCAGAG|3_prime_UTR_variant|MODIFIER|IRX6|487275|transcript|XM_005617546.3|protein_coding|6/6|c.*66_*70dupCTCTG|||||70|,TCAGAG|3_prime_UTR_variant|MODIFIER|IRX6|487275|transcript|XM_544401.6|protein_coding|6/6|c.*66_*70dupCTCTG|||||70|,TCAGAG|downstream_gene_variant|MODIFIER|LOC111092787|111092787|transcript|XR_002620071.1|pseudogene||n.*4049_*4050insCAGAG|||||4050|;B…
2	2_60631112	60631112	-0.0396441	Monomorphic_main	3_prime_UTR_variant	IRX6	C	C	T	C	0	16	C C	C C	C C	C C	C C	C C	C C	C C	AC=5;AF=4.266e-03;AN=1172;ANN=T|3_prime_UTR_variant|MODIFIER|IRX6|487275|transcript|XM_005617546.3|protein_coding|6/6|c.*24G>A|||||24|,T|3_prime_UTR_variant|MODIFIER|IRX6|487275|transcript|XM_544401.6|protein_coding|6/6|c.*24G>A|||||24|,T|downstream_gene_variant|MODIFIER|LOC111092787|111092787|transcript|XR_002620071.1|pseudogene||n.*4096C>T|||||4096|;BaseQRankSum=0.442;ClippingRankSum=0.380;DP=1…
2	2_60631128	60631128	-0.0332682	Monomorphic_main	3_prime_UTR_variant	IRX6	C	C	T	C	0	16	C C	C C	C C	C C	C C	C C	C C	C C	AC=8;AF=6.826e-03;AN=1172;ANN=T|3_prime_UTR_variant|MODIFIER|IRX6|487275|transcript|XM_005617546.3|protein_coding|6/6|c.*8G>A|||||8|,T|3_prime_UTR_variant|MODIFIER|IRX6|487275|transcript|XM_544401.6|protein_coding|6/6|c.*8G>A|||||8|,T|downstream_gene_variant|MODIFIER|LOC111092787|111092787|transcript|XR_002620071.1|pseudogene||n.*4112C>T|||||4112|;BaseQRankSum=1.60;ClippingRankSum=0.00;DP=11269;E…
2	2_60632230	60632230	-0.0315408	Monomorphic_main	missense_variant	IRX6	C	C	T	C	0	16	C C	C C	C C	C C	C C	C C	C C	C C	AC=1;AF=8.913e-04;AN=1122;ANN=T|missense_variant|MODERATE|IRX6|487275|transcript|XM_005617546.3|protein_coding|5/6|c.1159G>A|p.Gly387Ser|1354/1975|1159/1332|387/443||,T|missense_variant|MODERATE|IRX6|487275|transcript|XM_544401.6|protein_coding|5/6|c.1159G>A|p.Gly387Ser|1355/1973|1159/1329|387/442||;BaseQRankSum=3.60;ClippingRankSum=0.00;DP=9616;ExcessHet=3.0103;FS=10.041;InbreedingCoeff=-0.0108;…
2	2_60632390	60632390	-0.0532413	Monomorphic_main	frameshift_variant	IRX6	G	G	GC	G	0	12	G G	G G	G G	0 0	G G	G G	G G	0 0	AC=5;AF=4.440e-03;AN=1126;ANN=GC|frameshift_variant|HIGH|IRX6|487275|transcript|XM_005617546.3|protein_coding|5/6|c.998dupG|p.Thr335fs|1193/1975|998/1332|333/443||,GC|frameshift_variant|HIGH|IRX6|487275|transcript|XM_544401.6|protein_coding|5/6|c.998dupG|p.Thr335fs|1194/1973|998/1329|333/442||;BaseQRankSum=0.837;ClippingRankSum=0.00;DP=9577;ExcessHet=0.0007;FS=6.285;InbreedingCoeff=0.1003;LOF=(IR…
2	2_60632407	60632407	-0.0407867	Monomorphic_main	missense_variant	IRX6	G	G	C	G	0	14	G G	G G	G G	G G	G G	G G	G G	0 0	AC=4;AF=3.559e-03;AN=1124;ANN=C|missense_variant|MODERATE|IRX6|487275|transcript|XM_005617546.3|protein_coding|5/6|c.982C>G|p.Arg328Gly|1177/1975|982/1332|328/443||,C|missense_variant|MODERATE|IRX6|487275|transcript|XM_544401.6|protein_coding|5/6|c.982C>G|p.Arg328Gly|1178/1973|982/1329|328/442||;BaseQRankSum=0.777;ClippingRankSum=0.550;DP=9584;ExcessHet=3.0287;FS=1.205;InbreedingCoeff=-0.0165;MQ=…
2	2_60632442	60632442	-0.0368019	Monomorphic_main	missense_variant	IRX6	C	C	A	C	0	14	C C	C C	C C	C C	C C	C C	C C	0 0	AC=0;AF=0.00;AN=1118;ANN=A|missense_variant|MODERATE|IRX6|487275|transcript|XM_005617546.3|protein_coding|5/6|c.947G>T|p.Arg316Leu|1142/1975|947/1332|316/443||,A|missense_variant|MODERATE|IRX6|487275|transcript|XM_544401.6|protein_coding|5/6|c.947G>T|p.Arg316Leu|1143/1973|947/1329|316/442||;BaseQRankSum=1.57;ClippingRankSum=0.00;DP=9467;ExcessHet=3.0134;FS=0.000;InbreedingCoeff=-0.0131;MQ=60.00;M…
2	2_60632460	60632460	-0.0429761	Monomorphic_main	missense_variant	IRX6	G	G	A	G	0	12	G G	G G	G G	0 0	G G	G G	G G	0 0	AC=1;AF=9.058e-04;AN=1104;ANN=A|missense_variant|MODERATE|IRX6|487275|transcript|XM_005617546.3|protein_coding|5/6|c.929C>T|p.Ala310Val|1124/1975|929/1332|310/443||,A|missense_variant|MODERATE|IRX6|487275|transcript|XM_544401.6|protein_coding|5/6|c.929C>T|p.Ala310Val|1125/1973|929/1329|310/442||;BaseQRankSum=-6.940e-01;ClippingRankSum=0.00;DP=9308;ExcessHet=3.0134;FS=6.433;InbreedingCoeff=-0.0141…
2	2_60632463	60632463	-0.0678893	Monomorphic_main	missense_variant	IRX6	G	G	A	G	0	14	G G	G G	G G	G G	G G	G G	G G	0 0	AC=0;AF=0.00;AN=1102;ANN=A|missense_variant|MODERATE|IRX6|487275|transcript|XM_005617546.3|protein_coding|5/6|c.926C>T|p.Ala309Val|1121/1975|926/1332|309/443||,A|missense_variant|MODERATE|IRX6|487275|transcript|XM_544401.6|protein_coding|5/6|c.926C>T|p.Ala309Val|1122/1973|926/1329|309/442||;BaseQRankSum=2.36;ClippingRankSum=0.00;DP=9388;ExcessHet=3.0103;FS=0.000;InbreedingCoeff=-0.0128;MQ=NaN;MQR…
2	2_60632569	60632569	0.506477	Monomorphic_alternate	missense_variant	IRX6	C	C	T	T	0	16	T T	T T	T T	T T	T T	T T	T T	T T	AC=384;AF=0.342;AN=1122;ANN=T|missense_variant|MODERATE|IRX6|487275|transcript|XM_005617546.3|protein_coding|5/6|c.820G>A|p.Ala274Thr|1015/1975|820/1332|274/443||,T|missense_variant|MODERATE|IRX6|487275|transcript|XM_544401.6|protein_coding|5/6|c.820G>A|p.Ala274Thr|1016/1973|820/1329|274/442||;BaseQRankSum=2.13;ClippingRankSum=0.00;DP=10106;ExcessHet=-0.0000;FS=0.559;InbreedingCoeff=0.3583;MQ=46.…
[truncated: 2,514 more rows]

## Sheet: Table_S6
Chromosome	Position (10kb window)	Location	Mean coverage 1226 dogs	Mean cover 8 Dobermans
2	60000000	2_60000000	21.5503	21.632
2	60010000	2_60010000	19.3604	18.4732
2	60020000	2_60020000	21.6172	21.5234
2	60030000	2_60030000	20.1051	19.1406
2	60040000	2_60040000	20.5431	20.4096
2	60050000	2_60050000	21.4634	20.5046
2	60060000	2_60060000	20.4186	17.4139
2	60070000	2_60070000	20.5364	19.0809
[truncated: 1,215 more rows]
